# Supplementary material for: Liver-derived Indian hedgehog (Ihh) couples fast-feed transition to thermogenic and metabolic homeostasis
Source: Mol Metab. 2026 Feb 26;106:102339. doi: 10.1016/j.molmet.2026.102339 (PMC12969638; doi:10.1016/j.molmet.2026.102339)
Supplement: Multimedia component 1 [file mmc1.xlsx]

## Sheet: Chromatin Segmentation
Supplementary table S1 - Chromatin segmentation analysis of DEEP-deposited hepatocytes epigenome.
Gene distribution across chromatin states with quantification of H3K4me3, H3K27me3 and Bivalency
transcript_id	chr	TSS_start	TSS_end
ENSMUST00000000001	chr3	108146145	108146146	score	strand	biotype	gene_id	gene_name	refseq_id	refseq_type	state_Mf01	state_Mf02	Mf01_H3K4me3	Mf01_H3K27me3	Mf02_H3K4me3	Mf02_H3K27me3	bivalency
ENSMUST00000000028	chr16	18811971	18811987	0	-	protein_coding	ENSMUSG00000000001	Gnai3	NM_010306,3	mRNA	2	2	0.943091	-0.253342	0.942808	-0.108464	1.54853
ENSMUST00000000049	chr11	108395293	108395294	0	-	protein_coding	ENSMUSG00000000028	Cdc45	NM_009862,2	mRNA	1	1	0.876694	-0.167854	0.842425	-0.266837	1.31751
ENSMUST00000107962	chr11	87578401	87578485	0	+	protein_coding	ENSMUSG00000000049	Apoh	NM_013475,4	mRNA	1	2	0.875283	-0.107375	0.783696	0.163862	1.7034
ENSMUST00000000080	chr13	5861489	5861490	0	+	protein_coding	ENSMUSG00000020486	Septin4	NM_001284398,1	mRNA	3	3	0.507673	0.277894	0.558809	0.51464	1.89959
ENSMUST00000000090	chr9	57521232	57521233	0	+	protein_coding	ENSMUSG00000000078	Klf6	NM_011803,2	mRNA	1	1	0.876028	-0.301888	0.890952	-0.133512	1.36304
ENSMUST00000053456	chrX	36989655	36989656	0	+	protein_coding	ENSMUSG00000000088	Cox5a	NM_007747,2	mRNA	1	1	0.961041	-0.149005	0.924746	-0.105332	1.6454
ENSMUST00000000096	chr11	85890063	85890064	0	-	protein_coding	ENSMUSG00000050379	Septin6	NM_001177323,2,NM_001177324,1,NM_001253706,1,NM_019942,5	mRNA	3	3	0.580926	0.872713	0.636475	0.917062	3.30309
ENSMUST00000000109	chr15	92128188	92128189	0	+	protein_coding	ENSMUSG00000000094	Tbx4	NM_011536,2	mRNA	13	13	0.0476164	0.98488	0.0277544	1.05131	2.11293
ENSMUST00000000122	chr11	95587734	95587735	0	+	protein_coding	ENSMUSG00000055022	Cntn1	NM_007727,2	mRNA	11	10	0.0270631	0.758787	-0.0886416	0.763993	1.45981
ENSMUST00000000127	chr11	103774150	103774151	0	-	protein_coding	ENSMUSG00000000120	Ngfr	NM_033217,3	mRNA	13	13	0.261223	0.941	0.366865	1.06329	2.72827
ENSMUST00000000128	chr11	59306928	59306931	0	+	protein_coding	ENSMUSG00000000125	Wnt3	NM_009521,2	mRNA	13	13	0.171999	1.06562	0.151757	1.1311	2.55194
ENSMUST00000000153	chr5	140830430	140830431	0	+	protein_coding	ENSMUSG00000000126	Wnt9a	NM_139298,2	mRNA	2	2	0.736601	0.147331	0.757472	0.439583	2.11712
ENSMUST00000000163	chr16	96361794	96361795	0	-	protein_coding	ENSMUSG00000000149	Gna12	NM_010302,2	mRNA	4	2	0.806405	-0.215932	0.837155	0.0305714	1.45374
ENSMUST00000000171	chr9	50617321	50617384	0	+	protein_coding	ENSMUSG00000000159	Igsf5	NM_001177886,1,NM_001177887,1,NM_028078,3	mRNA	1	1	0.77776	0.0634743	0.806298	0.217434	1.87362
ENSMUST00000000175	chr9	50603848	50603849	0	+	protein_coding	ENSMUSG00000000167	Pih1d2	NM_028300,2	mRNA	1	1	0.961545	-0.256566	0.963944	-0.108464	1.58625
ENSMUST00000000186	chr6	127072902	127072903	0	-	protein_coding	ENSMUSG00000000171	Sdhd	NM_025848,3	mRNA	1	1	0.970502	-0.247521	0.969823	0.0421036	1.7251
ENSMUST00000000187	chr6	127015586	127015587	0	+	protein_coding	ENSMUSG00000000182	Fgf23	NM_022657,4	mRNA	13	11	-0.000953778	0.852749	0.0486905	1.1003	2.00074
ENSMUST00000000193	chr11	82035571	82035611	0	+	protein_coding	ENSMUSG00000000183	Fgf6	NM_010204,1	mRNA	11	11	-0.0291957	0.878109	-0.0195302	1.04471	1.87461
ENSMUST00000000194	chr11	82101845	82101853	0	+	protein_coding	ENSMUSG00000035385	Ccl2	NM_011333,3	mRNA	13	13	0.00185642	0.140313	-0.0352235	0.381961	0.488903
ENSMUST00000108987	chr11	53519746	53519801	0	+	protein_coding	ENSMUSG00000035352	Ccl12	NM_011331,2	mRNA	11	13	-0.0402149	0.777185	-0.0351107	0.85665	1.55945
ENSMUST00000000201	chr14	123627143	123627144	0	+	protein_coding	ENSMUSG00000018398	Septin8	NM_001252332,1,NM_001252333,1,NM_033144,2	mRNA	3	3	0.474256	0.896921	0.57262	0.950726	3.1261
ENSMUST00000000208	chr11	83175186	83175195	0	-	protein_coding	ENSMUSG00000000197	Nalcn	NM_177393,4	mRNA	11	11	0.0784182	1.14537	0.115847	1.18261	2.53455
ENSMUST00000019038	chr11	117266246	117266247	0	+	protein_coding	ENSMUSG00000000204	Slfn4	NM_001302559,1,NM_011410,3	mRNA	11	11	-0.057197	0.761029	-0.0461731	0.786647	1.44589
ENSMUST00000000254	chr6	128934381	128934406	0	+	protein_coding	ENSMUSG00000059248	Septin9	NM_001113487,1	mRNA	3	3	0.838347	-0.209925	0.852723	-0.172884	1.33421
ENSMUST00000106349	chr11	117332345	117332429	0	+	protein_coding	ENSMUSG00000000248	Clec2g	NM_027562,4	mRNA	12	12	-0.0791356	0.362995	-0.0573118	0.473485	0.700812
ENSMUST00000000266	chr1	173982743	173982744	0	+	protein_coding	ENSMUSG00000059248	Septin9	NM_001113488,1	mRNA	3	3	0.692623	-0.310334	0.74272	-0.0858646	1.05285
ENSMUST00000000284	chr11	88999376	88999377	0	-	protein_coding	ENSMUSG00000026535	Ifi202b	NM_008327,2,NM_011940,2	mRNA	11	11	-0.0254591	0.508235	-0.0627178	0.51975	0.94023
ENSMUST00000000285	chr11	89060747	89060748	0	+	protein_coding	ENSMUSG00000000275	Trim25	NM_009546,2	mRNA	1	1	0.977349	-0.206616	0.976606	-0.254948	1.54267
ENSMUST00000000287	chr11	88955464	88955465	0	-	protein_coding	ENSMUSG00000000276	Dgke	NM_019505,3	mRNA	2	2	0.80986	-0.19559	0.874844	0.0341612	1.51854
ENSMUST00000000291	chr11	74830920	74830921	0	-	protein_coding	ENSMUSG00000000278	Scpep1	NM_029023,3	mRNA	1	2	0.647122	-0.179047	0.57831	-0.0825015	0.969411
ENSMUST00000000299	chr10	77530252	77530381	0	+	protein_coding	ENSMUSG00000000282	Mnt	NM_010813,3	mRNA	1	1	0.871968	-0.324005	0.933802	0.0132035	1.49149
ENSMUST00000000304	chr10	31313382	31313473	0	+	protein_coding	ENSMUSG00000000290	Itgb2	NM_008404,4	mRNA	5	4	0.129303	-0.0656551	0.245747	-0.0344418	0.275025
ENSMUST00000000305	chr10	31445920	31445921	0	+	protein_coding	ENSMUSG00000000295	Hddc2	NM_027168,2	mRNA	2.3	2.3	0.686058	-0.0770355	0.688238	0.0554874	1.35073
ENSMUST00000000310	chr11	60046476	60046489	0	-	protein_coding	ENSMUSG00000000296	Tpd52l1	NM_009413,1	mRNA	2	2	0.769163	-0.0383356	0.81455	0.37178	1.90823
ENSMUST00000184762	chr8	77517056	77517057	0	-	protein_coding	ENSMUSG00000000301	Pemt	NM_001290011,1,NM_001290012,1	mRNA	1	1	0.605567	-0.256566	0.631042	-0.169782	0.826908
ENSMUST00000000314	chr2	179442431	179442432	0	+	antisense	ENSMUSG00000097882	0610038B21Rik	NR_028125,1	ncRNA	3	3	0.712641	0.468486	0.733017	0.790581	2.8982
ENSMUST00000000317	chr2	121358610	121358667	0	+	protein_coding	ENSMUSG00000000305	Cdh4	NM_001316723,1,NM_009867,3	mRNA	3	2	0.71504	0.437617	0.762997	0.595085	2.65282
ENSMUST00000000342	chr11	82057823	82057824	0	+	protein_coding	ENSMUSG00000000308	Ckmt1	NM_009897,2	mRNA	13	13	0.164895	0.877571	0.225076	1.02656	2.32754
ENSMUST00000000349	chr3	116513070	116513129	0	+	protein_coding	ENSMUSG00000020676	Ccl11	NM_011330,3	mRNA	11	11	-0.119305	0.770654	-0.0342799	0.997739	1.61795
ENSMUST00000000356	chr15	100615628	100615629	0	+	protein_coding	ENSMUSG00000000340	Dbt	NM_010022,3	mRNA	1	1	0.744918	-0.196512	0.740634	-0.105332	1.19513
ENSMUST00000000369	chr2	152626951	152626954	0	+	protein_coding	ENSMUSG00000000346	Dazap2	NM_011873,2	mRNA	1	1	0.965897	-0.2018	0.99278	-0.153804	1.63284
ENSMUST00000000384	chr10	78244641	78244642	0	+	protein_coding	ENSMUSG00000000359	Rem1	NM_009047,5	mRNA	13	13	0.273598	0.83438	0.365478	0.99404	2.55043
ENSMUST00000000388	chr11	6546887	6546911	0	-	protein_coding	ENSMUSG00000000374	Trappc10	NM_001081055,1	mRNA	1	1	0.796851	-0.272285	0.86604	-0.19518	1.2321
ENSMUST00000000395	chr16	97611194	97611195	0	+	protein_coding	ENSMUSG00000000378	Ccm2	NM_001190343,1,NM_146014,3	mRNA	1	2	0.867847	-0.170393	0.848623	-0.19518	1.37539
ENSMUST00000000402	chr2	62573850	62574075	0	-	protein_coding	ENSMUSG00000000385	Tmprss2	NM_015775,2	mRNA	2	2	0.832063	0.250052	0.858887	0.309303	2.30558
ENSMUST00000000412	chrX	166585719	166585720	0	-	protein_coding	ENSMUSG00000000392	Fap	NM_007986,3	mRNA	12	12	-0.0268635	0.487071	-0.0624008	0.578472	0.976751
ENSMUST00000000430	chr18	24205344	24205345	0	-	protein_coding	ENSMUSG00000000402	Egfl6	NM_019397,3	mRNA	11	13	0.0623356	0.997468	0.0551431	1.12714	2.24595
ENSMUST00000000445	chr10	107486133	107486134	0	+	protein_coding	ENSMUSG00000000420	Galnt1	NM_013814,3	mRNA	2	2	0.840868	-0.0953425	0.832441	0.0123086	1.58945
ENSMUST00000000449	chr6	115601938	115601939	0	-	protein_coding	ENSMUSG00000000435	Myf5	NM_008656,5	mRNA	11	11	-0.0860973	0.890333	-0.0495679	0.962089	1.72041
ENSMUST00000000450	chr6	115422066	115422067	0	+	protein_coding	ENSMUSG00000000439	Mkrn2	NM_023290,2	mRNA	1	1	0.829077	-0.123363	0.832671	-0.00649037	1.53245
ENSMUST00000000451	chr6	115676634	115676635	0	+	protein_coding	ENSMUSG00000000440	Pparg	NM_011146,3	mRNA	5	5	0.103642	-0.0705628	-0.0395189	-0.0507459	-0.0571998
ENSMUST00000000500	chr15	80014807	80014808	0	-	protein_coding	ENSMUSG00000000441	Raf1	NM_029780,3	mRNA	1	1	1.02461	-0.16629	1.04062	-0.233013	1.70724
ENSMUST00000000514	chr1	107590006	107590047	0	-	protein_coding	ENSMUSG00000000489	Pdgfb	NM_011057,3	mRNA	13	13	0.338297	1.01399	0.481628	1.09045	3.10452
ENSMUST00000000542	chr15	101128522	101128575	0	+	protein_coding	ENSMUSG00000026315	Serpinb8	NM_001159748,1,NM_011459,4	mRNA	2	2	0.648282	-0.0180267	0.619287	-0.0791026	1.17101
ENSMUST00000054551	chr3	68869586	68869587	0	+	protein_coding	ENSMUSG00000000530	Acvrl1	NM_001277255,1,NM_001277257,1,NM_001277258,1,NM_001277259,1,NM_009612,3	mRNA	13	13	0.392321	0.759934	0.477356	0.860001	2.61201
ENSMUST00000000544	chr15	101174067	101174068	0	+	protein_coding	ENSMUSG00000046999	1110032F04Rik	NM_001167996,1	mRNA	3	3	0.517912	0.772262	0.588824	0.917427	3.01249
ENSMUST00000000573	chr3	105973711	105973712	0	+	protein_coding	ENSMUSG00000000532	Acvr1b	NM_007395,3	mRNA	2	2	0.94295	-0.153154	0.925492	-0.122861	1.60885
ENSMUST00000000574	chr3	105904421	105904484	0	+	protein_coding	ENSMUSG00000074340	Ovgp1	NM_007696,2	mRNA	6	6	-0.0401089	0.130001	-0.0886416	0.257632	0.259002
ENSMUST00000181800	chr13	33936032	33936033	0	+	protein_coding	ENSMUSG00000000562,ENSMUSG00000074344	Adora3,Tmigd3	NM_009631,4	mRNA	12	13	-0.00337175	0.54595	-0.0616093	0.712317	1.19337
ENSMUST00000000590	chr9	52047941	52047942	0	+	antisense	ENSMUSG00000085457	1110046J04Rik	NR_040707,1	ncRNA	3	3	0.552915	0.404881	0.587667	0.553695	2.172
ENSMUST00000000619	chr7	7299510	7299511	0	+	protein_coding	ENSMUSG00000032050	Rdx	NM_001104617,1,NM_009041,3	mRNA	2	2	1.01093	-0.193083	0.997656	-0.23624	1.62527
ENSMUST00000000641	chr6	82939768	82939769	0	-	protein_coding	ENSMUSG00000000605	Clcn4-2	NM_011334,4,NR_126156,1	mRNA,misc_RNA	1	4	0.742458	0.0526335	0.839015	0.315949	1.96042
ENSMUST00000000642	chr6	82774453	82774454	0	-	protein_coding	ENSMUSG00000000627	Sema4f	NM_001308374,1,NM_011350,4	mRNA	13	3	0.209438	0.867189	0.284123	0.978222	2.38945
ENSMUST00000000645	chr11	77777265	77777317	0	-	protein_coding	ENSMUSG00000000628	Hk2	NM_013820,3	mRNA	13	13	0.448601	1.03083	0.517469	1.06482	3.31652
ENSMUST00000000674	chr6	17743592	17743593	0	+	protein_coding	ENSMUSG00000000631	Myo18a	NM_001291212,1,NM_001291213,1,NM_011586,3	mRNA	7	7	-0.0310815	-0.139333	0.00744168	-0.0722582	-0.235233
ENSMUST00000000687	chr17	83846789	83846790	0	+	protein_coding	ENSMUSG00000029534	St7	NM_001289627,1,NM_001289629,1	mRNA	7	7	-0.0597011	-0.136664	-0.0111425	-0.0272798	-0.234785
ENSMUST00000000704	chr11	96299171	96299172	0	-	protein_coding	ENSMUSG00000000673	Haao	NM_025325,2	mRNA	1	1	0.929095	-0.0871231	0.900749	0.11743	1.85159
ENSMUST00000000707	chr6	83034173	83034174	0	+	protein_coding	ENSMUSG00000000690	Hoxb6	NM_008269,1	mRNA	13	13	0.294438	0.842546	0.393098	1.04001	2.67151
ENSMUST00000000717	chr12	105176358	105176359	0	+	protein_coding	ENSMUSG00000000693	Loxl3	NM_013586,4	mRNA	13	3	0.58305	0.668701	0.673608	0.844876	2.99213
ENSMUST00000000718	chr12	105202422	105202423	0	+	protein_coding	ENSMUSG00000000701	Tcl1b5	NM_013776,1	mRNA	11	11	-0.0522817	0.687518	-0.0195259	0.873117	1.48944
ENSMUST00000000724	chr17	53566971	53566972	0	+	protein_coding	ENSMUSG00000079007	Tcl1b4	NM_013774,2	mRNA	11	11	-0.000953778	0.8617	0.00978691	0.996156	1.86668
ENSMUST00000000727	chr10	128696267	128696268	0	+	protein_coding	ENSMUSG00000000708	Kat2b	NM_020005,4	mRNA	1	1	0.9811	-0.253342	1.00194	0.024143	1.74783
ENSMUST00000000746	chr10	78049842	78049843	0	-	protein_coding	ENSMUSG00000000711	Rab5b	NM_177411,4	mRNA	2	2	0.931804	-0.262932	0.954948	-0.239435	1.4404
ENSMUST00000000756	chr8	123102350	123102351	0	+	protein_coding	ENSMUSG00000000730	Dnmt3l	NM_019448,4	mRNA	12	11	-0.057197	0.647905	-0.0683608	0.837283	1.36175
ENSMUST00000000759	chr8	123212759	123212763	0	+	protein_coding	ENSMUSG00000000740	Rpl13	NM_016738,5	mRNA	2	2	0.952308	-0.198708	0.983234	0.00321858	1.73945
ENSMUST00000000769	chr11	75422700	75422701	0	-	protein_coding	ENSMUSG00000000743	Chmp1a	NM_145606,3	mRNA	2	2	0.905149	-0.189277	0.934715	-0.175956	1.50281
ENSMUST00000000793	chr14	70443470	70443471	0	-	protein_coding	ENSMUSG00000000753	Serpinf1	NM_011340,3	mRNA	4	1	0.933364	0.079577	0.945051	0.0798233	2.04342
ENSMUST00000000804	chrX	13280970	13281033	0	-	protein_coding	ENSMUSG00000000776	Polr3d	NM_025945,3	mRNA	1	1	0.919673	-0.189623	0.957421	0.0377918	1.71895
ENSMUST00000000808	chr8	70808449	70808450	0	+	protein_coding	ENSMUSG00000000787	Ddx3x	NM_010028,3	mRNA	1	1	0.99947	-0.16629	1.02201	-0.157064	1.72481
ENSMUST00000000809	chr8	70892756	70892757	0	+	protein_coding	ENSMUSG00000000791	Il12rb1	NM_008353,2	mRNA	13	13	0.0239309	0.0800477	0.0403593	0.13651	0.280858
ENSMUST00000000811	chr3	89520164	89520165	0	-	protein_coding	ENSMUSG00000000792	Slc5a5	NM_053248,2	mRNA	13	13	0.194198	0.668183	0.255629	0.851759	1.99802
ENSMUST00000000828	chr6	89643988	89643989	0	+	protein_coding	ENSMUSG00000000794	Kcnn3	NM_080466,2	mRNA	13	13	0.175853	0.980115	0.254274	1.08585	2.54368
ENSMUST00000000834	chr1	161788494	161788495	0	+	protein_coding	ENSMUSG00000000811	Txnrd3	NM_001178058,1,NM_001178059,1,NM_001178060,1,NM_153162,3	mRNA	4	3	0.714783	-0.182856	0.788519	-0.136985	1.19758
ENSMUST00000000881	chr11	24078056	24078174	0	-	protein_coding	ENSMUSG00000000817	Fasl	NM_001205243,1,NM_010177,4	mRNA	11	11	-0.0323921	0.587286	0.00767935	0.74447	1.30693
ENSMUST00000000889	chr11	53618668	53618669	0	+	protein_coding	ENSMUSG00000000861	Bcl11a	NM_001159289,1,NM_001242934,1,NM_016707,3	mRNA	13	13	0.55492	0.751073	0.601907	0.919576	3.05817
ENSMUST00000000901	chrX	100767722	100767750	0	-	protein_coding	ENSMUSG00000000869	Il4	NM_021283,2	mRNA	11	12	-0.0440572	0.492953	-0.0333332	0.595085	1.01108
ENSMUST00000000926	chr10	75948300	75948301	0	+	protein_coding	ENSMUSG00000000881	Dlg3	NM_001177778,2,NM_001290402,1,NM_016747,4	mRNA	13	13	0.186947	1.01356	0.22861	1.16329	2.6428
ENSMUST00000000939	chr5	123973628	123973629	0	+	protein_coding	ENSMUSG00000000903	Vpreb3	NM_009514,4	mRNA	12	12	-0.0800807	0.154907	0.014039	0.222673	0.3115
ENSMUST00000000940	chr5	135369953	135369992	0	+	protein_coding	ENSMUSG00000000915	Hip1r	NM_145070,3	mRNA	2	2	0.80246	-0.0449763	0.835396	-0.0391142	1.55494
ENSMUST00000000958	chr15	75678799	75678800	0	+	protein_coding	ENSMUSG00000000916	Nsun5	NM_145414,2	mRNA	1	2	0.919098	-0.179604	0.927358	-0.0475509	1.62658
ENSMUST00000000964	chr6	52158316	52158317	0	-	protein_coding	ENSMUSG00000000934	Top1mt	NM_028404,2	mRNA	1	1	0.803817	-0.219681	0.844894	-0.157064	1.2954
ENSMUST00000000984	chr14	54409459	54409460	0	-	protein_coding	ENSMUSG00000029844	Hoxa1	NM_001311118,1,NM_010449,4	mRNA	13	13	0.421443	0.893494	0.518866	0.986826	3.01344
ENSMUST00000000985	chr14	54360841	54360842	0	-	protein_coding	ENSMUSG00000000958	Slc7a7	NM_001253680,1	mRNA	4	3	0.377217	-0.0418606	0.455128	0.200206	0.989251
ENSMUST00000001002	chr11	83753696	83753715	0	+	protein_coding	ENSMUSG00000000959	Oxa1l	NM_026936,3	mRNA	1	1	0.869665	-0.192447	0.917443	-0.0791026	1.52771
ENSMUST00000001008	chr11	83649354	83649355	0	+	protein_coding	ENSMUSG00000000976	Heatr6	NM_145432,3	mRNA	2	2	0.783005	-0.222877	0.828854	-0.0410636	1.35386
ENSMUST00000001009	chr11	83709015	83709016	0	-	protein_coding	ENSMUSG00000000982	Ccl3	NM_011337,2	mRNA	12	12	-0.0167034	0.438438	0.0514452	0.598206	1.07116
ENSMUST00000001027	chr1	58029931	58029965	0	+	protein_coding	ENSMUSG00000000983	Wfdc18	NM_007969,4	mRNA	12	11	-0.0963042	0.493129	-0.0653323	0.690712	1.02435
ENSMUST00000001040	chr9	21029373	21029374	0	+	protein_coding	ENSMUSG00000063558	Aox1	NM_009676,2	mRNA	4	3	0.67419	-0.243501	0.698371	-0.0989737	1.04143
ENSMUST00000001046	chr3	90603771	90603772	0	+	protein_coding	ENSMUSG00000001014	Icam4	NM_023892,2	mRNA	6	6	0.348275	-0.152003	0.47952	0.0604871	0.734744
ENSMUST00000001047	chr3	90600215	90600246	0	+	protein_coding	ENSMUSG00000001020	S100a4	NM_011311,2	mRNA	11	13	-0.0440572	0.584666	0.0248706	0.77363	1.33861
ENSMUST00000001051	chr3	90612882	90612883	0	+	protein_coding	ENSMUSG00000001021	S100a3	NM_011310,2	mRNA	11	11	-0.0480596	0.796283	0.0240174	0.925645	1.69704
ENSMUST00000001059	chr11	106487795	106487852	0	+	protein_coding	ENSMUSG00000001025	S100a6	NM_011313,2	mRNA	13	13	0.111939	0.95905	0.162707	0.997133	2.24825
ENSMUST00000001079	chr3	130060906	130060907	0	-	protein_coding	ENSMUSG00000020715	Ern1	NM_023913,2	mRNA	1.4	2	0.891397	-0.275352	0.942488	-0.176381	1.42295
ENSMUST00000001081	chr11	51635895	51635896	0	-	protein_coding	ENSMUSG00000001052	Sec24b	NM_207209,2	mRNA	2	2	0.922171	-0.149306	0.926605	-0.0272798	1.67567
ENSMUST00000001092	chr8	123254195	123254285	0	-	protein_coding	ENSMUSG00000001054	Rmnd5b	NM_025346,1	mRNA	1	1	0.912439	-0.19991	0.916835	-0.223131	1.44355
ENSMUST00000001112	chr5	34660379	34660380	0	+	protein_coding	ENSMUSG00000001065	Zfp276	NM_020497,2	mRNA	2	2	1.09089	-0.208713	1.06457	-0.0891926	1.87917
ENSMUST00000001115	chr13	55445334	55445335	0	+	protein_coding	ENSMUSG00000052783	Grk4	NM_001080743,1,NM_019497,2	mRNA	1	2	0.866723	-0.259265	0.912577	-0.257962	1.31497
ENSMUST00000001122	chr11	78422216	78422217	0	+	protein_coding	ENSMUSG00000074886	Grk6	NM_001038018,4,NM_001112711,2,NM_001286064,1,NM_001286065,1,NM_001286066,1,NM_011938,4	mRNA	1	2	0.712887	-0.304724	0.838422	-0.18023	1.09918
ENSMUST00000001125	chr5	114380482	114380508	0	-	protein_coding	ENSMUSG00000001095	Slc13a2	NM_022411,3	mRNA	5	3	0.502177	0.217472	0.439443	0.336828	1.51208
ENSMUST00000001126	chr11	78465697	78465751	0	-	protein_coding	ENSMUSG00000001098	Kctd10	NM_001159941,1,NM_026145,4	mRNA	2	2	0.997407	-0.262932	1.02269	-0.119231	1.66992
ENSMUST00000001130	chr11	78503447	78503500	0	+	protein_coding	ENSMUSG00000020829	Slc46a1	NM_026740,2	mRNA	1	2	0.796357	-0.145471	0.838462	-0.0891926	1.40882
ENSMUST00000150459	chr10	83722865	83722866	0	+	protein_coding	ENSMUSG00000001103	Sebox	NM_008759,2	mRNA	6	6	0.197514	0.000556324	0.366775	0.13651	0.70136
ENSMUST00000001155	chrX	20848543	20848590	0	+	protein_coding	ENSMUSG00000087651	1500009L16Rik	NM_001145198,1	mRNA	3	3	0.341535	0.8221	0.349207	0.88169	2.48098
ENSMUST00000001156	chrX	20931554	20931555	0	+	protein_coding	ENSMUSG00000001127	Araf	NM_001159645,1,NM_009703,2	mRNA	13	13	0.700401	0.828434	0.711957	0.937599	3.56572
ENSMUST00000001166	chr1	36511867	36511868	0	-	protein_coding	ENSMUSG00000001128	Cfp	NM_008823,4	mRNA	9	9	0.0612762	0.760913	0.125322	0.883405	1.83608
ENSMUST00000001179	chr10	76442911	76442912	0	+	protein_coding	ENSMUSG00000001138	Cnnm3	NM_001039551,1,NM_053186,2	mRNA	2	2	0.908712	-0.149005	0.942977	-0.0107863	1.69327
ENSMUST00000001183	chr10	76575648	76575653	0	-	protein_coding	ENSMUSG00000001151	Pcnt	NM_001282992,1,NM_008787,3	mRNA	1	2	0.794754	-0.142652	0.821418	-0.187957	1.30307
ENSMUST00000001184	chr6	86669158	86669159	0	+	protein_coding	ENSMUSG00000001155	Ftcd	NM_080845,2	mRNA	1	1	0.751901	-0.151162	0.816342	-0.021976	1.39714
ENSMUST00000001185	chr6	86733377	86733378	0	-	protein_coding	ENSMUSG00000001156	Mxd1	NM_010751,3	mRNA	2	2	0.822348	-0.226047	0.864153	-0.119231	1.36038
ENSMUST00000001187	chr6	86793583	86793584	0	-	protein_coding	ENSMUSG00000001157	Gmcl1	NM_011818,3	mRNA	2	2	0.930057	-0.222763	0.967221	-0.0158612	1.66183
ENSMUST00000001202	chrX	47912387	47912468	0	-	protein_coding	ENSMUSG00000029994	Anxa4	NM_013471,2	mRNA	2	2	0.867665	-0.148534	0.886431	-0.108464	1.50949
ENSMUST00000001204	chr12	100200144	100200145	0	+	protein_coding	ENSMUSG00000001173	Ocrl	NM_177215,3	mRNA	13.2	11.2	0.652351	0.690328	0.742418	0.915676	3.30692
ENSMUST00000001242	chr10	78169767	78169768	0	+	protein_coding	ENSMUSG00000001175	Calm1	NM_001313934,1	mRNA	2	2	1.06049	-0.223015	1.08836	-0.148053	1.81588
ENSMUST00000001253	chr12	31559968	31559969	0	-	protein_coding	ENSMUSG00000053329	D10Jhu81e	NM_138601,2	mRNA	1	1	0.877082	-0.225664	0.929312	-0.0924864	1.50526
ENSMUST00000001256	chr17	56140342	56140343	0	-	protein_coding	ENSMUSG00000020651	Slc26a4	NM_011867,3	mRNA	13	13	0.513115	0.768745	0.539134	0.807504	2.80022
ENSMUST00000178179	chr17	45733843	45733844	0	-	protein_coding	ENSMUSG00000001227	Sema6b	NM_001130456,1	mRNA	13	3	0.345734	0.857266	0.467118	0.98986	2.79702
ENSMUST00000001284	chr1	171411313	171411385	0	-	protein_coding	ENSMUSG00000094690	1600014C23Rik	NM_028164,1	mRNA	3	3	0.29408	0.0417857	0.40228	0.236901	0.976218
ENSMUST00000153646	chr14	66297128	66297129	0	+	protein_coding	ENSMUSG00000026641	Usf1	NM_001305676,1,NM_001305677,1,NM_001305678,1	mRNA	1	1	1.01702	-0.179604	1.01127	-0.226459	1.66407
ENSMUST00000050003	chr2	30801706	30801707	0	-	processed_transcript	ENSMUSG00000085984	1700001G11Rik	NR_038077,1	ncRNA	3	3	0.580665	0.717471	0.672536	0.985082	3.23176
ENSMUST00000001327	chr15	102231934	102231935	0	-	protein_coding	ENSMUSG00000044320	1700001O22Rik	NM_198000,3	mRNA	3	3	0.404732	0.788136	0.421438	0.874972	2.6069
ENSMUST00000001384	chr9	22099281	22099282	0	-	protein_coding	ENSMUSG00000001281	Itgb7	NM_013566,2	mRNA	13	13	0.0941761	0.589184	0.128455	0.653195	1.46967
ENSMUST00000001402	chr9	78109064	78109065	0	+	protein_coding	ENSMUSG00000001349	Cnn1	NM_009922,4	mRNA	13	13	-0.0593284	0.743019	0.0294074	0.970116	1.68196
ENSMUST00000001412	chr6	3498382	3498427	0	-	protein_coding	ENSMUSG00000001366	Fbxo9	NM_001081490,2	mRNA	1	1	0.917415	-0.275352	0.903814	-0.213416	1.38119
ENSMUST00000001415	chr18	36679365	36679366	0	+	protein_coding	ENSMUSG00000001376	Ccdc132	NM_001167750,1,NM_001167751,1,NM_024260,5	mRNA	2	2	0.83703	-0.160735	0.800997	-0.266837	1.23921
ENSMUST00000001416	chr18	36783204	36783205	0	-	protein_coding	ENSMUSG00000006050	Sra1	NM_146085,1	mRNA	1	1	0.887602	-0.192447	0.880116	-0.157064	1.44182
ENSMUST00000001419	chr18	36793923	36793924	0	-	protein_coding	ENSMUSG00000001380	Hars	NM_008214,4	mRNA	2	2	0.917929	-0.161593	0.959708	-0.0651336	1.66018
ENSMUST00000001451	chr3	88336260	88336366	0	+	protein_coding	ENSMUSG00000001383	Zmat2	NM_025594,3	mRNA	2	2	0.802667	-0.15253	0.810452	-0.172884	1.30486
ENSMUST00000001452	chr3	88297116	88297189	0	+	protein_coding	ENSMUSG00000001415	Smg5	NM_178246,3	mRNA	1	2	0.970938	-0.196512	0.97193	-0.19881	1.58441
ENSMUST00000001455	chr3	88142372	88142417	0	+	protein_coding	ENSMUSG00000001416	Cct3	NM_009836,1	mRNA	2	2	0.913243	-0.25009	0.903174	-0.14042	1.45487
ENSMUST00000001460	chr6	28480348	28480430	0	+	protein_coding	ENSMUSG00000001419	Mef2d	NM_001310587,1,NM_001310593,1,NM_133665,4	mRNA	1	1.2	1.01741	-0.206616	1.0151	-0.233013	1.64261
ENSMUST00000001479	chr11	97187880	97187881	0	+	protein_coding	ENSMUSG00000001424	Snd1	NM_019776,2	mRNA	1.2	2	0.936276	-0.225664	0.965969	-0.0632154	1.62627
ENSMUST00000001484	chr11	97115330	97115331	0	-	protein_coding	ENSMUSG00000001440	Kpnb1	NM_008379,3	mRNA	2	2	0.905809	-0.213205	0.9249	-0.251905	1.41059
ENSMUST00000001485	chr11	97041560	97041596	0	-	protein_coding	ENSMUSG00000001444	Tbx21	NM_019507,2	mRNA	13	3	0.351681	0.938868	0.419168	0.98513	2.83119
ENSMUST00000001507	chr5	4104745	4104746	0	+	protein_coding	ENSMUSG00000001445	Mrpl10	NM_026154,1	mRNA	2	2	0.833516	-0.156022	0.832597	0.00651233	1.5159
ENSMUST00000001513	chr18	67390717	67390718	0	-	protein_coding	ENSMUSG00000001467	Cyp51	NM_020010,2	mRNA	1	1	0.993769	-0.24681	0.977971	-0.0989737	1.6497
ENSMUST00000001520	chr8	123477903	123477941	0	+	protein_coding	ENSMUSG00000001473	Tubb6	NM_026473,2	mRNA	2	2	0.814549	0.0356338	0.870846	0.328465	2.0578
ENSMUST00000001522	chr8	123442986	123443013	0	+	protein_coding	ENSMUSG00000031967	Afg3l1	NM_054070,3,NR_028260,1	mRNA,misc_RNA	1	1	0.881025	-0.226508	0.861062	-0.0924864	1.43899
ENSMUST00000001534	chr11	101967014	101967015	0	+	protein_coding	ENSMUSG00000001482	Def8	NM_001253783,1,NM_001253784,1,NM_054046,5	mRNA	1.3	1.3	0.771633	-0.176324	0.813098	-0.0891926	1.32908
ENSMUST00000001536	chr12	56536907	56536908	0	-	protein_coding	ENSMUSG00000001494	Sost	NM_024449,6	mRNA	11	11	-0.0841099	0.853776	-0.0322445	1.0061	1.74585
ENSMUST00000001544	chr9	38718268	38718273	0	-	protein_coding	ENSMUSG00000001496	Nkx2-1	NM_009385,3	mRNA	13	13	0.0422134	0.98846	0.129645	1.09722	2.26347
ENSMUST00000001547	chr11	94936224	94936225	0	+	protein_coding	ENSMUSG00000023186	Vwa5a	NM_001145957,1,NM_172767,3	mRNA	2	1	0.763679	-0.171828	0.650836	-0.184998	1.07349
ENSMUST00000001548	chr11	95076713	95076801	0	+	protein_coding	ENSMUSG00000001506	Col1a1	NM_007742,4	mRNA	11	11	0.179981	0.778264	0.273946	0.955509	2.22437
ENSMUST00000001561	chr6	128399766	128399767	0	-	protein_coding	ENSMUSG00000001507	Itga3	NM_001306162,1,NM_013565,3	mRNA	2.3	2	0.756539	-0.0520873	0.846999	0.313413	1.8544
ENSMUST00000001583	chr13	75707484	75707485	0	+	protein_coding	ENSMUSG00000001520	Nrip2	NM_001162858,1,NM_021717,2	mRNA	13	3	0.146494	0.345922	0.205196	0.341424	1.04259
ENSMUST00000001592	chr11	100397748	100397763	0	+	protein_coding	ENSMUSG00000001542	Ell2	NM_138953,2	mRNA	1	1	0.951825	-0.121677	0.941684	-0.0396482	1.73651
ENSMUST00000001595	chr11	100415697	100415846	0	-	protein_coding	ENSMUSG00000001552	Jup	NM_010593,2	mRNA	1	1	0.869359	-0.16629	0.922406	-0.114638	1.52612
ENSMUST00000001599	chr11	100441917	100441928	0	+	protein_coding	ENSMUSG00000001555	Fkbp10	NM_001163481,1,NM_010221,2	mRNA	13	3	0.311872	0.386844	0.456089	0.665413	1.85683
ENSMUST00000001608	chr5	29478469	29478470	0	+	protein_coding	ENSMUSG00000001558	Klhl10	NM_025727,3	mRNA	13	13	0.528027	-0.0104882	0.611321	0.149893	1.27825
ENSMUST00000001611	chr5	29434664	29434665	0	-	protein_coding	ENSMUSG00000001566	Mnx1	NM_019944,2	mRNA	13	13	0.0643728	1.12144	0.14244	1.18051	2.52089
ENSMUST00000001631	chr11	69895538	69895539	0	+	protein_coding	ENSMUSG00000001569	Nom1	NM_001033457,2	mRNA	2	2	0.934563	-0.0323898	0.93721	0.114358	1.9505
ENSMUST00000001652	chr12	105563172	105563173	0	-	protein_coding	ENSMUSG00000001588	Acap1	NM_153788,3	mRNA	13	12	-0.0148592	0.190019	0.0740996	0.39751	0.646686
ENSMUST00000001667	chr5	87925579	87925636	0	+	protein_coding	ENSMUSG00000021070	Bdkrb2	NM_009747,2	mRNA	13	13	-0.000855053	1.01314	0.0923937	1.14877	2.25335
ENSMUST00000001675	chr6	146724995	146725037	0	+	protein_coding	ENSMUSG00000001622	Csn3	NM_007786,4	mRNA	12	11.12	-0.0262246	0.350395	-0.100397	0.492745	0.716974
ENSMUST00000001699	chr15	102966796	102966797	0	+	protein_coding	ENSMUSG00000001630	Stk38l	NM_172734,3	mRNA	1	1.2	0.90116	-0.0999071	0.880815	-0.157064	1.53746
ENSMUST00000001700	chr15	102921103	102921104	0	+	protein_coding	ENSMUSG00000022484	Hoxc10	NM_010462,5	mRNA	13	13	0.0474454	0.88066	0.117537	1.11597	2.16709
ENSMUST00000001701	chr15	102954427	102954428	0	+	protein_coding	ENSMUSG00000001655	Hoxc13	NM_010464,2	mRNA	13	13	0.138353	0.980285	0.132314	0.99644	2.26527
ENSMUST00000001703	chr15	102990607	102990608	0	+	protein_coding	ENSMUSG00000001656	Hoxc11	NM_001024842,1	mRNA	13	11	-0.0812825	0.918805	-0.0213315	1.01717	1.83498
ENSMUST00000001706	chr15	102977032	102977033	0	+	protein_coding	ENSMUSG00000001657	Hoxc8	NM_010466,2	mRNA	13	13	-0.00438664	0.914802	0.0588171	0.983085	1.95209
ENSMUST00000001711	chr15	103009573	103009574	0	+	protein_coding	ENSMUSG00000036139	Hoxc9	NM_008272,3	mRNA	13	13	0.352232	0.885975	0.377141	1.01822	2.7534
ENSMUST00000001712	chr10	75764356	75764357	0	+	protein_coding	ENSMUSG00000001661	Hoxc6	NM_010465,2	mRNA	13	13	-0.0251964	0.774567	0.0451095	0.896961	1.69065
ENSMUST00000001713	chr10	75798583	75798584	0	-	protein_coding	ENSMUSG00000020196	Cabin1	NM_172549,3	mRNA	2	2	0.806024	-0.269193	0.86689	-0.14042	1.28971
ENSMUST00000001715	chr10	75781413	75781414	0	-	protein_coding	ENSMUSG00000001663	Gstt1	NM_008185,3	mRNA	2	2	0.806107	-0.109698	0.838057	0.0487254	1.57958
ENSMUST00000001716	chr10	75773413	75773414	0	-	protein_coding	ENSMUSG00000001665	Gstt3	NM_133994,3	mRNA	4	4	0.776627	-0.0201994	0.755158	0.0983497	1.60877
ENSMUST00000001720	chr8	109990437	109990507	0	-	protein_coding	ENSMUSG00000001666	Ddt	NM_010027,1	mRNA	4	4	0.886304	-0.240163	0.909215	-0.0410636	1.52224
ENSMUST00000001722	chr8	109962167	109962203	0	+	protein_coding	ENSMUSG00000001670	Tat	NM_146214,3	mRNA	1	1	0.782078	-0.0140148	0.650747	0.156168	1.57386
ENSMUST00000001724	chr1	121567988	121567989	0	-	protein_coding	ENSMUSG00000001672	Marveld3	NM_028584,3,NM_212447,2	mRNA	13.3	3	0.53352	0.373845	0.607566	0.546342	2.12748
ENSMUST00000001757	chr13	38659027	38659028	0	-	protein_coding	ENSMUSG00000001674	Ddx18	NM_025860,3	mRNA	2	2	0.865193	0.0579186	0.8422	0.146677	1.91818
ENSMUST00000001790	chr5	136967869	136967870	0	-	protein_coding	ENSMUSG00000001707	Eef1e1	NM_025380,2	mRNA	2	2	0.843517	-0.16631	0.881153	0.00651233	1.56407
ENSMUST00000001792	chr7	83735522	83735523	0	+	protein_coding	ENSMUSG00000001739	Cldn15	NM_021719,4	mRNA	7	7	-0.123192	-0.0786076	-0.00351986	-0.0601433	-0.265461
ENSMUST00000001802	chr11	101070012	101070013	0	-	protein_coding	ENSMUSG00000001741	Il16	NM_010551,3	mRNA	10	11	-0.0287937	0.812042	-0.0531256	0.891585	1.62282
ENSMUST00000001806	chr11	101082565	101082626	0	+	protein_coding	ENSMUSG00000001751	Naglu	NM_013792,2	mRNA	1	2	0.808666	-0.226047	0.861615	-0.0207717	1.42673
ENSMUST00000001809	chr15	36608972	36608973	0	+	protein_coding	ENSMUSG00000001755	Coasy	NM_001305982,1	mRNA	2	1.2	0.934754	-0.21949	0.93548	-0.239435	1.45726
ENSMUST00000001825	chr9	18292267	18292268	0	-	protein_coding	ENSMUSG00000022283	Pabpc1	NM_008774,3	mRNA	1	1	0.928762	-0.238467	0.975985	-0.0825015	1.60161
ENSMUST00000001834	chr10	85957822	85957823	0	+	protein_coding	ENSMUSG00000001774	Chordc1	NM_025844,2	mRNA	1	2	0.942729	-0.21234	0.886286	-0.0475509	1.57756
ENSMUST00000001836	chr10	85871831	85871907	0	-	protein_coding	ENSMUSG00000001783	Rtcb	NM_145422,4	mRNA	2	3	0.834437	-0.203278	0.845058	-0.0507459	1.43274
ENSMUST00000001854	chr7	35186385	35186483	0	+	protein_coding	ENSMUSG00000001785	Pwp1	NM_133993,3	mRNA	1	1	0.814075	-0.0520873	0.84574	0.246715	1.84559
ENSMUST00000001867	chr2	74659556	74659557	0	+	protein_coding	ENSMUSG00000030495	Slc7a10	NM_017394,4	mRNA	13	13	0.315971	0.674549	0.429979	0.84159	2.33922
ENSMUST00000001872	chr2	74668310	74668311	0	-	protein_coding	ENSMUSG00000001815	Evx2	NM_007967,3	mRNA	13	13	0.0282345	0.935665	0.0161226	1.05111	2.03158
ENSMUST00000001878	chr2	74675013	74675014	0	+	protein_coding	ENSMUSG00000001819	Hoxd13	NM_008275,3	mRNA	13	3	0.310441	0.918574	0.356049	0.976162	2.66034
ENSMUST00000001884	chr7	101663633	101663777	0	+	protein_coding	ENSMUSG00000001823	Hoxd12	NM_008274,3	mRNA	11	11	-0.0402149	1.02483	0.01212	1.15602	2.15218
ENSMUST00000001921	chr3	20242180	20242181	0	+	protein_coding	ENSMUSG00000001829	Clpb	NM_009191,3	mRNA	2	2	0.744647	-0.156963	0.776586	-0.0957465	1.27721
ENSMUST00000001927	chr17	75005568	75005569	0	-	protein_coding	ENSMUSG00000001865	Cpa3	NM_007753,2	mRNA	11	11	-0.0151323	0.703609	-0.0671658	0.78943	1.41131
ENSMUST00000108136	chr4	34730177	34730206	0	+	protein_coding	ENSMUSG00000001870	Ltbp1	NM_019919,3	mRNA	13	3	0.384449	0.94474	0.439548	1.00179	2.93046
ENSMUST00000001964	chr11	105975208	105975209	0	-	protein_coding	ENSMUSG00000028294	1700003M02Rik	NM_027041,4	mRNA	3	3	0.432606	0.39442	0.45678	0.611458	1.94292
ENSMUST00000001975	chr8	84687861	84687862	0	+	protein_coding	ENSMUSG00000020681	Ace	NM_009598,2	mRNA	6	6	-0.0478128	-0.0678799	-0.0278727	0.305326	0.161733
ENSMUST00000001984	chr7	16721929	16721930	0	-	protein_coding	ENSMUSG00000001910	Nacc1	NM_025788,3	mRNA	2	2	0.87855	-0.173015	0.896383	-0.239435	1.39511
ENSMUST00000001989	chrX	20662898	20662899	0	+	protein_coding	ENSMUSG00000007209	Ceacam9	NM_011927,4	mRNA	11	11	-0.0614651	0.745973	-0.0132746	0.884807	1.55658
ENSMUST00000002007	chr9	37613847	37613848	0	+	protein_coding	ENSMUSG00000001924	Uba1	NM_001136085,2	mRNA	2	2	0.79037	0.761063	0.818681	0.874972	3.67597
ENSMUST00000002008	chr9	37539255	37539256	0	+	protein_coding	ENSMUSG00000001942	Siae	NM_011734,3	mRNA	2	2	0.786049	-0.262932	0.797216	-0.169782	1.17853
ENSMUST00000147634	chr4	129960374	129960375	0	+	protein_coding	ENSMUSG00000001943	Vsig2	NM_020518,2	mRNA	13	13	-0.0551378	0.715691	0.0248706	0.855891	1.54047
ENSMUST00000002013	chr9	37613719	37613720	0	+	lincRNA	ENSMUSG00000085389	1700003M07Rik	NR_040647,1	ncRNA	3	3	0.306837	0.652611	0.402661	0.867916	2.30001
ENSMUST00000002025	chr8	66511756	66511760	0	-	protein_coding	ENSMUSG00000001948	Spa17	NM_001324545,1,NM_011449,2	mRNA	2	2	0.786049	-0.262932	0.797333	-0.0570415	1.27281
ENSMUST00000002029	chrX	74254687	74254831	0	+	protein_coding	ENSMUSG00000025519	Tktl2	NM_001271574,1,NM_028927,3	mRNA	10	10	-0.0358201	0.5669	-0.0479361	0.66388	1.14767
ENSMUST00000002043	chr11	106216343	106216344	0	+	protein_coding	ENSMUSG00000001964	Emd	NM_007927,3	mRNA	1.11	1.12	0.711682	0.929054	0.705836	1.01064	3.82887
ENSMUST00000002048	chr11	106066061	106066062	0	-	protein_coding	ENSMUSG00000078622	Ccdc47	NM_026009,2	mRNA	1	1	0.942896	-0.272285	0.949906	-0.105332	1.54087
ENSMUST00000002053	chr7	16476779	16476780	0	+	protein_coding	ENSMUSG00000001983	Taco1	NM_027346,1	mRNA	1	2	0.798384	-0.029518	0.845157	0.0576856	1.67056
ENSMUST00000127683	chr2	28466315	28466332	0	-	protein_coding	ENSMUSG00000001988	Npas1	NM_008718,2	mRNA	13	3	0.169767	0.899241	0.247198	0.958746	2.31113
ENSMUST00000002081	chrX	73774405	73774406	0	-	protein_coding	ENSMUSG00000026831	1700007K13Rik	NM_027040,1	mRNA	3	3	0.270053	0.120354	0.297431	0.252549	0.942829
ENSMUST00000002084	chrX	73716597	73716598	0	+	protein_coding	ENSMUSG00000002007	Srpk3	NM_019684,2	mRNA	11	11	-0.0475823	0.854121	0.00276331	1.02734	1.83653
ENSMUST00000002087	chrX	73659827	73659828	0	+	protein_coding	ENSMUSG00000031378	Abcd1	NM_007435,2	mRNA	2	2	0.81824	0.862895	0.860142	1.02224	4.18433
ENSMUST00000002091	chrX	73716174	73716175	0	-	protein_coding	ENSMUSG00000002012	Pnck	NM_001199351,1,NM_012040,3	mRNA	13	13	0.231941	0.878343	0.260037	0.984538	2.40702
ENSMUST00000002095	chr9	44881273	44881296	0	-	protein_coding	ENSMUSG00000002015	Bcap31	NM_012060,5	mRNA	2	2	0.806885	0.848404	0.850511	1.00062	4.08902
ENSMUST00000002099	chr9	44772935	44773101	0	-	protein_coding	ENSMUSG00000002028	Kmt2a	NM_001081049,1	mRNA	2	2	0.988406	-0.278394	1.03599	-0.108084	1.66873
ENSMUST00000002101	chr9	44980430	44980431	0	+	protein_coding	ENSMUSG00000002031	Ift46	NM_023831,3	mRNA	2.3	2	0.802304	-0.196512	0.855342	-0.122861	1.35484
ENSMUST00000002127	chr11	78343482	78343546	0	-	protein_coding	ENSMUSG00000002033	Cd3g	NM_009850,2	mRNA	11	11	-0.0227186	0.588291	0.0828981	0.862361	1.50988
ENSMUST00000024650	chr17	8988333	8988384	0	+	protein_coding	ENSMUSG00000002058	Unc119	NM_001313985,1,NM_011676,3	mRNA	2	2	0.716912	-0.100015	0.775215	-0.0579132	1.33742
ENSMUST00000002133	chr11	78245746	78245747	0	+	protein_coding	ENSMUSG00000023873	1700010I14Rik	NM_025851,3	mRNA	3	3	0.548736	-0.0689351	0.59427	0.28191	1.34964
ENSMUST00000002145	chr17	32034507	32034508	0	+	protein_coding	ENSMUSG00000002064	Sdf2	NM_009143,3	mRNA	1	1	0.965814	-0.281412	0.973421	-0.233013	1.48646
ENSMUST00000002152	chr7	16309616	16309617	0	-	protein_coding	ENSMUSG00000002076	Hsf2bp	NM_028902,1	mRNA	12	12	0.019421	0.105443	0.01212	0.163862	0.300851
ENSMUST00000002176	chr2	7395999	7396000	0	+	protein_coding	ENSMUSG00000002083	Bbc3	NM_133234,2	mRNA	2	2	0.905474	-0.256566	0.939856	-0.143819	1.47635
ENSMUST00000002198	chr11	4160350	4160356	0	-	protein_coding	ENSMUSG00000002107	Celf2	NM_001110232,1	mRNA	13	13	0.081796	0.785959	0.0254428	0.931529	1.82625
ENSMUST00000002259	chr8	83389867	83389879	0	+	protein_coding	ENSMUSG00000002129	Sf3a1	NM_026175,5	mRNA	2	2	0.778129	-0.301888	0.859374	-0.23624	1.14707
ENSMUST00000002274	chr7	44572432	44572433	0	+	protein_coding	ENSMUSG00000002190	Clgn	NM_009904,3	mRNA	13	13	0.0998943	1.05101	0.0953537	1.14205	2.39974
ENSMUST00000002275	chr7	44748413	44748648	0	+	protein_coding	ENSMUSG00000002204	Napsa	NM_008437,1	mRNA	11	11	-0.0547374	0.615297	-0.0301843	0.847062	1.3783
ENSMUST00000002280	chr7	24399619	24399620	0	+	protein_coding	ENSMUSG00000002205	Vrk3	NM_133945,1	mRNA	1	1	0.715627	-0.176324	0.750141	-0.0443237	1.24932
ENSMUST00000002284	chr7	24462500	24462501	0	+	protein_coding	ENSMUSG00000002210	Smg9	NM_028047,2	mRNA	1	1	0.666266	-0.284406	0.756179	-0.0242444	1.11727
ENSMUST00000002289	chr14	101653967	101653968	0	+	protein_coding	ENSMUSG00000046223	Plaur	NM_011113,4	mRNA	13	13	0.209717	0.704985	0.269698	0.850553	2.06887
ENSMUST00000002291	chr5	27791549	27791550	0	+	protein_coding	ENSMUSG00000022111	Uchl3	NM_016723,2	mRNA	4	4	0.87575	-0.18608	0.894566	-0.138206	1.46618
ENSMUST00000002292	chr6	71440636	71440637	0	-	protein_coding	ENSMUSG00000002221	Paxip1	NM_018878,3	mRNA	1	1	0.817808	-0.266076	0.86525	-0.187792	1.26455
ENSMUST00000002297	chr3	104818241	104818305	0	-	protein_coding	ENSMUSG00000002222	Rmnd5a	NM_024288,2	mRNA	4	1	0.886796	-0.262932	0.938453	-0.122861	1.46634
ENSMUST00000031261	chr5	103655722	103655748	0	-	protein_coding	ENSMUSG00000002227	Mov10	NM_001163441,1,NM_008619,2	mRNA	2	2	0.979922	-0.244527	0.989437	-0.153804	1.60749
ENSMUST00000002305	chr6	39206788	39206789	0	-	protein_coding	ENSMUSG00000029320	1700016H13Rik	NM_001163550,1,NM_028824,1	mRNA	3	3	0.571668	0.400026	0.649113	0.675879	2.39702
ENSMUST00000002310	chr5	87825686	87825687	0	-	protein_coding	ENSMUSG00000042599	Kdm7a	NM_001033430,4	mRNA	1	2	1.01251	-0.164469	1.03082	0.0162049	1.89228
ENSMUST00000002320	chr17	28232754	28232808	0	+	protein_coding	ENSMUSG00000002240	Prr27	NM_001163551,1,NM_028648,3	mRNA	11	11	-0.0320817	0.578802	-0.0744878	0.711004	1.18422
ENSMUST00000002327	chr17	28207778	28207838	0	+	protein_coding	ENSMUSG00000002250	Ppard	NM_011145,3	mRNA	1	1	0.843123	-0.2354	0.898796	-0.0172607	1.49234
ENSMUST00000002336	chr7	6696449	6696450	0	+	protein_coding	ENSMUSG00000002257	Def6	NM_027185,3	mRNA	13.3	13.3	0.148096	0.526139	0.254491	0.501256	1.43992
ENSMUST00000002350	chr17	25773776	25773820	0	-	protein_coding	ENSMUSG00000002266	Zim1	NM_011769,4	mRNA	13	3	0.274442	0.669503	0.334519	0.746301	2.07064
ENSMUST00000002379	chr17	33843091	33843104	0	+	protein_coding	ENSMUSG00000002280	Narfl	NM_026238,4	mRNA	2.3	2.3	0.796176	-0.12023	0.851631	-0.0651336	1.46775
ENSMUST00000066408	chr11	75999912	75999913	0	+	protein_coding	ENSMUSG00000002308	Cd320	NM_019421,3	mRNA	2	2	0.780278	-0.169677	0.822398	-0.147182	1.30184
ENSMUST00000002397	chr14	55672235	55672236	0	+	protein_coding	ENSMUSG00000053783	1700016K19Rik	NM_198637,2	mRNA	3	3	0.445356	0.49087	0.50707	0.714215	2.23668
ENSMUST00000002398	chr14	55784018	55784042	0	+	protein_coding	ENSMUSG00000002326	Gmpr2	NM_177992,2	mRNA	2	2	0.938816	-0.203278	0.934522	-0.153804	1.54369
ENSMUST00000002400	chr14	55660507	55660508	0	-	protein_coding	ENSMUSG00000022220	Adcy4	NM_080435,1	mRNA	13	13	0.365005	0.814735	0.43425	0.918579	2.65119
ENSMUST00000002412	chr8	70120872	70120873	0	-	protein_coding	ENSMUSG00000002329	Mdp1	NM_023397,4,NR_028316,1	mRNA,misc_RNA	2	2	0.775502	-0.164469	0.766763	-0.209461	1.18882
ENSMUST00000002418	chr8	70139499	70139500	0	-	protein_coding	ENSMUSG00000002341	Ncan	NM_007789,3	mRNA	13	13	-0.017895	0.769876	0.000750646	1.0046	1.75732
ENSMUST00000002436	chr17	5841328	5841329	0	+	protein_coding	ENSMUSG00000002345	2310045N01Rik	NM_001145552,2,NM_001309645,1,NM_001310055,1,NR_132131,1,NR_132132,1,NR_132133,1	mRNA,misc_RNA	2	2	0.916923	-0.256566	0.879359	-0.257962	1.33512
ENSMUST00000002444	chr17	56831007	56831008	0	+	protein_coding	ENSMUSG00000002365	Snx9	NM_025664,5	mRNA	1	2	0.976978	-0.107889	0.957596	-0.0721037	1.76186
ENSMUST00000002445	chr17	56673225	56673226	0	-	protein_coding	ENSMUSG00000024206	Rfx2	NM_009056,2,NM_027787,1	mRNA	2	2	0.629246	0.101709	0.653821	0.229581	1.62396
ENSMUST00000002452	chr17	56717762	56717763	0	+	protein_coding	ENSMUSG00000002372	Ranbp3	NM_001252466,1,NM_001252467,1,NM_027933,3,NR_045519,1	mRNA,misc_RNA	2	2	0.913277	-0.253342	0.937407	-0.226459	1.42
ENSMUST00000002457	chr4	123105165	123105166	0	+	protein_coding	ENSMUSG00000002379	Ndufa11	NM_027244,1	mRNA	2	2	0.902397	-0.266076	0.918679	-0.248833	1.36106
ENSMUST00000002473	chr8	71396855	71396856	0	+	protein_coding	ENSMUSG00000002384	Bmp8b	NM_007559,5	mRNA	13	3	0.185537	0.608708	0.34905	0.847456	2.02416
ENSMUST00000002487	chr6	39725462	39725463	0	+	protein_coding	ENSMUSG00000031820	Babam1	NM_026636,2	mRNA	2	2	0.79484	-0.278394	0.835281	-0.133512	1.24289
ENSMUST00000002502	chr3	20057811	20057854	0	-	protein_coding	ENSMUSG00000002413	Braf	NM_139294,5	mRNA	1	2	0.919652	-0.162239	0.91611	-0.108084	1.58021
ENSMUST00000002518	chr10	81559494	81559495	0	+	protein_coding	ENSMUSG00000002428	Hltf	NM_009210,3,NR_105046,1	mRNA,misc_RNA	2	2	0.812154	-0.233397	0.825089	-0.143819	1.28252
ENSMUST00000050567	chr1	52952843	52952844	0	+	protein_coding	ENSMUSG00000054452	Aes	NM_001276288,1,NM_010347,4,NR_074087,1	mRNA,misc_RNA	1	2	1.01389	-0.156963	1.01782	-0.0312735	1.84854
ENSMUST00000002549	chr18	10706695	10706771	0	-	protein_coding	ENSMUSG00000043629	1700019D03Rik	NM_144953,2	mRNA	3	3	0.441851	0.483337	0.425248	0.605251	2.01065
ENSMUST00000002551	chr18	10617796	10617797	0	-	protein_coding	ENSMUSG00000002475	Abhd3	NM_134130,1	mRNA	2	2	0.885747	-0.229968	0.894604	0.0800591	1.61585
ENSMUST00000002572	chr17	24650304	24650305	0	+	protein_coding	ENSMUSG00000002477	Snrpd1	NM_009226,4	mRNA	2	2	0.846432	-0.190039	0.806991	-0.102169	1.37448
ENSMUST00000002599	chr15	76080945	76080946	0	-	protein_coding	ENSMUSG00000002504	Slc9a3r2	NM_023055,2	mRNA	2	2	0.76641	-0.197691	0.83018	-0.0957465	1.3152
ENSMUST00000002603	chr15	76069753	76069784	0	-	protein_coding	ENSMUSG00000002524	Puf60	NM_001164600,1,NM_028364,2,NM_133691,5	mRNA	1	1	0.92421	-0.189277	0.95031	-0.111566	1.59222
ENSMUST00000002655	chr11	98438990	98438991	0	-	protein_coding	ENSMUSG00000022568	Scrib	NM_001310542,1,NM_001310543,1,NM_134089,2	mRNA	2	2	0.815282	-0.189623	0.859056	-0.00649037	1.47909
ENSMUST00000002663	chr6	5193945	5193946	0	-	protein_coding	ENSMUSG00000002580	Mien1	NM_025559,2	mRNA	1	1	0.735967	-0.29903	0.802758	-0.166649	1.10249
ENSMUST00000002677	chr7	25788686	25788705	0	-	protein_coding	ENSMUSG00000002588	Pon1	NM_011134,3	mRNA	3	2	0.854188	-0.0735902	0.797776	0.169277	1.73916
ENSMUST00000002678	chr7	25687002	25687003	0	-	protein_coding	ENSMUSG00000002602	Axl	NM_001190974,1,NM_001190975,1,NM_009465,4	mRNA	13	13	0.317793	0.825658	0.443693	1.02755	2.73432
ENSMUST00000002699	chr17	32321152	32321153	0	+	protein_coding	ENSMUSG00000002603	Tgfb1	NM_011577,2	mRNA	3	2	0.70846	0.361049	0.770004	0.545329	2.49225
ENSMUST00000002733	chr17	57011287	57011288	0	-	protein_coding	ENSMUSG00000024045	Akap8	NM_019774,5,NR_131218,1,NR_131219,1	mRNA,misc_RNA	2	2	0.957037	-0.32668	0.993452	-0.172884	1.50462
ENSMUST00000002735	chr17	56990264	56990265	0	-	protein_coding	ENSMUSG00000002658	Gtf2f1	NM_133801,2	mRNA	2	2	0.843344	-0.269193	0.882473	-0.126639	1.35536
ENSMUST00000002740	chr17	57000017	57000018	0	+	protein_coding	ENSMUSG00000002660	Clpp	NM_017393,2	mRNA	2	2	0.877469	-0.256566	0.906383	-0.223131	1.34969
ENSMUST00000002756	chr12	81594957	81595008	0	-	protein_coding	ENSMUSG00000002664	Pspn	NM_008954,2	mRNA	8	8	-0.00159969	-0.113641	0.04348	-0.0207717	-0.0925322
ENSMUST00000188935	chr12	9570584	9570585	0	-	protein_coding	ENSMUSG00000002679	Med6	NM_027213,2	mRNA	2	2	0.855061	-0.141489	0.71092	-0.281102	1.16757
ENSMUST00000002805	chr2	145903241	145903298	0	-	lincRNA	ENSMUSG00000099360	1700022H16Rik	NR_045488,1	ncRNA	3	3	0.487752	0.622599	0.427747	0.715111	2.3461
ENSMUST00000002808	chr2	76648014	76648015	0	+	protein_coding	ENSMUSG00000002728	Naa20	NM_001141965,1,NM_026425,3	mRNA	1	2	0.764698	-0.149005	0.817292	-0.19518	1.25598
ENSMUST00000002809	chr2	76673069	76673116	0	-	protein_coding	ENSMUSG00000002731	Prkra	NM_011871,2	mRNA	2	2	0.872087	-0.156022	0.886709	-0.0242444	1.58145
ENSMUST00000002818	chr11	5955693	5955694	0	-	protein_coding	ENSMUSG00000002732	Fkbp7	NM_010222,2	mRNA	1	1	0.672416	-0.137519	0.570598	-0.0825015	1.02735
ENSMUST00000002825	chr5	135187264	135187265	0	+	protein_coding	ENSMUSG00000002741	Ykt6	NM_019661,4	mRNA	1	2	0.911935	-0.138824	0.899557	-0.245731	1.45492
ENSMUST00000002839	chr17	46705001	46705002	0	+	protein_coding	ENSMUSG00000002748	Baz1b	NM_011714,2	mRNA	2	2	0.976206	-0.259762	1.00586	-4.15535e-05	1.72227
ENSMUST00000002840	chr17	46711463	46711477	0	-	protein_coding	ENSMUSG00000059409	Ppp2r5d	NM_009358,3	mRNA	1	2	0.822685	-0.262145	0.893807	-0.126451	1.35227
ENSMUST00000002844	chr17	46646229	46646271	0	+	protein_coding	ENSMUSG00000002763	Pex6	NM_145488,1	mRNA	2	2	0.988834	-0.164737	1.04263	-0.16854	1.72681
ENSMUST00000002845	chr17	46681137	46681138	0	+	protein_coding	ENSMUSG00000002767	Mrpl2	NM_001316742,1,NM_025302,4	mRNA	1	1	0.918686	-0.2354	0.937761	-0.0924864	1.54732
ENSMUST00000002846	chr17	46729167	46729168	0	+	protein_coding	ENSMUSG00000002768	Mea1	NM_001277312,1,NM_010787,2	mRNA	2	2	0.937119	-0.19559	0.944645	-0.182012	1.53568
ENSMUST00000002850	chr7	46030301	46030302	0	-	protein_coding	ENSMUSG00000002769	Gnmt	NM_010321,1	mRNA	1	1	0.892265	-0.00256122	0.877797	0.316065	2.08293
ENSMUST00000002855	chr7	45872772	45872888	0	-	protein_coding	ENSMUSG00000030834	Abcc6	NM_018795,2	mRNA	1	1	0.781466	0.126658	0.76753	0.305975	2.00487
ENSMUST00000002881	chr12	112942117	112942118	0	+	protein_coding	ENSMUSG00000002778	Kdelr1	NM_133950,2	mRNA	2.3	2.3	0.938225	0.0307778	0.972403	0.454253	2.40841
ENSMUST00000031161	chr5	77016023	77016024	0	-	protein_coding	ENSMUSG00000002804	Nudt14	NM_001316724,1,NM_025399,4	mRNA	1	1	0.674578	-0.119553	0.6969	-0.191507	1.07118
ENSMUST00000002885	chr13	19619829	19619830	0	+	protein_coding	ENSMUSG00000029248	1700023E05Rik	NM_027970,1	mRNA	3	3	0.380812	0.415386	0.469039	0.578194	1.88633
ENSMUST00000002902	chr9	21411837	21411838	0	-	protein_coding	ENSMUSG00000002808	Epdr1	NM_134065,4	mRNA	13	13	0.360701	0.801836	0.442853	0.998086	2.73131
ENSMUST00000002908	chr17	56109801	56109803	0	+	protein_coding	ENSMUSG00000002825	Qtrt1	NM_021888,2	mRNA	2	2	0.778656	-0.262932	0.847804	-0.122861	1.26199
ENSMUST00000002911	chr17	56079657	56079658	0	-	protein_coding	ENSMUSG00000002831	Plin4	NM_020568,3	mRNA	5	5	0.149239	-0.158424	0.197291	-0.27262	-0.0832418
ENSMUST00000002914	chr17	56040416	56040417	0	+	protein_coding	ENSMUSG00000002833	Hdgfrp2	NM_001304784,1,NM_001304785,1,NM_008233,3	mRNA	1	2	0.76978	-0.2354	0.814743	-0.248833	1.13703
ENSMUST00000002923	chr16	38452688	38452689	0	+	protein_coding	ENSMUSG00000002835	Chaf1a	NM_013733,3	mRNA	2	2	0.647982	-0.19991	0.684845	0.0970573	1.22136
ENSMUST00000002924	chr16	38562812	38562887	0	-	protein_coding	ENSMUSG00000002844	Adprh	NM_007414,3	mRNA	1	1	0.656425	-0.25009	0.725425	-0.229753	0.929368
ENSMUST00000002926	chr16	38433144	38433145	0	+	protein_coding	ENSMUSG00000002845	Tmem39a	NM_001205287,1,NM_026407,3	mRNA	1	1	0.905042	-0.189277	0.881648	-0.117681	1.49751
ENSMUST00000106803	chr4	104913456	104913525	0	-	protein_coding	ENSMUSG00000002847	Pla1a	NM_134102,4	mRNA	1	4	0.668227	-0.182856	0.605178	-0.223131	0.883917
ENSMUST00000180937	chr6	48537473	48537474	0	+	protein_coding	ENSMUSG00000078612	1700024P16Rik	NM_001162980,1,NM_001285952,1,NM_001285953,1,NR_104376,1	mRNA,misc_RNA	3	3	0.632899	0.0832447	0.694235	0.219924	1.63835
ENSMUST00000002989	chr8	70839719	70839720	0	-	lincRNA	ENSMUSG00000097716	1700026J14Rik	NR_130985,1	ncRNA	3	3	0.317829	0.255089	0.471263	0.227823	1.28071
ENSMUST00000003017	chr6	38918980	38919025	0	-	protein_coding	ENSMUSG00000002910	Arrdc2	NM_027560,1	mRNA	4	4	0.721086	-0.234239	0.790202	-0.178998	1.12194
ENSMUST00000003035	chr1	183221484	183221522	0	+	protein_coding	ENSMUSG00000029925	Tbxas1	NM_011539,3	mRNA	6	6	0.306492	-0.0357576	0.278739	0.126288	0.675376
ENSMUST00000003038	chr7	141562173	141562209	0	-	protein_coding	ENSMUSG00000030768	Disp1	NM_001278218,1,NM_001278219,1,NM_026866,3	mRNA	3	2	0.713527	0.0894765	0.804569	0.193778	1.8113
ENSMUST00000003049	chr7	44892396	44892397	0	+	protein_coding	ENSMUSG00000002957	Ap2a2	NM_007459,3	mRNA	1.2	2	1.01684	-0.21234	0.999553	-0.160291	1.67835
ENSMUST00000102877	chr2	28699650	28699727	0	-	protein_coding	ENSMUSG00000002968	Med25	NM_029365,2	mRNA	2	2	0.893851	-0.189623	0.910204	-0.00649037	1.60894
ENSMUST00000154739	chr11	72266844	72266845	0	-	protein_coding	ENSMUSG00000026809	1700026L06Rik	NM_027283,1	mRNA	3	3	0.541096	0.587714	0.605346	0.825305	2.71834
ENSMUST00000003115	chr6	134920401	134920402	0	+	processed_transcript	ENSMUSG00000086951	1700051A21Rik	NR_045922,1	ncRNA	3	3	0.656257	0.241139	0.704489	0.552896	2.21642
ENSMUST00000003117	chr8	72240018	72240111	0	+	protein_coding	ENSMUSG00000003031	Cdkn1b	NM_009875,4	mRNA	1	1	0.969313	-0.281412	0.98285	-0.257962	1.48195
ENSMUST00000003121	chr8	72161200	72161201	0	+	protein_coding	ENSMUSG00000003033	Ap1m1	NM_007456,4	mRNA	2	2	0.85423	-0.259762	0.910292	-0.0505258	1.46444
ENSMUST00000003123	chr8	72219730	72219731	0	+	protein_coding	ENSMUSG00000003037	Rab8a	NM_023126,2	mRNA	1	1	0.867953	-0.313108	0.931402	-0.153804	1.37137
ENSMUST00000003135	chr1	135258567	135258568	0	+	protein_coding	ENSMUSG00000003039	Fam32a	NM_026455,4	mRNA	1	2	0.871239	-0.0770355	0.844965	-0.239435	1.41331
ENSMUST00000003137	chr19	39287074	39287075	0	-	protein_coding	ENSMUSG00000003051	Elf3	NM_001163131,1,NM_007921,3	mRNA	2	2	0.461923	-0.0270346	0.555161	0.275149	1.26329
ENSMUST00000003152	chr10	80115803	80115804	0	+	protein_coding	ENSMUSG00000003053	Cyp2c29	NM_007815,3	mRNA	1	2	0.856951	-0.0397095	0.625633	-0.086783	1.35794
ENSMUST00000075639	chr14	22019712	22019713	0	+	protein_coding	ENSMUSG00000003068	Stk11	NM_001301853,1,NM_001301854,1,NM_011492,4,NR_126043,1	mRNA,misc_RNA	2	2	0.945853	-0.188985	0.980113	-0.147182	1.61559
ENSMUST00000003156	chr10	80142315	80142371	0	+	protein_coding	ENSMUSG00000063458	1700112E06Rik	NM_028275,1	mRNA	3	3	0.544921	0.184557	0.581857	0.193311	1.51596
ENSMUST00000003203	chr11	98203314	98203336	0	+	protein_coding	ENSMUSG00000003072	Atp5d	NM_025313,2	mRNA	1	1	0.792821	-0.241509	0.853558	-0.20595	1.23258
ENSMUST00000003207	chr7	25395986	25395987	0	+	protein_coding	ENSMUSG00000003119	Cdk12	NM_001109626,1,NM_001109628,1,NM_026952,2	mRNA	1	2	1.00616	-0.270655	1.05024	-0.115558	1.70323
ENSMUST00000003219	chr1	39535802	39535803	0	-	protein_coding	ENSMUSG00000003123	Lipe	NM_010719,5	mRNA	1	1	0.775222	-0.194144	0.837653	-0.223131	1.22373
ENSMUST00000003268	chr17	56036636	56036637	0	+	protein_coding	ENSMUSG00000003135	Cnot11	NM_028043,2	mRNA	2	2	0.946664	-0.123363	0.932407	-0.175956	1.59891
ENSMUST00000003274	chr17	55952623	55952624	0	-	protein_coding	ENSMUSG00000003200	Sh3gl1	NM_001252471,1,NM_013664,3	mRNA	2	2	0.801229	-0.304724	0.858493	-0.111566	1.26682
ENSMUST00000003284	chr7	44997648	44997690	0	+	protein_coding	ENSMUSG00000003206	Ebi3	NM_015766,2	mRNA	12	13	-0.0192922	0.452899	0.0496477	0.588253	1.07125
ENSMUST00000003310	chr10	58446852	58446853	0	+	protein_coding	ENSMUSG00000003184	Irf3	NM_016849,4,NR_045611,1	mRNA,misc_RNA	1	1	0.918417	-0.266076	0.91453	-0.251905	1.37126
ENSMUST00000003312	chr10	58675653	58675654	0	+	protein_coding	ENSMUSG00000003226	Ranbp2	NM_011240,3	mRNA	1	1	0.980344	-0.179047	0.925544	-0.257962	1.51079
ENSMUST00000003313	chr19	60889749	60889750	0	-	protein_coding	ENSMUSG00000003227	Edar	NM_010100,3	mRNA	13	13	0.127477	0.660036	0.219489	0.819623	1.84176
ENSMUST00000003318	chr16	20516982	20517187	0	+	protein_coding	ENSMUSG00000003228	Grk5	NM_018869,3	mRNA	1	1	0.83469	-0.216456	0.905452	-0.0352179	1.49423
ENSMUST00000003319	chr16	20548577	20548578	0	+	protein_coding	ENSMUSG00000003233	Dvl3	NM_007889,2	mRNA	2	2	0.949422	-0.219681	0.951672	-0.172884	1.54285
ENSMUST00000003320	chr16	20498817	20498818	0	+	protein_coding	ENSMUSG00000003234	Abcf3	NM_013852,2	mRNA	1	2	0.913697	-0.216456	0.912153	-0.120695	1.51047
ENSMUST00000003369	chr4	3938381	3938423	0	+	protein_coding	ENSMUSG00000003235	Eif2b5	NM_172265,2	mRNA	2	2	0.841538	-0.29903	0.899822	-0.0825015	1.37851
ENSMUST00000003370	chr2	153108468	153108469	0	-	protein_coding	ENSMUSG00000003282	Plag1	NM_019969,3	mRNA	2.3	2.3	0.965899	0.0170395	0.970831	0.249975	2.20774
ENSMUST00000003386	chr9	21002737	21002738	0	+	protein_coding	ENSMUSG00000003283	Hck	NM_001172117,1,NM_010407,4	mRNA	13	3	0.290087	0.944808	0.373808	1.04449	2.7602
ENSMUST00000003395	chr9	21196705	21196706	0	+	protein_coding	ENSMUSG00000003299	Mrpl4	NM_023167,2	mRNA	1	1	0.773048	-0.209925	0.838076	-0.233013	1.19988
ENSMUST00000003397	chr9	21312332	21312333	0	+	protein_coding	ENSMUSG00000032177	Pde4a	NM_019798,5	mRNA	8	8	-0.0262803	0.12076	0.00729981	0.327471	0.429243
ENSMUST00000003434	chr10	80657070	80657071	0	-	protein_coding	ENSMUSG00000003309	Ap1m2	NM_001110300,1,NM_009678,2	mRNA	13	13	-0.0336147	0.545089	0.0260776	0.790013	1.32719
ENSMUST00000003438	chr10	80701819	80701820	0	-	protein_coding	ENSMUSG00000003344	Btbd2	NM_145361,2	mRNA	3	5	0.73989	-0.226508	0.797611	-0.19881	1.13876
ENSMUST00000128571	chrX	7422987	7422988	0	-	protein_coding	ENSMUSG00000003348	Mob3a	NM_172457,2	mRNA	2	2	0.577488	-0.284425	0.678655	-0.166649	0.823645
ENSMUST00000151339	chr7	29248337	29248432	0	-	processed_transcript	ENSMUSG00000063018	2010204K13Rik	NR_027924,1	ncRNA	3	3	0.386604	0.680387	0.449854	0.8217	2.43578
ENSMUST00000003445	chr15	98728197	98728198	0	-	protein_coding	ENSMUSG00000030587	2200002D01Rik	NM_028179,1	mRNA	3	3	0.743549	-0.222763	0.758149	-0.0858646	1.20385
ENSMUST00000003461	chr11	6291633	6291669	0	-	protein_coding	ENSMUSG00000003355	Fkbp11	NM_024169,3	mRNA	2	2	0.684021	-0.164737	0.771951	-0.0579132	1.23836
ENSMUST00000003468	chr7	25072368	25072369	0	+	protein_coding	ENSMUSG00000020456	Ogdh	NM_001252282,1,NM_001252283,1,NM_001252287,1,NM_010956,4	mRNA	1	1	0.817968	-0.250491	0.83559	-0.260948	1.18679
ENSMUST00000003493	chr9	22003035	22003036	0	-	protein_coding	ENSMUSG00000003378	Grik5	NM_008168,2	mRNA	13	3	0.263669	0.389645	0.374769	0.552771	1.60214
ENSMUST00000003501	chr9	22052022	22052023	0	+	protein_coding	ENSMUSG00000003402	Prkcsh	NM_001293650,1,NM_001293651,1,NM_008925,2	mRNA	1	1	0.680258	-0.278394	0.776344	-0.143819	1.05553
ENSMUST00000003512	chr7	45103821	45103822	0	-	protein_coding	ENSMUSG00000003410	Elavl3	NM_010487,2	mRNA	13	13	0.144163	0.677554	0.215968	0.863913	1.91982
ENSMUST00000003513	chr7	45062429	45062506	0	-	protein_coding	ENSMUSG00000003420	Fcgrt	NM_010189,3	mRNA	4	4	0.798718	-0.222763	0.824275	-0.105332	1.31035
ENSMUST00000003521	chr7	45124388	45124389	0	+	protein_coding	ENSMUSG00000003421	Nosip	NM_001163684,1,NM_025533,3	mRNA	1	1	0.911334	-0.236795	0.887126	-0.15051	1.43997
ENSMUST00000003527	chr7	28338718	28338719	0	-	protein_coding	ENSMUSG00000003429	Rps11	NM_013725,4	mRNA	2	2	0.900471	-0.19559	0.919642	-0.182012	1.47199
ENSMUST00000003529	chr7	28392951	28393042	0	-	protein_coding	ENSMUSG00000003435	Supt5	NM_013676,1	mRNA	2	2	0.971961	-0.196512	0.971815	-0.143819	1.63014
ENSMUST00000003536	chr7	28392707	28392708	0	+	protein_coding	ENSMUSG00000003437	Paf1	NM_019458,3	mRNA	1.2	2	0.944599	-0.258852	1.0173	-0.0686835	1.65145
ENSMUST00000003550	chr1	172082794	172082795	0	-	protein_coding	ENSMUSG00000003444	Med29	NM_026042,3	mRNA	2	2	0.943591	-0.32668	1.007	-0.0310787	1.60248
ENSMUST00000003554	chr1	172219867	172219868	0	-	protein_coding	ENSMUSG00000003458	Ncstn	NM_021607,3	mRNA	2	2	1.01194	-0.0848519	0.962356	-0.229753	1.67868
ENSMUST00000003561	chr14	70457476	70457477	0	-	protein_coding	ENSMUSG00000007122	Casq1	NM_009813,2	mRNA	13	13	-0.061152	0.267912	0.0254428	0.478841	0.710844
ENSMUST00000003568	chr6	55133013	55133016	0	+	protein_coding	ENSMUSG00000003469	Phyhip	NM_145981,3	mRNA	13	13	0.0777532	0.922912	0.198527	1.07977	2.29434
ENSMUST00000003572	chr6	55038001	55038002	0	-	protein_coding	ENSMUSG00000003476	Crhr2	NM_001288618,1,NM_009953,4	mRNA	11	13	-0.0631872	0.590732	-0.0283505	0.739212	1.23919
ENSMUST00000003574	chr8	72009625	72009626	0	+	protein_coding	ENSMUSG00000029777	Gars	NM_180678,3	mRNA	2	2	0.892696	-0.213921	0.936456	-4.15535e-05	1.6152
ENSMUST00000003575	chr8	72135259	72135260	0	-	protein_coding	ENSMUSG00000003484	Cyp4f18	NM_024444,2	mRNA	11	11	-0.0726009	0.748281	0.0591776	0.888595	1.6206
ENSMUST00000003599	chr18	37742094	37742095	0	+	protein_coding	ENSMUSG00000031799	Tpm4	NM_001001491,1	mRNA	1	2	0.94058	-0.0770192	0.948657	-0.100432	1.71869
ENSMUST00000003621	chr16	17911347	17911348	0	+	protein_coding	ENSMUSG00000103088	Pcdhgb6	NM_033578,3	mRNA	13	13	0.19884	0.723869	0.273121	0.882584	2.11311
ENSMUST00000193374	chr1	138856846	138856852	0	-	protein_coding	ENSMUSG00000003527	Dgcr14	NM_001081633,1,NM_022408,2	mRNA	2	2	0.796989	0.131235	0.790036	0.133249	1.86252
ENSMUST00000003640	chr7	19310044	19310045	0	-	protein_coding	ENSMUSG00000079283	2310009B15Rik	NM_001081226,1	mRNA	3	3	0.680278	-0.0908537	0.716311	-0.00652637	1.2995
ENSMUST00000003642	chr17	46645143	46645144	0	-	protein_coding	ENSMUSG00000003545	Fosb	NM_008036,2	mRNA	1	1	0.792849	-0.244527	0.823701	-0.108464	1.28088
ENSMUST00000003643	chr7	19411094	19411095	0	-	protein_coding	ENSMUSG00000003546	Klc4	NM_029091,2	mRNA	1	1	0.877483	-0.222877	0.911363	-0.0542408	1.5214
ENSMUST00000003655	chr19	46707443	46707444	0	+	protein_coding	ENSMUSG00000030399	Ckm	NM_007710,2	mRNA	11	11	-0.144099	0.493917	-0.0634802	0.740717	1.0304
ENSMUST00000003659	chr8	70373548	70373549	0	+	protein_coding	ENSMUSG00000003559	As3mt	NM_020577,2	mRNA	1	1	0.691778	-0.196512	0.750035	-0.046767	1.2033
ENSMUST00000003677	chr11	4135202	4135283	0	+	protein_coding	ENSMUSG00000031849	Comp	NM_016685,2	mRNA	13	13	0.2257	0.678433	0.315037	0.866692	2.12767
ENSMUST00000188135	chr6	86488203	86488227	0	+	protein_coding	ENSMUSG00000003581	Rnf215	NM_027859,2	mRNA	2	2	0.809212	-0.084921	0.857895	-0.223131	1.37221
ENSMUST00000003705	chr2	112492964	112492965	0	-	lincRNA	ENSMUSG00000101655	2310040G24Rik	NR_040292,1,NR_040293,1	ncRNA	3	3	0.542029	-0.25009	0.602661	-0.0891926	0.812694
ENSMUST00000003717	chr5	8893717	8893722	0	+	protein_coding	ENSMUSG00000003604	Aven	NM_028844,3	mRNA	1	1	0.756369	-0.168167	0.736983	-0.23624	1.11109
ENSMUST00000003726	chr17	32284096	32284123	0	+	protein_coding	ENSMUSG00000042476	Abcb4	NM_008830,2	mRNA	1	2	0.913878	-0.0937119	0.928792	0.0694564	1.81289
ENSMUST00000003741	chr4	133887783	133887797	0	-	protein_coding	ENSMUSG00000024002	Brd4	NM_001286630,1,NM_020508,4,NM_198094,2	mRNA	2	2	1.02027	-0.223015	1.02016	-0.19518	1.66754
ENSMUST00000003754	chr8	110168205	110168206	0	-	protein_coding	ENSMUSG00000003644	Rps6ka1	NM_001285505,1,NM_009097,5	mRNA	1	2	0.840601	-0.123481	0.910015	-0.0272798	1.60243
ENSMUST00000003759	chr2	127247815	127247816	0	-	protein_coding	ENSMUSG00000003657	Calb2	NM_007586,1	mRNA	10	11	0.0567039	1.07605	0.0684695	1.19383	2.40003
ENSMUST00000003762	chr17	17855187	17855188	0	-	protein_coding	ENSMUSG00000003662	Ciao1	NM_025296,4	mRNA	2	2	1.07533	-0.149005	1.05006	0.00984039	1.98457
ENSMUST00000003818	chr1	121328023	121328024	0	-	protein_coding	ENSMUSG00000003665	Has1	NM_008215,2	mRNA	11	11	-0.0400412	0.64033	-0.0725588	0.752877	1.28201
ENSMUST00000003826	chr9	48911098	48911099	0	-	protein_coding	ENSMUSG00000003721	Insig2	NM_001271532,1,NM_133748,2	mRNA	1	1	0.885927	-0.241509	0.890925	-0.102169	1.45265
ENSMUST00000003850	chr7	27228627	27228628	0	-	protein_coding	ENSMUSG00000032269	Htr3a	NM_001099644,1,NM_013561,2	mRNA	13	13	0.00105468	0.828882	0.00831984	0.929611	1.76787
ENSMUST00000003860	chr7	27233023	27233024	0	-	protein_coding	ENSMUSG00000003752	Itpkc	NM_181593,2	mRNA	1	1	0.888715	-0.189277	0.900912	-0.254948	1.38404
ENSMUST00000003870	chr19	53310506	53310507	0	+	protein_coding	ENSMUSG00000003762	Adck4	NM_133770,2	mRNA	2	2	0.636503	-0.243501	0.659626	-0.260948	0.818359
ENSMUST00000003898	chr16	20629828	20629852	0	+	protein_coding	ENSMUSG00000025025	Mxi1	NM_001008542,2	mRNA	2	2	0.809884	-0.0418606	0.853356	-0.0232356	1.59882
ENSMUST00000003906	chr8	84856989	84857021	0	+	protein_coding	ENSMUSG00000022842	Ece2	NM_139293,2,NM_177942,1	mRNA	13	13	0.172535	0.935665	0.154761	1.029	2.31767
ENSMUST00000003907	chr8	84893916	84893921	0	+	protein_coding	ENSMUSG00000003808	Farsa	NM_025648,3	mRNA	2.3	2.3	0.859158	-0.233397	0.874974	-0.147182	1.37938
ENSMUST00000003910	chr8	84908560	84908732	0	-	protein_coding	ENSMUSG00000003809	Gcdh	NM_001044744,1,NM_008097,2	mRNA	2	2	0.89075	-0.253342	0.892956	-0.233013	1.34431
ENSMUST00000003912	chr8	84846933	84846934	0	+	protein_coding	ENSMUSG00000003812	Dnase2a	NM_010062,3	mRNA	2	2	0.726803	-0.256566	0.756586	-0.117681	1.12575
ENSMUST00000003947	chr8	107403205	107403206	0	-	protein_coding	ENSMUSG00000003814	Calr	NM_007591,3	mRNA	2	2	0.955062	-0.32131	0.983903	-0.275472	1.42536
ENSMUST00000110139	chr8	70140277	70140278	0	-	protein_coding	ENSMUSG00000003849	Nqo1	NM_008706,5	mRNA	2	2	0.56339	0.0264691	0.592593	0.350353	1.5359
ENSMUST00000003964	chr7	45434844	45434878	0	+	protein_coding	ENSMUSG00000002345	2310045N01Rik	NM_001309841,1	mRNA	3	3	0.859017	-0.233397	0.848351	-0.23624	1.27791
ENSMUST00000148721	chr17	35897430	35897431	0	+	protein_coding	ENSMUSG00000003865	Gys1	NM_030678,3	mRNA	2	2	0.819944	-0.198708	0.858985	-0.175956	1.32889
ENSMUST00000003981	chr15	9529875	9529876	0	-	protein_coding	ENSMUSG00000050705	2310061I04Rik	NM_001033630,1	mRNA	3	3	0.88786	-0.209925	0.908972	-0.105332	1.49942
ENSMUST00000004036	chr11	69560204	69560205	0	-	protein_coding	ENSMUSG00000003882	Il7r	NM_008372,4	mRNA	11	11	0.0112503	0.509596	-0.0606546	0.588324	1.04831
ENSMUST00000181839	chr15	44787782	44787783	0	-	protein_coding	ENSMUSG00000003934	Efnb3	NM_007911,5	mRNA	13	13	0.0809664	0.705918	0.137203	0.840474	1.77115
ENSMUST00000004054	chr16	35983315	35983355	0	+	lincRNA	ENSMUSG00000097102	2310069G16Rik	NR_040309,1	ncRNA	3	3	0.519767	0.256653	0.586312	0.257851	1.64075
ENSMUST00000004057	chr16	36071514	36071515	0	+	protein_coding	ENSMUSG00000022905	Kpna1	NM_008465,5	mRNA	1	2	0.895594	-0.193849	0.8696	-0.0377699	1.53928
ENSMUST00000004072	chr15	76904071	76904072	0	-	protein_coding	ENSMUSG00000003955	Fam162a	NM_027342,1	mRNA	2	2	0.955018	-0.182605	0.921859	-0.169782	1.55179
ENSMUST00000004094	chr13	91461050	91461182	0	+	protein_coding	ENSMUSG00000003970	Rpl8	NM_012053,2	mRNA	2	2	0.839022	0.240314	0.91518	0.419073	2.49092
ENSMUST00000004097	chr5	136567444	136567490	0	+	protein_coding	ENSMUSG00000003992	Ssbp2	NM_024186,5,NM_024272,4	mRNA	2	2	0.949403	-0.0876091	0.954547	0.0201493	1.83489
ENSMUST00000004134	chr3	107895821	107895955	0	-	protein_coding	ENSMUSG00000029705	Cux1	NM_001291234,1,NM_001291238,1,NM_009986,4,NM_198602,3	mRNA	2	2	1.06697	-0.0824797	1.04891	0.0935845	2.11835
ENSMUST00000004137	chr3	107931816	107931817	0	+	protein_coding	ENSMUSG00000004032	Gstm5	NM_010360,2	mRNA	2	2	0.759173	-0.0283446	0.812921	0.0305714	1.57379
ENSMUST00000004140	chr3	108017972	108017973	0	-	protein_coding	ENSMUSG00000004035	Gstm7	NM_026672,2	mRNA	4	4	0.429196	-0.238467	0.469023	-0.0242444	0.636671
ENSMUST00000004145	chr11	100859351	100859411	0	-	protein_coding	ENSMUSG00000058135	Gstm1	NM_010358,5	mRNA	1	1	0.77724	-0.24681	0.745907	0.00795078	1.28315
ENSMUST00000004156	chr19	5689131	5689132	0	+	protein_coding	ENSMUSG00000004043	Stat5a	NM_011488,3	mRNA	1.4	1.4	0.698636	-0.229968	0.742353	-0.0137108	1.19895
ENSMUST00000004200	chr9	14500617	14500618	0	+	protein_coding	ENSMUSG00000004054	Map3k11	NM_022012,3	mRNA	1	1	0.991646	-0.213921	1.01724	-0.153804	1.67435
ENSMUST00000004201	chr9	20815066	20815067	0	+	protein_coding	ENSMUSG00000004096	Cwc15	NM_023153,3	mRNA	2	2	0.902789	-0.173015	0.93369	0.00465578	1.66744
ENSMUST00000004202	chr9	20952978	20952979	0	-	protein_coding	ENSMUSG00000004098	Col5a3	NM_001317388,1,NM_016919,3	mRNA	13	13	0.0645632	0.783918	0.116675	0.970164	1.94105
ENSMUST00000004203	chr9	20888175	20888286	0	-	protein_coding	ENSMUSG00000004099	Dnmt1	NM_001199431,1,NM_001314011,1,NM_010066,4	mRNA	2	2	0.9018	-0.176324	0.946033	-0.0651336	1.61617
ENSMUST00000004206	chr9	20898599	20898600	0	+	protein_coding	ENSMUSG00000004100	Ppan	NM_145610,2	mRNA	1	1.2	0.866276	-0.192447	0.916018	-0.0891926	1.51428
ENSMUST00000004214	chr1	154725919	154725920	0	-	protein_coding	ENSMUSG00000070319	Eif3g	NM_016876,3	mRNA	2	2	0.885637	-0.219681	0.950658	-0.130001	1.51066
ENSMUST00000004281	chr10	118868902	118868903	0	-	protein_coding	ENSMUSG00000004110	Cacna1e	NM_009782,3	mRNA	11	11	-0.00939746	1.1239	0.0585108	1.13416	2.30647
ENSMUST00000095823	chr12	17011726	17011727	0	-	protein_coding	ENSMUSG00000028630	Dyrk2	NM_001014390,2	mRNA	1	1	1.0804	-0.141854	1.08575	-0.176381	1.87726
ENSMUST00000056774	chr17	36145018	36145019	0	-	protein_coding	ENSMUSG00000071398	2410004P03Rik	NM_001201332,1,NM_001201333,1	mRNA	3	3	0.278317	0.773535	0.394495	0.937936	2.46394
ENSMUST00000004327	chrX	74429193	74429194	0	+	lincRNA	ENSMUSG00000038311	2410017I17Rik	NR_033517,1	ncRNA	3	3	0.776896	0.316687	0.793551	0.553086	2.54821
ENSMUST00000004340	chr19	44757394	44757395	0	-	protein_coding	ENSMUSG00000031400	G6pdx	NM_008062,2	mRNA	3	2	0.687449	0.880474	0.714708	1.05278	3.79085
ENSMUST00000004343	chr3	99141068	99141166	0	+	protein_coding	ENSMUSG00000004231	Pax2	NM_011037,4	mRNA	13	13	0.2163	0.953611	0.282715	1.05683	2.57109
ENSMUST00000004375	chr6	124712336	124712337	0	+	protein_coding	ENSMUSG00000004233	Wars2	NM_027462,4	mRNA	1	1	0.677429	-0.0117623	0.71306	0.0199518	1.39857
ENSMUST00000004381	chr6	124663027	124663028	0	+	protein_coding	ENSMUSG00000004264	Phb2	NM_007531,2	mRNA	1	2	0.99271	-0.267839	1.02606	-0.0825015	1.69093
ENSMUST00000004392	chr6	29526625	29526709	0	+	protein_coding	ENSMUSG00000004270	Lpcat3	NM_145130,2	mRNA	1	1	0.874684	-0.25009	0.881195	-0.122861	1.40661
ENSMUST00000004396	chr6	29467718	29467719	0	+	protein_coding	ENSMUSG00000029771	Irf5	NM_001311083,1,NM_012057,4	mRNA	2	2	0.88429	-0.129902	0.889973	0.243488	1.86296
ENSMUST00000004430	chr8	60983238	60983300	0	+	protein_coding	ENSMUSG00000004285	Atp6v1f	NM_025381,2	mRNA	2	2	0.832043	-0.18613	0.815894	-0.169782	1.31348
ENSMUST00000004453	chr13	21312217	21312218	0	-	protein_coding	ENSMUSG00000004319	Clcn3	NM_007711,3,NM_173873,1,NM_173874,1	mRNA	1	1	0.931658	-0.175455	0.920679	-0.102169	1.59009
ENSMUST00000004456	chr13	21292685	21292731	0	+	protein_coding	ENSMUSG00000004341	Gpx6	NM_145451,3	mRNA	12	12	-0.103696	0.248921	-0.0578091	0.345833	0.433765
ENSMUST00000004470	chr10	88826813	88826814	0	-	protein_coding	ENSMUSG00000004344	Gpx5	NM_010343,2	mRNA	9	9	-0.0154509	0.0973399	-0.0984041	0.149993	0.1335
ENSMUST00000004473	chr10	88683022	88683023	0	-	protein_coding	ENSMUSG00000004356	Utp20	NM_175158,3	mRNA	2	2	0.875529	-0.168167	0.869761	-0.130001	1.46377
ENSMUST00000004480	chr16	23890843	23890844	0	-	protein_coding	ENSMUSG00000004359	Spic	NM_011461,3	mRNA	12	12	0.114276	0.660208	0.107986	0.803466	1.69248
ENSMUST00000004494	chr8	72723288	72723289	0	-	protein_coding	ENSMUSG00000004366	Sst	NM_009215,1	mRNA	11	11	-0.0422529	0.927435	-0.131331	0.989508	1.74845
ENSMUST00000004554	chr7	12922290	12922438	0	+	protein_coding	ENSMUSG00000031622	Sin3b	NM_001113248,2,NM_009188,4	mRNA	2	2	0.921011	-0.106554	0.953784	0.0767653	1.83782
ENSMUST00000004565	chr1	119504793	119504794	0	+	protein_coding	ENSMUSG00000012848	Rps5	NM_009095,2	mRNA	2	2	0.90381	-0.275352	0.9105	-0.248833	1.34651
ENSMUST00000004574	chr16	22857845	22857907	0	-	protein_coding	ENSMUSG00000004451	Ralb	NM_022327,5	mRNA	1	2	0.790049	-0.238467	0.835284	-0.102169	1.30078
ENSMUST00000004576	chr16	22857568	22857569	0	+	protein_coding	ENSMUSG00000004460	Dnajb11	NM_001190804,1,NM_001190805,1,NM_026400,5	mRNA	2	2	1.00672	-0.219681	1.00491	-0.169782	1.6599
ENSMUST00000004587	chr7	44306958	44306959	0	-	protein_coding	ENSMUSG00000004462	Tbccd1	NM_001081368,2,NM_001316746,1	mRNA	1	1	1.02849	-0.18613	0.998112	-0.172884	1.70062
ENSMUST00000004614	chr7	12834761	12834817	0	-	protein_coding	ENSMUSG00000004473	Clec11a	NM_009131,3	mRNA	13	12	0.0218631	0.328719	-0.0125848	0.4545	0.792456
ENSMUST00000004622	chr7	97081751	97081752	0	+	protein_coding	ENSMUSG00000058638	Zfp110	NM_022981,4	mRNA	1.2	1.2	0.89543	-0.173015	0.894223	-0.133512	1.50162
ENSMUST00000004634	chr11	20332683	20332713	0	+	protein_coding	ENSMUSG00000004508	Gab2	NM_001162477,1,NM_010248,2	mRNA	2	2	0.773426	0.172973	0.8019	0.228783	2.00163
ENSMUST00000004655	chr7	18821606	18821607	0	-	protein_coding	ENSMUSG00000020142	Slc1a4	NM_018861,3	mRNA	2	2	0.756657	-0.108703	0.832615	-4.15535e-05	1.48053
ENSMUST00000004657	chr7	18798509	18798520	0	-	protein_coding	ENSMUSG00000004540	Psg17	NM_007677,2	mRNA	11	11	-0.0551378	0.848378	-0.0902081	1.03411	1.74151
ENSMUST00000004673	chr14	51913487	51913488	0	-	protein_coding	ENSMUSG00000004542	Psg19	NM_011964,2	mRNA	11	11	-0.00825973	0.855007	-0.051412	0.874413	1.67006
ENSMUST00000004681	chr8	3515384	3515385	0	-	protein_coding	ENSMUSG00000004558	Ndrg2	NM_001145959,1,NM_013864,2	mRNA	1	1	0.920337	-0.211769	0.968375	0.149893	1.79855
ENSMUST00000004683	chr8	3500457	3500505	0	+	protein_coding	ENSMUSG00000004565	Pnpla6	NM_001122818,2,NM_015801,2	mRNA	2	1	0.840009	-0.232308	0.853593	-0.153804	1.33311
ENSMUST00000004728	chr7	43533170	43533171	0	+	protein_coding	ENSMUSG00000004567	Mcoln1	NM_053177,1	mRNA	2	2	0.800995	-0.287377	0.853782	-0.147182	1.24914
ENSMUST00000004729	chr7	43444108	43444109	0	-	protein_coding	ENSMUSG00000004609	Cd33	NM_001111058,1,NM_021293,3	mRNA	11	11	0.0238988	0.785417	0.15562	0.996657	1.9645
ENSMUST00000004732	chr7	43430088	43430089	0	+	protein_coding	ENSMUSG00000004610	Etfb	NM_026695,3,NR_075104,1	mRNA,misc_RNA	1	1	0.855058	-0.284406	0.864006	-0.182012	1.29089
ENSMUST00000004749	chr8	3625281	3625282	0	+	protein_coding	ENSMUSG00000004613	Lim2	NM_177693,3	mRNA	12	12	-0.090011	0.397475	-0.0519569	0.564588	0.821144
ENSMUST00000004756	chr8	114439655	114439703	0	-	protein_coding	ENSMUSG00000004630	Pcp2	NM_008790,2	mRNA	9	9	-0.0654943	0.0894765	-0.0653323	0.176039	0.134756
ENSMUST00000145206	chr11	113201821	113201838	0	+	protein_coding	ENSMUSG00000004637	Wwox	NM_019573,3	mRNA	2	2	0.760803	-0.18608	0.827152	-0.143819	1.2749
ENSMUST00000004829	chr1	171559193	171559195	0	-	lincRNA	ENSMUSG00000087259	2610035D17Rik	NR_015556,1	ncRNA	3	3	0.658692	0.32468	0.70872	0.691191	2.48805
ENSMUST00000004868	chr11	4095444	4095445	0	+	protein_coding	ENSMUSG00000004709	Cd244	NM_018729,2	mRNA	11	11	-0.030789	0.736181	0.0176855	0.900627	1.62334
ENSMUST00000004910	chr12	85219481	85219583	0	-	protein_coding	ENSMUSG00000004748	Mtfp1	NM_026443,4	mRNA	1	1	0.84246	-0.236795	0.846258	-0.136985	1.33806
ENSMUST00000004913	chr12	85177295	85177296	0	+	protein_coding	ENSMUSG00000004788	Eif2b2	NM_145445,4	mRNA	2	2	0.837368	-0.19559	0.887009	-0.108464	1.43608
ENSMUST00000004920	chr11	61855072	61855073	0	-	protein_coding	ENSMUSG00000004791	Pgf	NM_008827,3	mRNA	13	3	0.226476	0.768074	0.305997	0.928861	2.27885
ENSMUST00000004936	chr5	135573048	135573049	0	-	protein_coding	ENSMUSG00000004798	Ulk2	NM_013881,4	mRNA	2	2	0.954607	-0.183067	0.987079	-0.108464	1.66886
ENSMUST00000004943	chr5	108795362	108795363	0	-	protein_coding	ENSMUSG00000004814	Ccl24	NM_019577,4	mRNA	11	11	0.109936	0.894545	0.149001	0.968942	2.13662
ENSMUST00000004959	chr11	61653265	61653266	0	-	protein_coding	ENSMUSG00000004821	Tmed11	NM_026109,2	mRNA	11	11	-0.00536914	0.446046	-0.101611	0.594878	0.934088
ENSMUST00000004965	chr16	65562696	65562697	0	+	protein_coding	ENSMUSG00000004837	Grap	NM_027817,3	mRNA	13	3	0.233077	0.491864	0.359282	0.695319	1.80818
ENSMUST00000004968	chr5	136987019	136987020	0	-	protein_coding	ENSMUSG00000004843	Chmp2b	NM_026879,2	mRNA	2	2	0.937185	-0.156022	0.957932	-0.0505258	1.69565
ENSMUST00000004985	chr17	28801090	28801091	0	+	protein_coding	ENSMUSG00000004846	Plod3	NM_011962,3	mRNA	2	2	0.978058	-0.192447	1.02156	-0.0505258	1.76636
ENSMUST00000191843	chr3	45378204	45378260	0	+	protein_coding	ENSMUSG00000063952	Brpf3	NM_001081315,1	mRNA	1	2	0.86555	-0.176324	0.902372	-0.126451	1.48256
ENSMUST00000004990	chr17	28691342	28691441	0	-	processed_transcript	ENSMUSG00000097040	2610316D01Rik	NR_045172,1	ncRNA	3	3	0.526454	0.707671	0.510551	0.895167	2.81011
ENSMUST00000005014	chr3	88027477	88027583	0	+	protein_coding	ENSMUSG00000053436	Mapk14	NM_001168508,1,NM_001168514,1,NM_011951,3	mRNA	2.4	2	0.98134	-0.253439	1.00823	-0.120695	1.64571
ENSMUST00000005015	chr3	87885607	87885608	0	-	protein_coding	ENSMUSG00000004894	Hapln2	NM_022031,2	mRNA	12	12	-0.0805158	0.343466	0.0158911	0.566421	0.845014
ENSMUST00000005017	chr3	87906321	87906322	0	-	protein_coding	ENSMUSG00000004895	Prcc	NM_033573,2	mRNA	2	2	1.00806	-0.130869	0.995726	-0.212934	1.68795
ENSMUST00000005019	chr3	87948666	87948667	0	+	protein_coding	ENSMUSG00000004897	Hdgf	NM_008231,4	mRNA	1	1	0.965015	-0.175455	0.95691	-0.153804	1.61759
ENSMUST00000005041	chr7	5062143	5062144	0	+	protein_coding	ENSMUSG00000004885	Crabp2	NM_007759,2	mRNA	13	13	0.0238398	0.697018	0.145201	0.912165	1.78043
ENSMUST00000005051	chr7	46847131	46847132	0	+	protein_coding	ENSMUSG00000030435	U2af2	NM_001205231,1,NM_133671,3	mRNA	1	1	0.915349	-0.226508	0.88859	-0.169782	1.43893
ENSMUST00000005053	chr17	5440242	5440259	0	+	protein_coding	ENSMUSG00000063229	Ldha	NM_001136069,2	mRNA	2	2	0.98395	-0.113641	0.978366	-0.219768	1.65295
ENSMUST00000005057	chr10	81070035	81070160	0	-	protein_coding	ENSMUSG00000004945	Tmem242	NM_027457,4	mRNA	1	1	0.816083	-0.266076	0.79373	-0.120695	1.24384
ENSMUST00000005066	chr9	64253630	64253631	0	+	protein_coding	ENSMUSG00000004929	Thop1	NM_022653,4	mRNA	2	2	0.511694	-0.250824	0.642866	-0.263906	0.661604
ENSMUST00000005067	chr10	81060177	81060178	0	-	protein_coding	ENSMUSG00000004936	Map2k1	NM_008927,3	mRNA	1	1	0.969028	-0.222877	0.954138	-0.143836	1.58609
ENSMUST00000005069	chr10	81202036	81202037	0	-	protein_coding	ENSMUSG00000004937	Sgta	NM_024499,1	mRNA	2	2	0.800937	-0.152003	0.851586	-0.153804	1.36266
ENSMUST00000005073	chr5	135980099	135980169	0	-	protein_coding	ENSMUSG00000004939	Nmrk2	NM_027120,2	mRNA	12	12	-0.0761335	0.357866	-0.0195259	0.493791	0.75626
ENSMUST00000140374	chr5	114823459	114823468	0	+	protein_coding	ENSMUSG00000004948	Zp3	NM_011776,1	mRNA	12	11	-0.082451	0.547901	-0.0588916	0.672275	1.08062
ENSMUST00000195368	chr2	116076095	116076096	0	-	protein_coding	ENSMUSG00000092252,ENSMUSG00000092486	2610524H06Rik,Gm20499	NM_181075,3	mRNA	3	3	0.448342	0.235596	0.551238	0.240194	1.48936
ENSMUST00000005114	chr6	117937334	117937335	0	-	TEC	ENSMUSG00000103562	2810405F15Rik	NR_033447,1	ncRNA	3	3	0.54001	0.550315	0.547671	0.706848	2.45989
ENSMUST00000005120	chr8	84270346	84270380	0	-	protein_coding	ENSMUSG00000004988	Fxyd4	NM_001173372,1,NM_033648,1	mRNA	12	12	-0.0229688	0.386988	-0.0342818	0.433244	0.763113
ENSMUST00000005122	chr8	84257246	84257326	0	-	protein_coding	ENSMUSG00000004994	Ccdc130	NM_001294281,1,NM_026350,3	mRNA	1	1	0.721809	-0.24681	0.764835	-0.021976	1.22085
ENSMUST00000005164	chr3	146781415	146781416	0	-	protein_coding	ENSMUSG00000004996	Mri1	NM_026423,4	mRNA	2	2	0.809778	-0.213205	0.856909	-0.0632154	1.39962
ENSMUST00000005185	chr10	78425670	78425671	0	-	protein_coding	ENSMUSG00000005034	Prkacb	NM_001164200,1	mRNA	5	6	0.184435	-0.104457	0.122252	-0.0632154	0.139164
ENSMUST00000005218	chr2	102901624	102901665	0	+	protein_coding	ENSMUSG00000005054	Cstb	NM_007793,3	mRNA	2	2	0.770481	-0.180474	0.80877	-0.0951911	1.31429
ENSMUST00000005233	chr2	118388618	118388619	0	-	protein_coding	ENSMUSG00000005087	Cd44	NM_001039150,1,NM_001039151,1,NM_001177785,1,NM_001177786,1,NM_001177787,1,NM_009851,2	mRNA	13	13	0.292837	0.825436	0.354556	0.919304	2.47092
ENSMUST00000005255	chr15	66891320	66891388	0	+	protein_coding	ENSMUSG00000005102	Eif2ak4	NM_013719,3	mRNA	1	1	0.781501	-0.180073	0.818056	-0.190888	1.25057
ENSMUST00000005262	chr9	53405286	53405287	0	+	protein_coding	ENSMUSG00000005124	Wisp1	NM_018865,2	mRNA	13	13	0.182704	0.854398	0.288072	1.00142	2.37163
ENSMUST00000108621	chr11	69900885	69900987	0	+	protein_coding	ENSMUSG00000005131	4930550C14Rik	NM_029247,3	mRNA	13	13	0.23671	0.46426	0.275487	0.724009	1.72239
ENSMUST00000005334	chr11	69617904	69617905	0	-	protein_coding	ENSMUSG00000018570	2810408A11Rik	NM_001316696,1,NM_001316697,1,NM_001316698,1,NM_027419,3	mRNA	3	3	0.703725	-0.0974824	0.765399	-0.0601433	1.31466
ENSMUST00000045802	chr9	65890237	65890363	0	-	protein_coding	ENSMUSG00000005202	Shbg	NM_011367,2	mRNA	13	11	-0.0329513	0.465388	-0.044393	0.588253	0.976697
ENSMUST00000005364	chr2	69219971	69220029	0	+	protein_coding	ENSMUSG00000040204	2810417H13Rik	NM_026515,2	mRNA	3	3	0.299007	0.242486	0.320508	0.452172	1.32468
ENSMUST00000005371	chr11	69580359	69580406	0	+	protein_coding	ENSMUSG00000005232	G6pc2	NM_001289857,1,NM_021331,4	mRNA	12	12	-0.042658	0.0590228	-0.115606	0.146494	0.0472959
ENSMUST00000005394	chr16	18812294	18812357	0	+	protein_coding	ENSMUSG00000059552	Trp53	NM_001127233,1,NM_011640,3	mRNA	1	2	0.946195	-0.18613	0.909939	-0.105332	1.58155
ENSMUST00000005399	chr11	62729092	62729093	0	+	protein_coding	ENSMUSG00000005262	Ufd1l	NM_011672,4,NR_028403,1	mRNA,misc_RNA	1	1	0.90039	-0.189277	0.856139	-0.248833	1.35473
ENSMUST00000186183	chr13	3478230	3478327	0	-	protein_coding	ENSMUSG00000005267	Zfp287	NM_133208,2	mRNA	11	11	-0.00309511	0.602473	-0.076068	0.704138	1.22755
ENSMUST00000005406	chr16	85173706	85173707	0	+	lincRNA	ENSMUSG00000097709	2810429I04Rik	NR_015522,1	ncRNA	3	3	0.524754	0.628668	0.509338	0.68226	2.45966
ENSMUST00000005488	chr10	78718292	78718293	0	-	protein_coding	ENSMUSG00000022892	App	NM_001198823,1,NM_001198824,1,NM_001198825,1,NM_001198826,1,NM_007471,3	mRNA	2	2	0.971947	0.170906	0.996407	0.381961	2.58444
ENSMUST00000005490	chr10	78780496	78780497	0	-	protein_coding	ENSMUSG00000005355	Casp14	NM_009809,5	mRNA	12	12	-0.0161482	0.252075	-0.0301843	0.401283	0.607075
ENSMUST00000056521	chr16	13986604	13986675	0	+	protein_coding	ENSMUSG00000005357	Slc1a6	NM_009200,3	mRNA	13	3	0.391442	0.881487	0.444793	1.01461	2.88805
ENSMUST00000005503	chr17	87975050	87975051	0	+	protein_coding	ENSMUSG00000044117	2900011O08Rik	NM_144518,3	mRNA	3	3	0.521994	0.417537	0.520941	0.460818	1.97361
ENSMUST00000005504	chr17	88065290	88065291	0	+	protein_coding	ENSMUSG00000005370	Msh6	NM_010830,2	mRNA	2	2	0.971633	-0.192447	0.972897	-0.187957	1.59832
ENSMUST00000020301	chr10	60346851	60347013	0	-	protein_coding	ENSMUSG00000005371	Fbxo11	NM_001081034,1	mRNA	1	2	1.06484	-0.162239	1.04938	-0.164547	1.81727
ENSMUST00000181252	chr15	96254615	96254684	0	+	protein_coding	ENSMUSG00000020101	4632428N05Rik	NM_001159572,1,NM_028732,4	mRNA	3	3	0.507802	0.252392	0.594953	0.573812	1.97271
ENSMUST00000005548	chr8	75093591	75093642	0	-	lincRNA	ENSMUSG00000097619	4833422M21Rik	NR_130160,1	ncRNA	3	3	0.303171	0.417434	0.223455	0.561638	1.52158
ENSMUST00000005578	chr7	25282179	25282180	0	+	protein_coding	ENSMUSG00000005413	Hmox1	NM_010442,2	mRNA	2.4	2.4	0.782391	-0.164469	0.787318	-0.20595	1.22016
ENSMUST00000005592	chr7	43408204	43408269	0	+	protein_coding	ENSMUSG00000005442	Cic	NM_027882,4	mRNA	3	1	0.712528	-0.189623	0.763773	-0.119231	1.17975
ENSMUST00000005600	chr8	84066836	84066837	0	+	protein_coding	ENSMUSG00000030468	Siglecg	NM_172900,3	mRNA	11	11	-0.0248366	0.642596	-0.0238611	0.829741	1.42396
ENSMUST00000062060	chr2	19553913	19553914	0	+	protein_coding	ENSMUSG00000031706	Rfx1	NM_009055,4	mRNA	1	1	0.798305	-0.253342	0.857483	-0.191507	1.24415
ENSMUST00000005606	chr8	83972978	83972979	0	-	protein_coding	ENSMUSG00000026734	4921504E06Rik	NM_027600,4	mRNA	3	3	0.488199	0.0766393	0.551789	0.189882	1.31043
ENSMUST00000005620	chr8	83608175	83608176	0	+	protein_coding	ENSMUSG00000005469	Prkaca	NM_008854,5	mRNA	1	2	0.919471	-0.240163	0.942676	-0.126451	1.52186
ENSMUST00000005630	chr3	153906137	153906138	0	+	protein_coding	ENSMUSG00000005483	Dnajb1	NM_018808,3	mRNA	1	2	0.87852	-0.267839	0.938946	-0.163486	1.42226
ENSMUST00000005669	chr7	26061495	26061496	0	-	protein_coding	ENSMUSG00000005493	Msh4	NM_031870,3	mRNA	8	8	0.0523149	-0.0595542	0.00330322	-0.00326876	-0.00720484
ENSMUST00000005678	chr8	3694173	3694174	0	+	protein_coding	ENSMUSG00000040583	Cyp2b13	NM_007813,2	mRNA	3	2	0.638944	-0.0863108	0.561348	-0.0191395	1.09543
ENSMUST00000005685	chr7	26835305	26835365	0	-	protein_coding	ENSMUSG00000005540	Fcer2a	NM_001253743,1,NM_001253747,1,NM_013517,4	mRNA	11	11	-0.0400765	0.594865	0.0219801	0.696942	1.27335
ENSMUST00000005692	chr7	30712209	30712233	0	+	protein_coding	ENSMUSG00000005547	Cyp2a5	NM_007812,4	mRNA	5	6	0.506049	0.165467	0.520771	0.266558	1.47047
ENSMUST00000005705	chr7	13024152	13024153	0	+	protein_coding	ENSMUSG00000005553	Atp4a	NM_001290627,1,NM_018731,3	mRNA	13	12	-0.109615	0.175296	-0.0362967	0.506375	0.536113
ENSMUST00000005711	chr7	13034776	13034777	0	+	protein_coding	ENSMUSG00000005566	Trim28	NM_011588,3	mRNA	2	2	0.93874	-0.155227	0.983164	-0.209461	1.58722
ENSMUST00000005714	chr7	13038272	13038275	0	-	protein_coding	ENSMUSG00000033916	Chmp2a	NM_026885,3	mRNA	1	1	0.829597	-0.173015	0.861544	-0.216369	1.32851
ENSMUST00000005749	chr7	111028951	111029014	0	-	protein_coding	ENSMUSG00000005575	Ube2m	NM_001168469,2	mRNA	2	2	0.939942	-0.219681	0.964549	-0.153804	1.56164
ENSMUST00000005751	chr7	110982460	110982461	0	+	protein_coding	ENSMUSG00000005609	Ctr9	NM_009431,2	mRNA	1.2	2	0.933227	-0.215932	0.923258	-0.166649	1.50491
ENSMUST00000005768	chr3	95106778	95106930	0	-	protein_coding	ENSMUSG00000005611	Mrvi1	NM_194464,3	mRNA	13	13	0.0858591	0.39245	0.165434	0.56772	1.21463
ENSMUST00000005791	chr7	13398132	13398133	0	-	protein_coding	ENSMUSG00000028126	Pip5k1a	NM_001293707,1,NM_008847,3	mRNA	2	2	0.944419	-0.15253	0.921709	-0.260948	1.4873
ENSMUST00000005798	chr12	54795702	54795703	0	+	protein_coding	ENSMUSG00000005649	Cabp5	NM_013877,3	mRNA	11	11	-0.0281233	0.672118	-0.0979983	0.836735	1.38428
ENSMUST00000020712	chr11	3895097	3895098	0	-	protein_coding	ENSMUSG00000005656	Snx6	NM_026998,3	mRNA	2	2	0.960316	-0.175455	0.95859	-0.0721944	1.68292
ENSMUST00000005820	chr1	171213970	171214022	0	-	protein_coding	ENSMUSG00000020434	4921536K21Rik	NM_026150,3	mRNA	3	3	0.481074	0.233584	0.511738	0.477325	1.73117
ENSMUST00000005825	chr10	128303335	128303336	0	+	protein_coding	ENSMUSG00000005677	Nr1i3	NM_001243062,1,NM_001243063,1,NM_009803,5	mRNA	2	2	0.829721	-0.155227	0.799255	0.149738	1.60807
ENSMUST00000005826	chr10	128337832	128337833	0	+	protein_coding	ENSMUSG00000005682	Pan2	NM_001252326,1,NM_001252327,1,NM_133992,3	mRNA	1	1	0.863953	-0.24681	0.849195	-0.0858646	1.39602
ENSMUST00000005829	chr7	110772604	110772605	0	+	protein_coding	ENSMUSG00000005683	Cs	NM_026444,3	mRNA	1	1	0.89901	-0.281412	0.917061	-0.120695	1.44197
ENSMUST00000005830	chr3	103171655	103171786	0	+	protein_coding	ENSMUSG00000005686	Ampd3	NM_009667,3	mRNA	13	13	0.0540873	0.606486	0.00504942	0.674068	1.3398
ENSMUST00000005849	chr8	105568297	105568298	0	+	protein_coding	ENSMUSG00000005687	Bcas2	NM_026602,3	mRNA	1	1	0.748898	-0.273449	0.800099	-0.120695	1.17463
ENSMUST00000005862	chr16	4559719	4559720	0	-	protein_coding	ENSMUSG00000005705	Agrp	NM_007427,3	mRNA	7	7	-0.0200774	-0.000200719	0.0607074	0.0270214	0.0674507
ENSMUST00000005889	chr17	57279100	57279128	0	-	protein_coding	ENSMUSG00000005718	Tfap4	NM_031182,2	mRNA	2	2	0.943385	-0.226508	0.974655	-0.100432	1.61202
ENSMUST00000005891	chr7	43791891	43791892	0	+	protein_coding	ENSMUSG00000034116	Vav1	NM_001163815,1,NM_001163816,1,NM_011691,4	mRNA	13	13	0.240804	0.699522	0.332729	0.716663	2.02989
ENSMUST00000005950	chr9	7347374	7347407	0	+	protein_coding	ENSMUSG00000047884	Klk9	NM_028660,3	mRNA	11	11	-0.107591	0.837643	-0.04078	0.919304	1.61195
ENSMUST00000005952	chr2	122702638	122702663	0	+	protein_coding	ENSMUSG00000049723	Mmp12	NM_001320076,1,NM_008605,3	mRNA	11	11	0.0323833	0.604402	-0.0963892	0.73292	1.27193
ENSMUST00000005954	chr2	122738503	122738560	0	-	protein_coding	ENSMUSG00000005802	Slc30a4	NM_001290993,1,NM_011774,3	mRNA	2	2	0.835654	-0.0623463	0.875109	-0.0615438	1.58968
ENSMUST00000005964	chr3	138443093	138443182	0	+	protein_coding	ENSMUSG00000005804	Bloc1s6	NM_019788,3	mRNA	1	1	0.848137	-0.106935	0.842649	-0.0756672	1.51397
ENSMUST00000005975	chr17	57247640	57247641	0	+	protein_coding	ENSMUSG00000028138	Adh5	NM_007410,3	mRNA	1	1	0.892249	-0.203278	0.875924	-0.0632154	1.51172
ENSMUST00000005976	chr17	57194188	57194189	0	-	protein_coding	ENSMUSG00000005823	Gpr108	NM_001308072,1,NM_030084,4	mRNA	2	2	0.883298	-0.256363	0.905028	-0.196671	1.3756
ENSMUST00000006020	chrX	71991849	71991856	0	-	protein_coding	ENSMUSG00000005824	Tnfsf14	NM_019418,3	mRNA	5	5	0.00750794	-0.213205	0.0891968	0.111326	-0.00519021
ENSMUST00000006027	chr18	34373414	34373415	0	+	protein_coding	ENSMUSG00000005864	Cnga2	NM_007724,3	mRNA	11	11	-0.0104583	0.878179	-0.0624008	0.912389	1.71823
ENSMUST00000006029	chr15	84720052	84720084	0	-	protein_coding	ENSMUSG00000005873	Reep5	NM_007874,3	mRNA	2	2	0.771982	-0.110303	0.829577	0.104118	1.58802
ENSMUST00000006035	chr2	156008045	156008107	0	+	protein_coding	ENSMUSG00000078954	Arhgap8	NM_001164627,1,NM_001164628,1,NM_001205334,1,NM_028455,4	mRNA	13	13	0.18087	0.973133	0.288294	1.08471	2.58205
ENSMUST00000006046	chr6	92244649	92244650	0	+	protein_coding	ENSMUSG00000005881	Ergic3	NM_025516,4	mRNA	2	2	0.865787	-0.219681	0.877825	-0.00326876	1.52121
ENSMUST00000006053	chr16	17619354	17619390	0	-	protein_coding	ENSMUSG00000005892	Trh	NM_009426,3	mRNA	13	13	-0.0221234	1.04963	0.058658	1.11644	2.20108
ENSMUST00000006061	chr5	3596066	3596067	0	+	protein_coding	ENSMUSG00000005899	Smpd4	NM_001164609,1,NM_001164610,1,NM_001164611,1,NM_029945,3	mRNA	2	2	0.870323	-0.0623463	0.904261	0.0803492	1.78864
ENSMUST00000028069	chr2	18998343	18998344	0	+	protein_coding	ENSMUSG00000005907	Pex1	NM_001293806,1,NM_027777,2	mRNA	2	2	0.937869	-0.209925	0.943214	-0.239435	1.47619
ENSMUST00000006094	chr15	82794244	82794245	0	+	protein_coding	ENSMUSG00000026736	4930426L09Rik	NR_024323,1	ncRNA	3	3	0.743039	0.789336	0.734272	0.769295	3.36724
ENSMUST00000006101	chr11	73090583	73090584	0	-	protein_coding	ENSMUSG00000022445	Cyp2d26	NM_029562,2	mRNA	2	2	0.85383	-0.093155	0.792803	0.0515708	1.6018
ENSMUST00000006105	chr11	73199460	73199461	0	+	protein_coding	ENSMUSG00000005947	Itgae	NM_008399,2,NM_172944,2	mRNA	12	12	-0.132622	0.291642	-0.0352235	0.503658	0.628141
ENSMUST00000006112	chr16	21204755	21204756	0	+	protein_coding	ENSMUSG00000005951	Shpk	NM_029031,3	mRNA	1	1	0.940813	-0.250491	0.958831	-0.242599	1.46137
ENSMUST00000006128	chr2	105399318	105399319	0	+	protein_coding	ENSMUSG00000005958	Ephb3	NM_010143,1	mRNA	13	3	0.440927	0.812981	0.492664	0.863277	2.76231
ENSMUST00000006151	chr4	80834230	80834308	0	-	protein_coding	ENSMUSG00000005973	Rcn1	NM_009037,2	mRNA	3	2	0.79782	0.589156	0.831104	0.716061	3.21387
ENSMUST00000006178	chr7	16119895	16119930	0	+	protein_coding	ENSMUSG00000005994	Tyrp1	NM_001282014,1,NM_001282015,1,NM_031202,3	mRNA	11	11	-0.0169872	0.632606	-0.129649	0.612707	1.09953
ENSMUST00000006205	chr18	36560611	36560679	0	+	protein_coding	ENSMUSG00000006021	Kptn	NM_133727,2	mRNA	1	1	0.757722	-0.216456	0.760341	-0.184998	1.13968
ENSMUST00000006217	chr11	96034885	96034966	0	+	protein_coding	ENSMUSG00000024483	Ankhd1	NM_175375,3	mRNA	1	1	0.962563	-0.278977	1.01546	-0.163486	1.58014
ENSMUST00000006235	chr14	63122462	63122463	0	+	protein_coding	ENSMUSG00000006058	Snf8	NM_033568,2	mRNA	2	2	0.881421	-0.168167	0.847597	-0.153804	1.42637
ENSMUST00000006286	chr11	75630988	75631056	0	+	protein_coding	ENSMUSG00000021939	Ctsb	NM_007798,3	mRNA	1	1	0.865314	-0.310334	0.920018	-0.147182	1.36418
ENSMUST00000006293	chr16	17451987	17451988	0	+	protein_coding	ENSMUSG00000006127	Inpp5k	NM_008916,2	mRNA	1.2	2	0.852663	-0.118152	0.843494	-0.119231	1.46891
ENSMUST00000006341	chr13	22009740	22009742	0	+	protein_coding	ENSMUSG00000006134	Crkl	NM_001277231,1,NM_007764,5	mRNA	1	1	1.00529	-0.256363	1.01626	-0.223131	1.6005
ENSMUST00000006377	chr4	141444654	141444707	0	-	protein_coding	ENSMUSG00000006179	Prss16	NM_019429,2	mRNA	11	11	-0.0336147	0.780256	-0.0531256	0.868614	1.56334
ENSMUST00000006380	chr4	141368220	141368221	0	+	protein_coding	ENSMUSG00000006215	Zbtb17	NM_009541,2	mRNA	2	2	0.890906	-0.205052	0.877775	0.0132035	1.57471
ENSMUST00000006391	chr13	33004541	33004542	0	+	protein_coding	ENSMUSG00000006218	Fam131c	NM_001085513,2	mRNA	2	2	0.63675	0.192417	0.668223	0.217765	1.73298
ENSMUST00000006392	chr13	33027416	33027417	0	+	protein_coding	ENSMUSG00000045827	Serpinb9	NM_009256,3	mRNA	2	2	0.620538	-0.103384	0.650015	-0.0891926	1.0817
ENSMUST00000006397	chr9	21963575	21963576	0	+	protein_coding	ENSMUSG00000021403	Serpinb9b	NM_011452,2	mRNA	11	11	-0.0622916	0.655476	-0.0616093	0.769187	1.3027
ENSMUST00000006403	chr9	21927471	21927472	0	-	protein_coding	ENSMUSG00000006235	Epor	NM_010149,3	mRNA	13	13	0.331343	0.674934	0.407628	0.823808	2.31281
ENSMUST00000006431	chr6	83743017	83743018	0	+	protein_coding	ENSMUSG00000006241	Ccdc159	NM_001164614,1,NM_025977,3	mRNA	3	2	0.832536	-0.15253	0.78164	-0.105332	1.36677
ENSMUST00000006435	chr8	69088646	69088647	0	+	protein_coding	ENSMUSG00000006269	Atp6v1b1	NM_134157,2	mRNA	6	6	0.0313628	0.261402	0.0909943	0.480653	0.86477
ENSMUST00000006444	chr14	50870559	50870560	0	+	protein_coding	ENSMUSG00000006273	Atp6v1b2	NM_007509,3	mRNA	2	2	0.913506	-0.233397	0.898881	-0.166649	1.44428
ENSMUST00000006451	chr14	50785517	50785518	0	-	protein_coding	ENSMUSG00000006281	Tep1	NM_009351,2	mRNA	2	2	0.758689	-0.127134	0.719909	-0.143819	1.21763
ENSMUST00000006452	chr14	50924829	50924893	0	-	protein_coding	ENSMUSG00000006288	Ttc5	NM_001080949,2,NM_177625,4	mRNA	2	2	0.831626	-0.164469	0.830291	-0.0579132	1.44611
ENSMUST00000006470	chr7	30588716	30588726	0	-	protein_coding	ENSMUSG00000006289	Osgep	NM_133676,2	mRNA	1	1	0.879197	-0.130869	0.84564	-0.242599	1.37497
ENSMUST00000006476	chr7	30612733	30612734	0	-	protein_coding	ENSMUSG00000006307	Kmt2b	NM_001290573,1,NM_029274,2	mRNA	2	2	0.967017	-0.293248	1.00277	-0.242599	1.50293
ENSMUST00000006478	chr7	30729533	30729534	0	-	protein_coding	ENSMUSG00000006313	Upk1a	NM_026815,2	mRNA	9	9	-0.0942233	0.0730949	0.0100102	0.149993	0.138864
ENSMUST00000006496	chr7	3703993	3704053	0	-	protein_coding	ENSMUSG00000006315	Tmem147	NM_027215,2	mRNA	1	2	0.903146	-0.176324	0.910298	-0.239435	1.43239
ENSMUST00000006508	chr10	75573448	75573449	0	+	protein_coding	ENSMUSG00000006333	Rps9	NM_029767,2	mRNA	1	1	0.809609	-0.25009	0.814827	-0.0410636	1.34006
ENSMUST00000143833	chr8	84148025	84148026	0	+	protein_coding	ENSMUSG00000006345	Ggt1	NM_008116,3	mRNA	11	12	-0.090034	0.481893	-0.0496823	0.639248	0.982803
ENSMUST00000006525	chr8	122678071	122678175	0	+	protein_coding	ENSMUSG00000008129	4930432K21Rik	NM_001163752,1,NM_029045,2	mRNA	3	3	0.754472	-0.216891	0.827184	-0.0410636	1.32926
ENSMUST00000006544	chr15	79030874	79030875	0	-	protein_coding	ENSMUSG00000006362	Cbfa2t3	NM_001109873,1,NM_177289,1	mRNA	3	2	0.736037	0.351293	0.801724	0.546976	2.54942
ENSMUST00000006557	chr4	118428093	118428209	0	+	protein_coding	ENSMUSG00000006378	Gcat	NM_001161712,1,NM_013847,4	mRNA	2	2	0.784612	-0.232308	0.784055	-0.226459	1.14226
ENSMUST00000006559	chr9	85842380	85842381	0	+	protein_coding	ENSMUSG00000006390	Elovl1	NM_001039175,2,NM_019422,3	mRNA	1.2	2	0.819673	-0.266076	0.897274	-0.191507	1.29684
ENSMUST00000145070	chr1	16093324	16093325	0	+	protein_coding	ENSMUSG00000035274	Tpbg	NM_011627,4	mRNA	13	3	0.525338	0.681253	0.590864	0.874127	2.85643
ENSMUST00000006611	chr4	148591503	148591504	0	-	protein_coding	ENSMUSG00000067795	4930444P10Rik	NM_001243238,2,NM_001305227,1	mRNA	3	3	0.300249	0.613033	0.411008	0.63361	2.00583
ENSMUST00000006614	chr4	141301240	141301241	0	+	protein_coding	ENSMUSG00000006442	Srm	NM_009272,4	mRNA	1	2	0.819727	-0.216891	0.905904	-0.0957465	1.42841
ENSMUST00000006626	chr19	4877908	4877909	0	+	protein_coding	ENSMUSG00000006445	Epha2	NM_010139,3	mRNA	1	1	0.986919	-0.160463	1.04083	-0.00281803	1.86493
ENSMUST00000006660	chr13	27668035	27668036	0	-	protein_coding	ENSMUSG00000006457	Actn3	NM_013456,2	mRNA	13	13	0.707032	0.397711	0.781299	0.516841	2.51643
ENSMUST00000006662	chr13	27564603	27564604	0	-	protein_coding	ENSMUSG00000046899	Prl7a2	NM_011168,4	mRNA	11	11	0.0244619	0.455429	-0.115606	0.454253	0.817952
ENSMUST00000006664	chr13	27582170	27582171	0	-	protein_coding	ENSMUSG00000006490	Prl8a9	NM_001316721,1,NM_023332,4	mRNA	11	11	-0.0165342	0.354827	-0.101611	0.545329	0.782335
ENSMUST00000006667	chr7	106215309	106215326	0	-	protein_coding	ENSMUSG00000019756	Prl8a1	NM_028477,2	mRNA	11	10	0.00989338	0.656044	-0.131331	0.691546	1.22556
ENSMUST00000006669	chr2	71873224	71873347	0	-	protein_coding	ENSMUSG00000045868	Gvin1	NM_001039160,2,NM_029000,3	mRNA	12	13	0.0499038	-0.0124591	0.0249986	-0.0719642	-0.00951979
ENSMUST00000006679	chr10	79879614	79879615	0	+	protein_coding	ENSMUSG00000006494	Pdk1	NM_172665,5	mRNA	1	1	0.800822	-0.182605	0.846714	-0.130001	1.35103
ENSMUST00000006687	chr4	63356162	63356163	0	+	protein_coding	ENSMUSG00000057729	Prtn3	NM_011178,2	mRNA	6	6	-0.0281233	-0.0999071	-0.00613894	0.130022	-0.00414936
ENSMUST00000006692	chr8	122443421	122443422	0	+	protein_coding	ENSMUSG00000028359	Orm3	NM_013623,2	mRNA	5	5	0.543328	-0.178218	0.473688	-0.183167	0.664032
ENSMUST00000181345	chr18	82855894	82855898	0	-	protein_coding	ENSMUSG00000006517	Mvd	NM_138656,2,NR_028354,1	mRNA,misc_RNA	2	2	0.877001	-0.281412	0.944951	-0.233013	1.36187
ENSMUST00000006703	chr14	30886476	30886522	0	+	lincRNA	ENSMUSG00000097738	4930445N18Rik	NR_125720,1	ncRNA	3	3	0.415228	-0.0390956	0.449945	0.146494	0.971501
ENSMUST00000006704	chr14	30943276	30943289	0	+	protein_coding	ENSMUSG00000021922	Itih4	NM_001159299,2,NM_001289632,1,NM_001289633,1,NM_018746,4	mRNA	2	1	0.850237	-0.0177741	0.865989	0.0623956	1.76003
ENSMUST00000006716	chr1	74771892	74771893	0	-	protein_coding	ENSMUSG00000006529	Itih1	NM_001306078,1,NM_008406,3	mRNA	1	1	0.800167	-0.188985	0.83069	-0.0957465	1.35815
ENSMUST00000006721	chr1	74893142	74893143	0	+	protein_coding	ENSMUSG00000033227	Wnt6	NM_009526,3	mRNA	13	13	0.164353	0.751619	0.299051	0.954224	2.2045
ENSMUST00000006745	chr8	21839926	21839927	0	-	protein_coding	ENSMUSG00000006546	Cryba2	NM_021541,3	mRNA	13	13	0.0288277	0.880845	0.106173	0.993591	2.01212
ENSMUST00000102996	chr14	8666239	8666240	0	+	protein_coding	ENSMUSG00000006570	Defb2	NM_010030,1	mRNA	11	11	-0.0222454	0.7816	-0.0360429	0.82349	1.54732
ENSMUST00000006754	chr11	102319095	102319096	0	-	protein_coding	ENSMUSG00000021747	4930452B06Rik	NM_028934,3	mRNA	3	3	0.59176	0.292758	0.642606	0.399544	1.97115
ENSMUST00000006760	chr8	122568015	122568016	0	-	protein_coding	ENSMUSG00000020923	Ubtf	NM_001302954,1,NM_001302955,1,NM_011551,6	mRNA	1	1	1.00998	-0.266076	1.02971	0.0235105	1.79062
ENSMUST00000006762	chr8	122460691	122460692	0	+	protein_coding	ENSMUSG00000006585	Cdt1	NM_026014,3	mRNA	2	2	0.822873	-0.129902	0.858986	-0.0825015	1.47703
ENSMUST00000006764	chr8	122576906	122576907	0	-	protein_coding	ENSMUSG00000006587	Snai3	NM_013914,2	mRNA	5	3	0.278331	-0.119599	0.420647	0.220597	0.796886
ENSMUST00000006774	chr7	46796103	46796115	0	-	protein_coding	ENSMUSG00000006589	Aprt	NM_009698,2	mRNA	2	2	0.81246	-0.112815	0.866794	-0.0137108	1.55382
ENSMUST00000006787	chr13	23710713	23710714	0	+	protein_coding	ENSMUSG00000006599	Gtf2h1	NM_008186,4	mRNA	1	1	0.963079	-0.216456	0.948173	-0.2783	1.4715
ENSMUST00000006792	chr7	4337724	4337770	0	-	protein_coding	ENSMUSG00000006611	Hfe	NM_010424,4	mRNA	1	1	0.728904	-0.205052	0.760711	-0.126451	1.17249
ENSMUST00000006818	chr5	30968662	30968663	0	+	protein_coding	ENSMUSG00000062524	Ncr1	NM_010746,3	mRNA	11	11	-0.00274386	0.704668	-0.051412	0.743195	1.39378
ENSMUST00000006828	chr7	30445581	30445582	0	+	protein_coding	ENSMUSG00000006642	Tcf23	NM_053085,2	mRNA	13	13	-0.0622916	0.0401243	0.0806504	0.243862	0.302296
ENSMUST00000006854	chr9	108490602	108490603	0	-	protein_coding	ENSMUSG00000006651	Aplp1	NM_007467,3	mRNA	3	2	0.549184	0.616059	0.60847	0.761495	2.69197
ENSMUST00000180444	chr14	8666390	8666391	0	+	protein_coding	ENSMUSG00000006676	Usp19	NM_001168371,2,NM_001168372,2,NM_001168373,2,NM_027804,4,NM_145407,3	mRNA	1	1	0.934354	-0.177056	0.967035	-0.23624	1.52589
ENSMUST00000006898	chr13	24761860	24761923	0	+	lincRNA	ENSMUSG00000097898	4930455B14Rik	NR_045968,1	ncRNA	3	3	0.595236	0.308173	0.643695	0.413073	2.00895
ENSMUST00000006900	chr13	24831516	24831517	0	-	protein_coding	ENSMUSG00000006715	Gmnn	NM_020567,2	mRNA	1	1	0.819181	-0.216456	0.8725	-0.166649	1.33436
ENSMUST00000006911	chr10	127063534	127063617	0	-	protein_coding	ENSMUSG00000006717	Acot13	NM_025790,2	mRNA	1	1	0.978374	-0.256566	0.955401	-0.251905	1.48572
ENSMUST00000041763	chr11	30471807	30471827	0	+	protein_coding	ENSMUSG00000006728	Cdk4	NM_009870,3	mRNA	2	2	0.795845	-0.0551052	0.857345	0.196807	1.78749
ENSMUST00000006914	chr10	127165156	127165157	0	-	protein_coding	ENSMUSG00000040919	4930505A04Rik	NM_001100394,1	mRNA	3	3	0.390507	0.655524	0.405737	0.765589	2.29687
ENSMUST00000006915	chr10	127041932	127041984	0	+	protein_coding	ENSMUSG00000006731	B4galnt1	NM_001244617,1,NM_008080,5,NR_045166,1	mRNA,misc_RNA	4	2	0.915263	-0.163388	0.976929	0.11743	1.82908
ENSMUST00000006948	chr7	46710640	46710680	0	+	protein_coding	ENSMUSG00000006732	Mettl1	NM_010792,1	mRNA	2	2	0.933579	-0.100188	0.956271	0.130022	1.90805
ENSMUST00000006949	chr10	115185021	115185022	0	-	protein_coding	ENSMUSG00000006763	Saal1	NM_030233,1	mRNA	2	2	0.789356	-0.145418	0.776869	-0.136985	1.29604
ENSMUST00000006952	chr7	46732542	46732543	0	-	protein_coding	ENSMUSG00000006764	Tph2	NM_173391,3	mRNA	13	11	-0.021442	0.609935	-0.0425954	0.688925	1.23521
ENSMUST00000006956	chr7	46715675	46715676	0	-	protein_coding	ENSMUSG00000040017	Saa4	NM_011316,3	mRNA	2	2	0.829004	-0.0205028	0.785227	0.0639198	1.6568
ENSMUST00000006963	chr11	99374902	99374903	0	-	protein_coding	ENSMUSG00000040026	Saa3	NM_011315,3	mRNA	7	12	-0.0496124	-0.0887002	-0.0725588	0.0767653	-0.134131
ENSMUST00000006969	chr11	99493136	99493137	0	-	protein_coding	ENSMUSG00000055937	Krt28	NM_027574,1	mRNA	11	11	-0.0524296	0.672368	-0.0963892	0.835907	1.3623
ENSMUST00000007005	chr17	12960746	12960747	0	-	protein_coding	ENSMUSG00000006777	Krt23	NM_033373,1	mRNA	6	6	0.186393	0.295982	0.223937	0.440499	1.15225
ENSMUST00000007012	chr17	13007839	13007840	0	-	protein_coding	ENSMUSG00000023832	Acat2	NM_009338,3	mRNA	1	2	0.857467	-0.168167	0.858701	-0.226459	1.34958
ENSMUST00000007042	chr18	36744656	36744657	0	+	protein_coding	ENSMUSG00000006818	Sod2	NM_013671,3	mRNA	1	1	0.890101	-0.273449	0.954564	-0.0651336	1.52122
ENSMUST00000007046	chr18	36735068	36735069	0	+	protein_coding	ENSMUSG00000024474	Ik	NM_011879,2	mRNA	1	1	0.959555	-0.21234	0.904208	-0.266837	1.43375
ENSMUST00000007130	chr9	120933400	120933624	0	+	protein_coding	ENSMUSG00000006850	Tmco6	NM_028036,3	mRNA	1	1	0.756353	-0.243501	0.789809	-0.0989737	1.21808
ENSMUST00000007130	chr9	120933400	120933624	0	+	protein_coding	ENSMUSG00000006932	Ctnnb1	NM_001165902,1	mRNA	1	2	0.839709	-0.130869	0.835083	-0.153804	1.40423
ENSMUST00000007130	chr9	120933400	120933624	0	+	protein_coding	ENSMUSG00000006932	Ctnnb1	NM_001165902,1	mRNA	1	2	0.839709	-0.130869	0.835083	-0.153804	1.40423
ENSMUST00000007130	chr9	120933400	120933624	0	+	protein_coding	ENSMUSG00000006932	Ctnnb1	NM_007614,3	mRNA	1	2	0.839709	-0.130869	0.835083	-0.153804	1.40423
ENSMUST00000007131	chr11	100527999	100528000	0	+	protein_coding	ENSMUSG00000006932	Ctnnb1	NM_007614,3	mRNA	1	2	0.839709	-0.130869	0.835083	-0.153804	1.40423
ENSMUST00000007139	chr9	120492606	120492607	0	-	protein_coding	ENSMUSG00000020917	Acly	NM_001199296,1,NM_134037,3	mRNA	2	2	0.959204	-0.262145	0.955631	-0.12957	1.55425
ENSMUST00000007156	chr7	43995877	43995878	0	+	protein_coding	ENSMUSG00000006941	Eif1b	NM_026892,3	mRNA	2	2	0.99802	-0.0666375	1.01566	0.0414642	1.98571
ENSMUST00000007161	chr7	43881172	43881173	0	+	protein_coding	ENSMUSG00000044485	Klk1b11	NM_010640,2	mRNA	11	11	-0.0251964	0.874682	0.00604562	0.965007	1.82041
ENSMUST00000007171	chr16	20733127	20733128	0	+	protein_coding	ENSMUSG00000006948	Klk4	NM_019928,1	mRNA	11	11	-0.0179566	1.05655	-0.0053582	1.12578	2.15913
ENSMUST00000007212	chr16	20651652	20651717	0	+	protein_coding	ENSMUSG00000006958	Chrd	NM_001278041,1,NM_009893,2	mRNA	1	2	0.865516	-0.0159246	0.907446	0.299444	2.05274
ENSMUST00000007236	chr17	24689954	24689955	0	+	protein_coding	ENSMUSG00000006998	Psmd2	NM_134101,2,NR_027485,1	mRNA,misc_RNA	2	2	0.94884	-0.226508	0.941464	-0.0579132	1.6176
ENSMUST00000007245	chr17	35016579	35016639	0	-	protein_coding	ENSMUSG00000007021	Syngr3	NM_011522,3	mRNA	13	3	0.104763	0.444764	0.186011	0.629415	1.37041
ENSMUST00000007248	chr17	34972703	34972704	0	+	protein_coding	ENSMUSG00000007030	Vwa7	NM_138582,1	mRNA	7	7	-0.10618	0.122323	-0.0178237	0.17714	0.1755
ENSMUST00000007253	chr17	34931253	34931315	0	+	protein_coding	ENSMUSG00000007033	Hspa1l	NM_013558,2	mRNA	13	5	0.282735	0.295982	0.375123	0.39515	1.36139
ENSMUST00000021378	chr12	69790288	69790336	0	+	protein_coding	ENSMUSG00000007038	Neu1	NM_010893,3	mRNA	1	2	0.868898	-0.216456	0.885211	-0.0539092	1.49272
ENSMUST00000007272	chr11	100207547	100207548	0	+	antisense	ENSMUSG00000020992	4930512B01Rik	NR_033573,1	ncRNA	3	3	0.551983	0.0798769	0.61255	0.229581	1.48019
ENSMUST00000007275	chr11	100121565	100121566	0	-	protein_coding	ENSMUSG00000045545	Krt14	NM_001313956,1,NM_016958,2	mRNA	11	11	-0.0365017	0.936916	0.01212	1.07125	1.98334
ENSMUST00000007280	chr11	100248901	100248902	0	-	protein_coding	ENSMUSG00000044041	Krt13	NM_010662,2	mRNA	11	11	-0.0558672	0.828106	-0.0588916	0.909319	1.62514
ENSMUST00000007296	chr5	110286306	110286378	0	-	protein_coding	ENSMUSG00000053797	Krt16	NM_001313958,1,NM_008470,1	mRNA	11	11	-0.0942233	0.82132	-0.0441419	0.955509	1.64173
ENSMUST00000007301	chr11	67078300	67078301	0	+	protein_coding	ENSMUSG00000007080	Pole	NM_011132,2	mRNA	1	2	0.898805	-0.222763	0.93601	-0.226459	1.42803
ENSMUST00000007318	chr11	100050550	100050551	0	+	protein_coding	ENSMUSG00000020908	Myh3	NM_001099635,1	mRNA	12	11	-0.0643922	0.558986	-0.0624008	0.742407	1.17627
ENSMUST00000007340	chr14	56365068	56365069	0	-	protein_coding	ENSMUSG00000048981	Krt31	NM_010659,2	mRNA	11	11	-0.0705771	0.925838	-0.0324998	1.01188	1.83679
ENSMUST00000124664	chr9	114368303	114368417	0	+	protein_coding	ENSMUSG00000022229	Atp12a	NM_138652,2	mRNA	13	3	0.342234	0.808818	0.410669	0.963656	2.63492
ENSMUST00000007444	chr11	106193535	106193572	0	+	processed_transcript	ENSMUSG00000074039	4930520O04Rik	NR_040383,1	ncRNA	3	3	0.632224	0.311453	0.653537	0.365176	2.00938
ENSMUST00000007449	chr6	34412334	34412335	0	-	protein_coding	ENSMUSG00000069631	Strada	NM_001252448,1,NM_001252449,1,NM_028126,3	mRNA	2	2	0.72858	-0.275352	0.779572	-0.157064	1.1003
ENSMUST00000007482	chr19	6057750	6057751	0	+	protein_coding	ENSMUSG00000052131	Akr1b7	NM_009731,2	mRNA	5	5	0.194752	0.0809244	0.0403263	-0.193792	0.122087
ENSMUST00000007533	chr11	101253707	101253765	0	-	protein_coding	ENSMUSG00000007338	Mrpl49	NM_026246,3	mRNA	2	2	0.933319	-0.14551	0.951185	-0.0367699	1.70697
ENSMUST00000007559	chr5	3647933	3647934	0	+	protein_coding	ENSMUSG00000078656	Vps25	NM_001284411,1,NM_001284412,1,NM_001284414,1,NM_026776,4	mRNA	2	2	0.914556	-0.208713	0.882711	-0.172884	1.4448
ENSMUST00000007733	chr14	55681816	55681817	0	-	protein_coding	ENSMUSG00000007415	Gatad1	NM_026033,2	mRNA	1	2	0.947606	-0.170393	0.957956	-0.152257	1.60646
ENSMUST00000181949	chr1	57377543	57377544	0	-	protein_coding	ENSMUSG00000007589	Tinf2	NM_145705,3	mRNA	1	2	0.805428	-0.182856	0.829664	-0.257962	1.22579
ENSMUST00000007747	chr17	56764751	56764752	0	-	lincRNA	ENSMUSG00000097519	4930558J18Rik	NR_037999,1	ncRNA	3	3	0.942796	-0.179047	0.925713	-0.182012	1.53589
ENSMUST00000007754	chr8	71488103	71488104	0	+	protein_coding	ENSMUSG00000007603	Dus3l	NM_144858,2	mRNA	1	1	0.816089	-0.262932	0.86412	-0.2024	1.25241
ENSMUST00000007757	chr4	47353222	47353308	0	+	protein_coding	ENSMUSG00000007610	Gtpbp3	NM_032544,3	mRNA	2	2	0.771393	-0.117875	0.853504	-0.147182	1.37126
ENSMUST00000007790	chr11	87404953	87404954	0	+	protein_coding	ENSMUSG00000007613	Tgfbr1	NM_001312868,1,NM_009370,3	mRNA	1	1	1.00234	-0.156022	1.01176	0.0414642	1.89298
ENSMUST00000007797	chr11	42419757	42419765	0	-	protein_coding	ENSMUSG00000007646	Rad51c	NM_001291440,1	mRNA	4	4	0.634481	-0.21234	0.650207	-0.00326876	1.06937
ENSMUST00000180490	chr15	98985965	98985966	0	+	protein_coding	ENSMUSG00000007653	Gabrb2	NM_008070,3	mRNA	11	11	-0.0148592	0.873921	-0.012162	1.0068	1.85386
ENSMUST00000007814	chr17	57031506	57031507	0	+	lincRNA	ENSMUSG00000097587	4930578M01Rik	NR_045991,1	ncRNA	3	3	0.573178	-0.0159246	0.59456	0.190116	1.3409
ENSMUST00000007865	chr8	70873489	70873490	0	-	protein_coding	ENSMUSG00000007670	Khsrp	NM_010613,3	mRNA	2	2	0.769046	-0.16629	0.875176	-0.100432	1.38874
ENSMUST00000007921	chr11	51688652	51688653	0	-	protein_coding	ENSMUSG00000007721	Ccdc124	NM_026964,3	mRNA	1	1	0.834704	-0.12023	0.863406	-0.0722582	1.51188
ENSMUST00000007949	chr1	91801461	91801471	0	-	protein_coding	ENSMUSG00000007777	0610009B22Rik	NM_025319,2	mRNA	1	1	0.812853	-0.196512	0.803835	-0.175956	1.26681
ENSMUST00000007959	chr9	108306129	108306130	0	+	protein_coding	ENSMUSG00000007805	Twist2	NM_007855,3	mRNA	13	3	0.353544	1.0433	0.434841	1.1059	3.11497
ENSMUST00000007980	chr13	58128555	58128556	0	+	protein_coding	ENSMUSG00000007815	Rhoa	NM_016802,5	mRNA	1	2	0.965801	-0.25009	1.00677	-0.084553	1.65849
ENSMUST00000007981	chr7	45061651	45061706	0	-	protein_coding	ENSMUSG00000007836	Hnrnpa0	NM_029872,1	mRNA	1	1	0.991672	-0.250491	1.062	0.024143	1.82096
ENSMUST00000008021	chr11	98383811	98383812	0	-	protein_coding	ENSMUSG00000007837	Prrg2	NM_022999,1	mRNA	2	2	0.852523	-0.216456	0.841673	-0.166649	1.33697
ENSMUST00000180708	chr5	57717919	57717920	0	+	protein_coding	ENSMUSG00000007877	Tcap	NM_011540,2	mRNA	12	12	-0.0953302	0.533667	-0.00613894	0.699589	1.132
ENSMUST00000008036	chr9	61914537	61914538	0	-	processed_transcript	ENSMUSG00000097216	4932441J04Rik	NR_015588,2	ncRNA	3	3	0.706279	0.739173	0.727238	0.923875	3.44733
ENSMUST00000008051	chr5	87979439	87979440	0	-	protein_coding	ENSMUSG00000007892	Rplp1	NM_018853,3	mRNA	1	2	0.838643	-0.189623	0.875046	-0.0791026	1.45597
ENSMUST00000008088	chr7	27653915	27653916	0	+	protein_coding	ENSMUSG00000007907	Cabs1	NM_027631,2	mRNA	11	11	0.0103798	0.680017	-0.0942801	0.723795	1.31943
ENSMUST00000008090	chr7	101818313	101818314	0	+	protein_coding	ENSMUSG00000007944	Ttc9b	NM_028417,1	mRNA	13	13	0.0527488	0.825959	0.123023	0.96727	1.97418
ENSMUST00000008094	chr8	71463656	71463657	0	+	protein_coding	ENSMUSG00000007946	Phox2a	NM_008887,2	mRNA	13	13	0.116054	0.833173	0.141478	0.98428	2.08845
ENSMUST00000008179	chrX	10717390	10717469	0	-	protein_coding	ENSMUSG00000007950	Abhd8	NM_022419,3	mRNA	2	2	0.720906	-0.151162	0.807139	0.0388435	1.41231
ENSMUST00000008273	chr6	99726391	99726392	0	+	protein_coding	ENSMUSG00000008035	Mid1ip1	NM_001166635,1,NM_026524,4	mRNA	13.3	13.3	0.787649	0.89857	0.801142	1.04979	4.13239
ENSMUST00000008280	chr1	43163960	43163961	0	-	protein_coding	ENSMUSG00000030069	Prok2	NM_001037539,2,NM_001170419,1,NM_015768,2	mRNA	13	13	0.0768756	1.0922	0.0806504	1.10444	2.36164
ENSMUST00000008297	chr6	124464793	124464794	0	-	protein_coding	ENSMUSG00000008136	Fhl2	NM_010212,4	mRNA	13	13	0.248916	1.08442	0.330466	1.16897	2.93704
ENSMUST00000008445	chr18	56572822	56572823	0	-	protein_coding	ENSMUSG00000008153	Clstn3	NM_153508,4	mRNA	13	13	0.0422134	0.720641	0.14051	0.90528	1.81251
ENSMUST00000008451	chr5	3571673	3571674	0	+	protein_coding	ENSMUSG00000008301	Phax	NM_019996,4	mRNA	1	2	0.927651	-0.226508	0.927714	-0.0475509	1.59058
ENSMUST00000008477	chr2	143063039	143063132	0	+	protein_coding	ENSMUSG00000008307	1700109H08Rik	NM_029843,2	mRNA	8	8	-0.0922194	-0.0788532	-0.0578091	-0.126451	-0.355279
ENSMUST00000008517	chr7	3629985	3630060	0	+	protein_coding	ENSMUSG00000008333	Snrpb2	NM_021335,3	mRNA	2	2	0.931467	-0.111817	0.897913	0.0324213	1.74695
ENSMUST00000008528	chr7	27486910	27486911	0	+	protein_coding	ENSMUSG00000008373	Prpf31	NM_001159714,1,NM_027328,4	mRNA	1.2	1.2	0.802167	-0.293248	0.868104	-0.219768	1.20213
ENSMUST00000008537	chr16	8672152	8672153	0	+	protein_coding	ENSMUSG00000008384	Sertad1	NM_018820,4	mRNA	1	1	0.871664	-0.175455	0.875021	-0.122861	1.46481
ENSMUST00000013302	chr8	105708291	105708292	0	-	protein_coding	ENSMUSG00000008393	Carhsp1	NM_025821,2	mRNA	2	2	0.861129	-0.24681	0.862899	-0.257962	1.26657
ENSMUST00000008573	chr9	25151780	25151781	0	+	protein_coding	ENSMUSG00000013158	4933405L10Rik	NM_027655,1	mRNA	3	3	0.623117	-0.109169	0.723441	0.325102	1.54649
ENSMUST00000008582	chr12	81568473	81568474	0	-	protein_coding	ENSMUSG00000008429	Herpud2	NM_020586,2	mRNA	1	2	0.943702	-0.284406	0.986557	-0.143819	1.54012
ENSMUST00000008594	chr8	105860634	105860635	0	-	protein_coding	ENSMUSG00000008438	Adam21	NM_020330,5	mRNA	9	9	-0.0138271	0.0569686	-0.0653323	0.28191	0.259734
ENSMUST00000008605	chr7	45617606	45617607	0	+	protein_coding	ENSMUSG00000008450	Nutf2	NM_026532,3	mRNA	2	2	0.917728	-0.192447	0.935524	-0.275472	1.43085
ENSMUST00000008626	chr17	24718056	24718057	0	+	protein_coding	ENSMUSG00000008461	Fut1	NM_001271981,1,NM_008051,6	mRNA	13	13	-0.066506	0.277237	-0.0288869	0.39751	0.579565
ENSMUST00000008734	chr9	48964989	48964990	0	-	protein_coding	ENSMUSG00000008482	Rnf151	NM_026205,3	mRNA	8	7	0.0501526	-0.149005	0.0796562	-0.209461	-0.228532
ENSMUST00000008748	chr3	88553758	88553797	0	-	protein_coding	ENSMUSG00000008590	Htr3b	NM_020274,4	mRNA	11	11	-0.0597011	0.730022	-0.118679	0.736326	1.29178
ENSMUST00000008826	chrX	74270812	74270987	0	+	protein_coding	ENSMUSG00000008604	Ubqln4	NM_033526,2	mRNA	2	2	0.916565	-0.256363	0.960544	-0.163486	1.49416
ENSMUST00000031574	chr5	143181017	143181018	0	+	protein_coding	ENSMUSG00000008682	Rpl10	NM_052835,3	mRNA	1	1	0.719433	0.840582	0.668715	1.05004	3.70341
ENSMUST00000008893	chr19	4148619	4148665	0	+	protein_coding	ENSMUSG00000029586	4933411G11Rik	NM_177880,4	mRNA	3	3	0.772221	0.112017	0.830524	0.14981	1.87533
ENSMUST00000008987	chr5	134915525	134915526	0	+	protein_coding	ENSMUSG00000024835	Coro1b	NM_011778,2	mRNA	2	2	0.847642	-0.244527	0.904359	-0.209461	1.33728
ENSMUST00000008991	chr19	4711208	4711209	0	-	protein_coding	ENSMUSG00000008843	Cldn13	NM_020504,4	mRNA	11	13	-0.0685346	0.537493	-0.055879	0.665413	1.07986
ENSMUST00000008999	chr11	102230123	102230166	0	+	protein_coding	ENSMUSG00000067889	Sptbn2	NM_021287,1	mRNA	6	13	0.278299	0.17558	0.368559	0.335583	1.16406
ENSMUST00000009003	chr13	17944238	17944239	0	-	miRNA,protein_coding	ENSMUSG00000008855,ENSMUSG00000098863	Hdac5,Mir8101	NM_001077696,1,NM_001284248,1,NM_001284249,1,NM_001284250,1,NM_010412,3,NR_106179,1	mRNA,precursor_RNA	1	2	0.892129	-0.240163	0.908322	0.000897021	1.56101
ENSMUST00000009018	chr8	114418086	114418087	0	-	protein_coding	ENSMUSG00000008859	Rala	NM_019491,5	mRNA	2	2	0.925781	-0.145471	0.947217	-0.126451	1.61721
ENSMUST00000009036	chr8	22593812	22593813	0	+	protein_coding	ENSMUSG00000008874	Clec3a	NM_001007223,3	mRNA	11	11	-0.0245665	0.640247	-0.0767442	0.777725	1.3176
ENSMUST00000009099	chr12	113098278	113098402	0	-	protein_coding	ENSMUSG00000008892	Vdac3	NM_001198998,1,NM_011696,2	mRNA	1	2	0.919098	-0.25009	0.912863	-0.153804	1.46034
ENSMUST00000009102	chr3	95111022	95111074	0	+	protein_coding	ENSMUSG00000021144	Mta1	NM_054081,2	mRNA	2	2	0.883537	-0.121677	0.931066	0.0201493	1.71106
ENSMUST00000009120	chr16	84835124	84835125	0	+	protein_coding	ENSMUSG00000008958	Vps72	NM_009336,2	mRNA	2	2	0.846748	-0.171828	0.852214	-0.0242444	1.5059
ENSMUST00000181432	chr8	123235091	123235092	0	+	protein_coding	ENSMUSG00000008976	Gabpa	NM_008065,2	mRNA	1	1	1.02593	-0.183067	1.03766	-0.239435	1.68775
ENSMUST00000009219	chr11	4746777	4746778	0	+	lincRNA	ENSMUSG00000097637	4933417D19Rik	NR_045849,1	ncRNA	3	3	0.937165	0.0970246	0.944903	0.162655	2.15572
ENSMUST00000009220	chr11	4704678	4704709	0	-	protein_coding	ENSMUSG00000009075	Cabp7	NM_138948,3	mRNA	13	13	0.357169	0.94466	0.351224	1.04233	2.81891
ENSMUST00000009234	chr11	4986824	4986935	0	+	protein_coding	ENSMUSG00000009076	Zmat5	NM_026015,2	mRNA	2	2	0.87275	-0.259265	0.889517	-0.245731	1.30673
ENSMUST00000033166	chr7	120982509	120982529	0	+	protein_coding	ENSMUSG00000009090	Ap1b1	NM_001243044,1,NM_007454,3	mRNA	1	2	0.789357	-0.156022	0.84251	-0.216369	1.28193
ENSMUST00000009241	chr16	18586968	18586969	0	+	protein_coding	ENSMUSG00000030877	4933427G17Rik	NM_028955,1	mRNA	3	3	0.657217	0.481641	0.7189	0.553695	2.53745
ENSMUST00000009256	chr6	120836230	120836231	0	-	protein_coding	ENSMUSG00000009097	Tbx1	NM_001285476,1,NM_011532,2	mRNA	13	13	0.123781	0.861263	0.178868	0.916514	2.0979
ENSMUST00000009259	chr10	76562272	76562310	0	+	protein_coding	ENSMUSG00000009112	Bcl2l13	NM_153516,2	mRNA	1	1	0.895982	-0.24681	0.917598	-0.143819	1.45213
ENSMUST00000009329	chr11	82115185	82115186	0	+	protein_coding	ENSMUSG00000009115	Spatc1l	NM_029661,1	mRNA	9	9	-0.0717952	0.058779	-0.0534986	0.357896	0.291462
ENSMUST00000009340	chr1	173913045	173913046	0	+	protein_coding	ENSMUSG00000009185	Ccl8	NM_021443,3	mRNA	11	11	-0.0552802	0.764606	-0.0448053	0.888167	1.55437
ENSMUST00000009356	chr1	107511423	107511498	0	-	protein_coding	ENSMUSG00000026536	Mnda	NM_001033450,4,NM_001301745,1	mRNA	13	13	0.214634	0.691415	0.0181203	0.713034	1.63912
ENSMUST00000009358	chr2	27072178	27072179	0	+	protein_coding	ENSMUSG00000062345	Serpinb2	NM_001174170,1,NM_011111,4	mRNA	11	11	0.0361633	0.520799	-0.104319	0.54914	1.0007
ENSMUST00000009392	chr7	142969263	142969264	0	-	protein_coding	ENSMUSG00000009214	Tmem8c	NM_025376,3	mRNA	13	12	-0.127338	0.435786	-0.0307023	0.646774	0.925622
ENSMUST00000009396	chr7	143005046	143005061	0	-	protein_coding	ENSMUSG00000009248	Ascl2	NM_008554,3	mRNA	13	13	0.353018	0.988121	0.379012	1.11689	2.9847
ENSMUST00000009411	chr6	47920476	47920477	0	+	protein_coding	ENSMUSG00000000244	Tspan32	NM_001128080,2	mRNA	13	13	0.0335758	0.646253	0.0787665	0.66135	1.42108
ENSMUST00000009425	chr6	48572669	48572670	0	+	protein_coding	ENSMUSG00000052763	Zfp212	NM_001145881,1,NM_145576,2	mRNA	3	2	0.910981	-0.123363	0.883017	0.0166023	1.68559
ENSMUST00000009435	chr10	77581720	77581823	0	-	protein_coding	ENSMUSG00000009281	Rarres2	NM_027852,2	mRNA	1	2	0.835065	-0.13687	0.857443	0.0487254	1.59959
ENSMUST00000036072	chr14	75016027	75016028	0	+	protein_coding	ENSMUSG00000009291	Pttg1ip	NM_145925,2	mRNA	1	1	0.834224	-0.304724	0.869141	-0.193792	1.24767
ENSMUST00000009550	chrX	20950607	20950608	0	+	protein_coding	ENSMUSG00000034959	5031414D18Rik	NM_198642,2	mRNA	3	3	0.588086	0.465978	0.599915	0.5616	2.3079
ENSMUST00000009679	chr18	68300355	68300423	0	-	protein_coding	ENSMUSG00000009406	Elk1	NM_007922,5	mRNA	13	13	0.66958	0.802882	0.641817	0.837746	3.24108
ENSMUST00000009689	chr7	143107254	143107255	0	+	protein_coding	ENSMUSG00000009535	Rnmt	NM_001170953,1,NM_026440,4	mRNA	1.2	1	0.960904	-0.234239	0.989313	-0.160291	1.59138
ENSMUST00000009695	chr2	32741015	32741016	0	+	protein_coding	ENSMUSG00000009545	Kcnq1	NM_008434,2	mRNA	13	3	0.460839	1.05478	0.562061	1.08123	3.45431
ENSMUST00000009705	chr2	32646595	32646623	0	-	protein_coding	ENSMUSG00000009551	6330409D20Rik	NM_027529,1	mRNA	13	13	0.164983	0.693712	0.295097	0.813926	1.99521
ENSMUST00000009707	chr2	32757234	32757320	0	+	protein_coding	ENSMUSG00000026814	Eng	NM_001146348,1,NM_001146350,1,NM_007932,2	mRNA	13.3	13.3	0.373564	0.540847	0.48938	0.746054	2.22361
ENSMUST00000009713	chr16	13256481	13256507	0	+	protein_coding	ENSMUSG00000009563	Tor2a	NM_152800,3,NR_045485,1	mRNA,misc_RNA	1	1	0.718126	-0.266076	0.796616	-0.160291	1.11277
ENSMUST00000009728	chr15	80091334	80091345	0	+	protein_coding	ENSMUSG00000009569	Mkl2	NM_001122667,2,NM_181860,1	mRNA	1	1	0.974162	-0.213205	0.983937	-0.15051	1.62514
ENSMUST00000009732	chr11	116775506	116775507	0	+	protein_coding	ENSMUSG00000022415	Syngr1	NM_009303,2,NM_207708,1	mRNA	2	2	0.70884	0.340373	0.72589	0.535548	2.40444
ENSMUST00000009740	chrX	134476489	134476490	0	-	protein_coding	ENSMUSG00000009588	St6galnac1	NM_011371,2	mRNA	11	11	-0.0580295	0.714901	-0.0571115	0.789941	1.39157
ENSMUST00000009772	chr8	33570544	33570545	0	-	protein_coding	ENSMUSG00000009596	Taf7l	NM_028958,4	mRNA	10	10	0.0776092	0.960304	0.0591776	1.05988	2.16165
ENSMUST00000009774	chr8	33599621	33599622	0	+	protein_coding	ENSMUSG00000009628	Tex15	NM_031374,2	mRNA	11	11	-0.0427493	0.544096	-0.122762	0.489176	0.869158
ENSMUST00000009777	chr1	193273216	193273217	0	+	protein_coding	ENSMUSG00000009630	Ppp2cb	NM_017374,3	mRNA	1	2	0.83693	-0.093155	0.868742	-0.00649037	1.60647
ENSMUST00000009789	chr10	59323296	59323369	0	-	protein_coding	ENSMUSG00000009633	G0s2	NM_008059,3	mRNA	1	2	0.963864	0.0484916	0.990118	0.248035	2.26199
ENSMUST00000009790	chr10	59403660	59403661	0	+	protein_coding	ENSMUSG00000019916	P4ha1	NM_001316370,1,NM_001316371,1,NM_011030,2	mRNA	1	2	0.895749	-0.222877	0.901562	-0.178998	1.42765
ENSMUST00000009798	chr10	59441777	59441778	0	+	protein_coding	ENSMUSG00000009646	Pla2g12b	NM_023530,2	mRNA	2	1	0.964581	-0.0418606	0.956947	0.240232	2.11062
ENSMUST00000009814	chrX	101059638	101059667	0	-	protein_coding	ENSMUSG00000009654	Oit3	NM_010959,2	mRNA	4	1	0.240711	-0.0383356	0.213431	-0.0721944	0.343754
ENSMUST00000009877	chr15	100552007	100552008	0	-	protein_coding	ENSMUSG00000009670	Tex11	NM_001167997,1,NM_031384,2	mRNA	10	10	0.0304181	0.970925	-0.0146288	1.0564	2.04266
ENSMUST00000009885	chr9	113930934	113930935	0	-	protein_coding	ENSMUSG00000009733	Tfcp2	NM_001289603,1,NM_033476,3	mRNA	1	1	0.810406	-0.28712	0.881537	-0.172884	1.2674
ENSMUST00000010007	chr4	140961203	140961204	0	+	protein_coding	ENSMUSG00000009741	Ubp1	NM_001083319,1,NM_013699,2	mRNA	1	2	0.803437	-0.141854	0.816455	-0.130001	1.36013
ENSMUST00000010020	chr2	152754173	152754174	0	+	protein_coding	ENSMUSG00000009863	Sdhb	NM_023374,3	mRNA	1	1	0.930278	-0.164737	0.948246	-0.126639	1.60555
ENSMUST00000010044	chr11	59290751	59290752	0	+	protein_coding	ENSMUSG00000009876	Cox4i2	NM_053091,2	mRNA	13	13	0.0355812	0.581988	0.0754176	0.75363	1.44779
ENSMUST00000010085	chrX	134964753	134964754	0	-	protein_coding	ENSMUSG00000009900	Wnt3a	NM_009522,2	mRNA	13	13	0.0392075	0.941485	0.106092	1.03061	2.12143
ENSMUST00000010127	chrX	74177259	74177291	0	-	protein_coding	ENSMUSG00000009941	Nxf2	NM_001289735,1,NM_031259,2	mRNA	10	10	-0.00286735	0.852331	0.0325796	1.01727	1.89923
ENSMUST00000010188	chr9	107547298	107547305	0	+	protein_coding	ENSMUSG00000031397	Tktl1	NM_031379,2	mRNA	10	10	0.0240391	0.967024	-0.055314	1.00066	1.93512
ENSMUST00000010189	chr9	107533945	107533946	0	+	protein_coding	ENSMUSG00000010044	Zmynd10	NM_053253,3	mRNA	6	6	0.0197949	0.0264691	0.115847	0.204616	0.366739
ENSMUST00000010191	chr9	107569117	107569142	0	+	protein_coding	ENSMUSG00000010045	Tmem115	NM_019704,2	mRNA	3	2	0.914817	-0.210927	0.956464	0.0324213	1.68679
ENSMUST00000010192	chr9	107587642	107587758	0	+	protein_coding	ENSMUSG00000010047	Hyal2	NM_010489,2	mRNA	1	2	0.962871	-0.188985	0.977124	-4.15535e-05	1.75098
ENSMUST00000010198	chr9	107563255	107563371	0	+	protein_coding	ENSMUSG00000010048	Ifrd2	NM_025903,2	mRNA	1	1	0.545408	-0.25009	0.62692	-0.216369	0.724371
ENSMUST00000010201	chr9	107542226	107542262	0	+	protein_coding	ENSMUSG00000010054	Tusc2	NM_019742,4	mRNA	2	2	0.857607	-0.293248	0.895961	-0.147182	1.3463
ENSMUST00000010208	chr9	107667373	107667426	0	+	protein_coding	ENSMUSG00000010057	Nprl2	NM_018879,2	mRNA	2	2	0.780526	-0.236795	0.81485	-0.0791026	1.29139
ENSMUST00000010211	chr9	107554583	107554584	0	-	protein_coding	ENSMUSG00000010064	Slc38a3	NM_001199217,1,NM_023805,3	mRNA	1	1	1.01379	0.141729	0.999078	0.400612	2.61272
ENSMUST00000010224	chr11	94499908	94499974	0	+	protein_coding	ENSMUSG00000010067	Rassf1	NM_019713,4	mRNA	4	1	0.845014	-0.222877	0.88977	-0.239435	1.31259
ENSMUST00000010239	chr19	8713896	8713897	0	-	protein_coding	ENSMUSG00000010080	Epn3	NM_027984,3	mRNA	13	13	0.0279348	0.823949	0.155335	0.925498	1.93603
ENSMUST00000010241	chr19	8757073	8757151	0	-	protein_coding	ENSMUSG00000010095	Slc3a2	NM_008577,4	mRNA	1	2	0.814964	-0.216456	0.853925	-0.219768	1.26577
ENSMUST00000010248	chr19	8770996	8770997	0	+	protein_coding	ENSMUSG00000010097	Nxf1	NM_001276704,1,NM_016813,2	mRNA	1	2	0.915575	-0.253342	0.906174	-0.233013	1.38437
ENSMUST00000010249	chr19	8774466	8774467	0	+	protein_coding	ENSMUSG00000010097	Nxf1	NM_025791,1	mRNA	2	3	0.832568	-0.206616	0.850119	-0.172884	1.32847
ENSMUST00000010250	chr19	8617996	8617997	0	-	protein_coding	ENSMUSG00000003680	Taf6l	NM_026325,3,NR_028418,1,NR_028419,1	mRNA,misc_RNA	1	1	1.00523	-0.253342	1.00864	-0.23624	1.58497
ENSMUST00000010251	chr19	8591254	8591255	0	+	protein_coding	ENSMUSG00000024650	Slc22a6	NM_008766,3	mRNA	6	6	-0.0423662	-0.00430809	-0.0942801	0.0951864	-0.0457697
ENSMUST00000010280	chr3	106014645	106014646	0	+	protein_coding	ENSMUSG00000063796	Slc22a8	NM_001164634,1,NM_031194,5	mRNA	13	12	-0.0987706	0.0275173	-0.0867115	0.193598	0.0356786
ENSMUST00000010298	chr8	123332713	123332714	0	-	protein_coding	ENSMUSG00000010136	Pifo	NM_001200028,1	mRNA	10	10	-0.0496124	0.750821	-0.00719173	0.866692	1.56094
ENSMUST00000010348	chr9	21073513	21073514	0	+	protein_coding	ENSMUSG00000010154	Spire2	NM_172287,2	mRNA	3	2	0.485507	0.410475	0.538938	0.478841	1.96519
ENSMUST00000010421	chr11	78261752	78261753	0	-	protein_coding	ENSMUSG00000079677	Fdx1l	NM_001039824,2	mRNA	2	2	0.871302	-0.138228	0.892353	-0.0756672	1.55789
ENSMUST00000010434	chr1	43098710	43098711	0	+	protein_coding	ENSMUSG00000010277	2610507B11Rik	NM_001002004,2	mRNA	2	2	0.916058	-0.138824	0.9659	-0.0191395	1.72634
ENSMUST00000010451	chr7	47050640	47050641	0	+	protein_coding	ENSMUSG00000010290	AI597479	NM_133818,1	mRNA	1	1	0.936451	-0.236795	0.917346	-0.163486	1.48677
ENSMUST00000010502	chr11	101448407	101448445	0	+	protein_coding	ENSMUSG00000010307	Tmem86a	NM_026436,3	mRNA	2	2	0.6523	-0.093155	0.718883	0.247098	1.51433
ENSMUST00000010506	chr11	101627942	101627973	0	+	protein_coding	ENSMUSG00000010358	Ifi35	NM_027320,4	mRNA	2	2	0.755285	-0.203278	0.794026	-0.0721944	1.28264
ENSMUST00000010550	chr14	54426909	54427052	0	+	protein_coding	ENSMUSG00000010362	Rdm1	NM_025654,2	mRNA	2	2	0.729691	-0.208713	0.739206	-0.0310787	1.2326
ENSMUST00000010579	chr8	12573049	12573050	0	+	protein_coding	ENSMUSG00000010406	Mrpl52	NM_026851,2	mRNA	2	2	0.942459	-0.182605	0.908038	-0.269742	1.4403
ENSMUST00000010673	chr12	111485822	111485823	0	+	protein_coding	ENSMUSG00000010435	Spaca7	NM_024279,2	mRNA	11	11	-0.0558672	0.941131	0.0161226	1.08592	1.98639
ENSMUST00000010682	chr3	88296837	88296896	0	-	protein_coding	ENSMUSG00000010529	Gm266	NM_001033248,3	mRNA	13	13	0.272846	0.984549	0.383478	1.07683	2.82863
ENSMUST00000010698	chr11	74770830	74770926	0	-	protein_coding	ENSMUSG00000010538	Tsacc	NM_029801,2	mRNA	1	1	0.900861	-0.253342	0.895826	-0.14042	1.43163
ENSMUST00000010736	chr17	50293598	50293599	0	+	protein_coding	ENSMUSG00000010554	Mettl16	NM_026197,3	mRNA	1	2	0.789002	-0.19559	0.829156	-0.157064	1.2856
ENSMUST00000010753	chr1	180245949	180245950	0	-	protein_coding	ENSMUSG00000010592	Dazl	NM_001277863,1,NM_010021,5	mRNA	10	10	0.506907	0.16172	0.605794	0.390803	1.68463
ENSMUST00000010795	chr9	119157092	119157093	0	-	protein_coding	ENSMUSG00000010609	Psen2	NM_011183,3	mRNA	4	4	0.403459	-0.226047	0.468014	-0.233013	0.422359
ENSMUST00000148237	chr3	108536458	108536536	0	-	protein_coding	ENSMUSG00000010651	Acaa1b	NM_146230,3	mRNA	2	2	0.935564	0.124644	0.960199	0.364477	2.42569
ENSMUST00000010807	chr19	10182888	10182889	0	-	protein_coding	ENSMUSG00000040412	5330417C22Rik	NM_001033304,1	mRNA	3	3	0.180212	0.186357	0.277827	0.368108	1.01594
ENSMUST00000120339	chr1	136234263	136234264	0	+	protein_coding	ENSMUSG00000010663	Fads1	NM_146094,2	mRNA	1	2	0.946873	-0.247521	0.949628	-0.210686	1.48519
ENSMUST00000010969	chr5	143363908	143363909	0	-	protein_coding	ENSMUSG00000041605	5730559C18Rik	NM_028872,3	mRNA	3	3	0.555919	0.296101	0.6003	0.52919	2.0338
ENSMUST00000121412	chr7	139978722	139978755	0	+	protein_coding	ENSMUSG00000010825	Grid2ip	NM_133355,1	mRNA	13	13	0.219261	0.960957	0.303662	1.07616	2.62889
ENSMUST00000010985	chr11	101987056	101987057	0	-	protein_coding	ENSMUSG00000073795	6430531B16Rik	NM_001033465,2	mRNA	3	3	0.392851	-0.0941974	0.472856	0.029258	0.800255
ENSMUST00000011055	chr2	103073675	103073696	0	+	protein_coding	ENSMUSG00000010841	1700006E09Rik	NM_029287,1	mRNA	6	6	0.110151	-0.170946	0.106	0.048938	0.0940441
ENSMUST00000155949	chr2	29252992	29253006	0	+	protein_coding	ENSMUSG00000010911	Apip	NM_019735,4	mRNA	1	2	0.939102	-0.182605	0.894787	-0.251905	1.43803
ENSMUST00000181654	chr1	20890472	20890473	0	-	processed_transcript,protein_coding	ENSMUSG00000035513,ENSMUSG00000079499	6530402F18Rik,Ntng2	NR_029460,1	ncRNA	3	3	0.689616	0.860133	0.76196	0.943892	3.68221
ENSMUST00000011285	chr11	69801715	69801716	0	-	lincRNA	ENSMUSG00000097934	6720483E21Rik	NR_040492,1	ncRNA	3	3	0.692015	0.455819	0.736924	0.70201	2.74995
ENSMUST00000011302	chr12	113000620	113000621	0	-	protein_coding	ENSMUSG00000042826	Fgf11	NM_001291104,1,NM_010198,2	mRNA	6	13	0.296303	0.449399	0.376567	0.724009	1.88258
ENSMUST00000011391	chr9	110834588	110834589	0	-	protein_coding	ENSMUSG00000011158	Brf1	NM_028193,3	mRNA	1	1	0.859614	-0.219838	0.925539	-0.147182	1.44388
ENSMUST00000011400	chr11	46055992	46056059	0	+	protein_coding	ENSMUSG00000047257	Prss45	NM_153172,1	mRNA	11	11	-0.110347	0.46996	-0.0675418	0.562216	0.856256
ENSMUST00000011445	chr8	3878554	3878555	0	+	protein_coding	ENSMUSG00000011256	Adam19	NM_001291891,1,NM_009616,4	mRNA	13	13.3	0.388901	0.584666	0.499491	0.865882	2.43728
ENSMUST00000011450	chr8	70042813	70042814	0	-	protein_coding	ENSMUSG00000031495	Cd209d	NM_130904,2	mRNA	11	11	-0.0480596	0.821428	-0.076068	0.930686	1.63078
ENSMUST00000011492	chr3	36065979	36066073	0	+	protein_coding	ENSMUSG00000011306	Sugp1	NM_027481,2	mRNA	2	1	1.03989	-0.192447	1.04284	-0.0443237	1.85521
ENSMUST00000011493	chr7	24870057	24870058	0	+	protein_coding	ENSMUSG00000027710	Acad9	NM_172678,3	mRNA	2	1.2	0.853872	-0.08963	0.85082	-0.143819	1.48061
ENSMUST00000011526	chr7	45488804	45488805	0	+	protein_coding	ENSMUSG00000011349	Dmrtc2	NM_027732,2	mRNA	11	11	-0.0587303	0.822149	-0.015885	0.881329	1.62954
ENSMUST00000011607	chr3	20275732	20275733	0	-	protein_coding	ENSMUSG00000011382	Dhdh	NM_027903,3	mRNA	3	1	0.940648	-0.179047	0.955966	-0.100432	1.63331
ENSMUST00000011623	chr17	57078509	57078510	0	-	protein_coding	ENSMUSG00000011463	Cpb1	NM_029706,2	mRNA	11	11	-0.0158274	0.665531	-0.126652	0.639436	1.16334
ENSMUST00000011733	chr17	55986511	55986512	0	-	protein_coding	ENSMUSG00000002668	Dennd1c	NM_153551,1	mRNA	13	3	0.0752602	0.524526	0.206864	0.552355	1.36352
ENSMUST00000011776	chr7	24546070	24546071	0	+	protein_coding	ENSMUSG00000011589	Fsd1	NM_183178,2	mRNA	11	13	0.0087096	0.824781	0.064159	0.962763	1.86086
ENSMUST00000011877	chr11	30219771	30219772	0	-	protein_coding	ENSMUSG00000011632	Pinlyp	NM_001037143,2	mRNA	5	5	0.17084	-0.213205	0.272238	-0.0891926	0.141565
ENSMUST00000011896	chr19	41911871	41911872	0	-	protein_coding	ENSMUSG00000020315	Sptbn1	NM_175836,2	mRNA	9	9	-0.00200808	0.192301	-0.13465	0.184094	0.239747
ENSMUST00000011934	chr2	76982454	76982547	0	+	protein_coding	ENSMUSG00000011752	Pgam1	NM_023418,2	mRNA	1	2	0.948392	-0.168167	1.01219	0.00216779	1.79424
ENSMUST00000011981	chr8	4253102	4253103	0	-	protein_coding	ENSMUSG00000051747	Ttn	NM_011652,3,NM_028004,2	mRNA	11	11	-0.060404	0.52272	-0.105154	0.607413	0.966591
ENSMUST00000201563	chr13	62624181	62624182	0	+	protein_coding	ENSMUSG00000011837	Snapc2	NM_133968,1	mRNA	2	2	0.851674	-0.256566	0.864005	-0.172884	1.31887
ENSMUST00000012186	chr3	138186672	138186713	0	-	protein_coding	ENSMUSG00000072066	6720489N17Rik	NM_001324406,1,NM_173381,1	mRNA	3	3	0.371682	0.532736	0.340426	0.610673	1.89668
ENSMUST00000012259	chr16	17722929	17722930	0	-	protein_coding	ENSMUSG00000012042	4930579F01Rik	NM_001163385,1,NM_001163386,1	mRNA	11	11	-0.0808501	0.563763	-0.0743218	0.588324	0.998908
ENSMUST00000012279	chr16	17915058	17915059	0	-	protein_coding	ENSMUSG00000012114	Med15	NM_001040683,2,NM_001285884,1,NM_001285886,1,NM_033609,3	mRNA	1	1	0.927434	-0.145418	0.897152	-0.0242444	1.65786
ENSMUST00000012281	chr9	75775364	75775365	0	-	protein_coding	ENSMUSG00000022738	Gsc2	NM_029469,1	mRNA	13	13	0.43796	0.828589	0.487172	0.900536	2.81346
ENSMUST00000012314	chr13	67637790	67637791	0	+	protein_coding	ENSMUSG00000032179	Bmp5	NM_007555,4	mRNA	11	11	0.197628	0.507144	0.0751578	0.682303	1.46737
ENSMUST00000012355	chr12	113074502	113074503	0	-	protein_coding	ENSMUSG00000021510	Zfp729a	NM_183146,3	mRNA	2	2	0.872259	-0.0958521	0.808211	-0.105332	1.4864
ENSMUST00000012426	chr18	34542313	34542314	0	+	protein_coding	ENSMUSG00000012211	Tex22	NM_029381,1	mRNA	2	2	0.674589	-0.222877	0.758423	-0.184034	1.04709
ENSMUST00000053792	chr10	43174704	43174705	0	+	protein_coding	ENSMUSG00000012282	Wnt8a	NM_009290,2	mRNA	11	11	0.0352503	0.632371	-0.0053582	0.750024	1.4122
ENSMUST00000012587	chr19	37376403	37376404	0	+	protein_coding	ENSMUSG00000045008	9030612E09Rik	NR_102361,1	ncRNA	3	3	0.648038	0.758014	0.684533	0.935337	3.34044
ENSMUST00000012796	chr7	43313246	43313294	0	+	protein_coding	ENSMUSG00000012443	Kif11	NM_010615,1	mRNA	2	2	0.898358	-0.29509	0.919376	-0.281102	1.31005
ENSMUST00000012847	chr8	3748983	3748984	0	-	protein_coding	ENSMUSG00000012640	Zfp715	NM_027264,3	mRNA	2	2	0.900243	-0.169677	0.921473	-0.187792	1.49068
ENSMUST00000012849	chr8	3655770	3655771	0	-	protein_coding	ENSMUSG00000031494	Cd209a	NM_133238,5	mRNA	11	11	-0.0274018	0.86885	-0.00250964	0.979834	1.81883
ENSMUST00000012921	chr7	44257203	44257204	0	+	protein_coding	ENSMUSG00000012705	Retn	NM_001204959,1,NM_022984,4	mRNA	13	13	-0.134669	0.455276	-0.0571115	0.631979	0.897688
ENSMUST00000013130	chr12	51691913	51691914	0	-	protein_coding	ENSMUSG00000012777	Acpt	NM_001195034,1	mRNA	12	12	-0.112282	0.135308	-0.0438515	0.321899	0.301288
ENSMUST00000013220	chr9	14614999	14615006	0	-	protein_coding	ENSMUSG00000020954	Strn3	NM_001172098,1,NM_052973,2	mRNA	1	1	1.02336	-0.21234	1.00812	-0.157064	1.69648
ENSMUST00000013235	chr7	4782940	4782941	0	-	protein_coding	ENSMUSG00000013076	Amotl1	NM_001081395,1	mRNA	13	13.3	0.467905	1.16064	0.53742	1.19916	3.71511
ENSMUST00000013262	chr11	59506643	59506644	0	+	protein_coding	ENSMUSG00000013091	Tmem190	NM_030028,1	mRNA	13	12	-0.0919546	0.431197	-0.00836184	0.612312	0.943395
ENSMUST00000068258	chr17	40880557	40880558	0	-	protein_coding	ENSMUSG00000020472	Zkscan17	NM_001130529,2,NM_001291014,1,NM_172941,4	mRNA	2	2	0.946432	-0.213205	0.947432	-0.0570415	1.63452
ENSMUST00000013304	chr8	105566046	105566047	0	-	protein_coding	ENSMUSG00000054951	9130008F23Rik	NM_027834,3	mRNA	3	3	0.608771	0.567769	0.625664	0.708271	2.66364
ENSMUST00000013455	chr3	138313286	138313287	0	-	protein_coding	ENSMUSG00000013160	Atp6v0d1	NM_013477,3	mRNA	2	2	0.90573	-0.256363	0.969483	-0.176381	1.48217
ENSMUST00000013559	chr11	96005939	96005940	0	+	protein_coding	ENSMUSG00000053054	Adh6a	NM_026945,1	mRNA	12	12	-0.0663874	0.0148171	-0.0984041	0.149993	3.26411e-05
ENSMUST00000013615	chr5	135818106	135818107	0	-	protein_coding	ENSMUSG00000013415	Igf2bp1	NM_009951,4	mRNA	13	3	0.250456	0.748075	0.336344	0.875364	2.2654
ENSMUST00000013667	chr2	170427827	170427845	0	+	protein_coding	ENSMUSG00000039860	Srrm3	NM_021403,3	mRNA	11	11	-0.0214758	0.937496	-0.0425954	0.973492	1.84775
ENSMUST00000013737	chr1	171247121	171247122	0	-	protein_coding	ENSMUSG00000013523	Bcas1	NM_001164369,1,NM_029815,2	mRNA	11	11	-0.0381105	0.595521	-0.0389465	0.724009	1.24311
ENSMUST00000013759	chr2	90745370	90745371	0	-	protein_coding	ENSMUSG00000013593	Ndufs2	NM_153064,5	mRNA	2	2	0.826202	-0.272285	0.873487	-0.133512	1.32013
ENSMUST00000013766	chr5	31048635	31048786	0	+	protein_coding	ENSMUSG00000008200	Fnbp4	NM_018828,2	mRNA	1	1	0.910342	-0.30754	0.934053	-0.187957	1.39805
ENSMUST00000013773	chr5	31054780	31054812	0	+	protein_coding	ENSMUSG00000013622	Atraid	NM_027855,4,NM_212470,3	mRNA	1	1	0.82681	-0.242623	0.899249	-0.209461	1.31176
ENSMUST00000013787	chr11	58379043	58379044	0	+	protein_coding	ENSMUSG00000013629	Cad	NM_001289522,1,NM_001289523,1,NM_023525,2	mRNA	2.3	2.3	0.668746	-0.158424	0.781679	-0.0310787	1.2635
ENSMUST00000013797	chr11	58421111	58421112	0	+	protein_coding	ENSMUSG00000013643	Lypd8	NM_001083884,1,NM_027339,2	mRNA	13	11	-0.095775	0.482426	-0.0828911	0.637538	0.94374
ENSMUST00000013807	chr19	32757497	32757596	0	+	protein_coding	ENSMUSG00000013653	1810065E05Rik	NM_027239,2	mRNA	11	11	-0.0313871	0.818943	-0.0402612	0.946308	1.69458
ENSMUST00000135238	chr1	56971412	56971481	0	+	protein_coding	ENSMUSG00000013663	Pten	NM_008960,2	mRNA	1	1	1.07521	-0.18608	1.08883	-0.0505258	1.93844
ENSMUST00000013851	chr3	95142359	95142360	0	+	processed_transcript	ENSMUSG00000087022	9130024F11Rik	NR_024325,1,NR_024326,1	ncRNA	3	3	0.702633	0.31981	0.715896	0.61759	2.45528
ENSMUST00000013970	chr10	127211621	127211622	0	-	protein_coding	ENSMUSG00000013707	Tnfaip8l2	NM_027206,2	mRNA	7	3	0.128128	-0.100108	0.262526	-0.0989737	0.191906
ENSMUST00000013995	chr3	122044443	122044444	0	-	protein_coding	ENSMUSG00000025417	Pip4k2c	NM_054097,3	mRNA	2	2	0.90293	-0.171828	0.903362	-0.212934	1.45137
ENSMUST00000014022	chr8	26119368	26119665	0	+	protein_coding	ENSMUSG00000028125	Abca4	NM_007378,1	mRNA	13	13	0.0197094	0.513159	0.00409504	0.68756	1.22455
ENSMUST00000014058	chr7	43781054	43781055	0	+	protein_coding	ENSMUSG00000013878	Rnf170	NM_029965,2	mRNA	1.2	2	1.02559	-0.161593	0.991796	-0.221471	1.67073
ENSMUST00000014063	chr7	43769100	43769101	0	+	protein_coding	ENSMUSG00000030693	Klk10	NM_133712,2	mRNA	11	11	-0.0916935	0.78199	-0.0307023	0.977518	1.63926
ENSMUST00000014065	chr7	30291672	30291740	0	+	protein_coding	ENSMUSG00000044430	Klk12	NM_027097,1	mRNA	11	11	-0.019518	0.886533	-0.0176001	1.05344	1.90318
ENSMUST00000014080	chr5	122100951	122101033	0	+	protein_coding	ENSMUSG00000013921	Clip3	NM_001081114,1	mRNA	11	13	0.0462834	0.828442	0.23641	1.03411	2.15462
ENSMUST00000014118	chr8	3665762	3665763	0	+	protein_coding	ENSMUSG00000013936	Myl2	NM_010861,3	mRNA	11	11	-0.0361857	0.932839	-0.047949	1.11412	1.96462
ENSMUST00000014220	chr16	32419702	32419796	0	+	protein_coding	ENSMUSG00000013974	Mcemp1	NM_026985,1	mRNA	11	11	-0.0800807	0.66011	0.00276331	0.758879	1.34156
ENSMUST00000014221	chr2	119547697	119547813	0	+	protein_coding	ENSMUSG00000014075	Tctex1d2	NM_025329,3	mRNA	2	2	0.645127	-0.253342	0.696829	0.00321858	1.09147
ENSMUST00000014248	chr6	41860239	41860240	0	+	protein_coding	ENSMUSG00000014077	Chp1	NM_019769,3	mRNA	1	1	0.884129	-0.226047	0.868161	-0.175956	1.38082
ENSMUST00000014321	chr11	62879455	62879491	0	+	protein_coding	ENSMUSG00000014104	Sval2	NM_032542,1	mRNA	11	11	0.00360646	0.51904	-0.127952	0.609947	1.0045
ENSMUST00000014339	chr11	100620167	100620168	0	+	protein_coding	ENSMUSG00000014177	Tvp23b	NM_026210,4	mRNA	1	1	0.841634	-0.08963	0.853549	-0.15051	1.46473
ENSMUST00000014389	chr11	62458460	62458461	0	-	protein_coding	ENSMUSG00000014195	Dnajc7	NM_019795,4	mRNA	3	2	0.927491	-0.209925	0.93069	-0.126639	1.54457
ENSMUST00000014438	chr18	36744556	36744557	0	+	protein_coding	ENSMUSG00000014245	Pigl	NM_001039536,2	mRNA	2	1	0.975691	-0.19991	0.942587	-0.178998	1.57228
ENSMUST00000180842	chr17	21535877	21535878	0	-	protein_coding	ENSMUSG00000014294	Ndufa2	NM_010885,5	mRNA	1	1	0.958038	-0.215932	0.904146	-0.266837	1.42932
ENSMUST00000189867	chr1	51333778	51333779	0	-	lincRNA	ENSMUSG00000097781	9330136K24Rik	NR_131123,1	ncRNA	3	3	0.44976	0.146247	0.451479	0.309303	1.36597
ENSMUST00000014476	chr6	130129897	130129898	0	-	antisense	ENSMUSG00000101799	9330175M20Rik	NR_045151,2	ncRNA	3	3	0.340641	0.467619	0.24584	0.555304	1.63115
ENSMUST00000014505	chr2	128698956	128698957	0	-	protein_coding	ENSMUSG00000089727	Klra8	NM_001101620,1,NM_010650,3	mRNA	11	12	-0.0342731	0.366077	-0.0582388	0.505009	0.778944
ENSMUST00000014545	chr7	46861203	46861204	0	+	protein_coding	ENSMUSG00000014361	Mertk	NM_008587,1	mRNA	2	2	0.867202	-0.219681	0.877782	-0.242599	1.32327
ENSMUST00000014578	chr17	12378609	12378610	0	+	protein_coding	ENSMUSG00000030851	Ldhc	NM_013580,4	mRNA	12	12	-0.057197	0.259733	-0.0548232	0.38373	0.531756
ENSMUST00000014597	chr14	63417186	63417187	0	+	protein_coding	ENSMUSG00000059481	Plg	NM_008877,3	mRNA	1	1	0.903434	0.0440043	0.725686	0.0833871	1.75892
ENSMUST00000014614	chr8	122476063	122476064	0	-	protein_coding	ENSMUSG00000014453	Blk	NM_007549,2	mRNA	11	11	-0.0245665	0.847742	-0.0496823	0.861458	1.63584
ENSMUST00000014640	chr14	31830414	31830415	0	-	protein_coding	ENSMUSG00000014470	Rnf166	NM_001033142,2	mRNA	2	2	0.979619	-0.18613	0.983994	-0.0651336	1.72404
ENSMUST00000014647	chr18	34409423	34409424	0	-	protein_coding	ENSMUSG00000014496	Ankrd28	NM_001024604,2	mRNA	1	2	0.958294	-0.269193	0.992641	-0.0172607	1.6689
ENSMUST00000014673	chr5	3657004	3657005	0	+	protein_coding	ENSMUSG00000014503	Pkd2l2	NM_001163004,1,NM_016927,3	mRNA	2	2	0.58476	0.214348	0.626352	0.317003	1.76735
ENSMUST00000014684	chr17	31658753	31658754	0	+	protein_coding	ENSMUSG00000014529	Tmbim7	NM_029141,4,NM_029154,1	mRNA	11	11	-0.0761335	0.384691	-0.0855475	0.477325	0.701531
ENSMUST00000014687	chr6	129876671	129876672	0	-	protein_coding	ENSMUSG00000061613	U2af1	NM_001163769,1,NM_024187,4	mRNA	1	1	0.904474	-0.138824	0.884345	-0.157064	1.51037
ENSMUST00000014691	chr14	62837690	62837722	0	-	protein_coding	ENSMUSG00000014543	Klra17	NM_133203,5	mRNA	11	11	-0.0127095	0.552121	-0.0886416	0.625427	1.07659
ENSMUST00000014743	chr3	107760468	107760469	0	+	miRNA,protein_coding	ENSMUSG00000014547,ENSMUSG00000099245	Mir8098,Wdfy2	NM_175546,4,NR_106174,1	mRNA,precursor_RNA	1	2	0.879176	-0.256566	0.905961	-0.0756672	1.46837
ENSMUST00000014747	chr3	107595031	107595032	0	-	protein_coding	ENSMUSG00000014599	Csf1	NM_001113529,1,NM_001113530,1,NM_007778,4	mRNA	2	2	0.811382	-0.2018	0.858244	-0.169782	1.3219
ENSMUST00000014830	chr7	19861298	19861299	0	+	protein_coding	ENSMUSG00000014603	Alx3	NM_007441,3	mRNA	13	13	0.173917	0.796283	0.299492	0.970116	2.28005
ENSMUST00000014848	chr6	52164830	52164831	0	-	protein_coding	ENSMUSG00000014686	Ceacam16	NM_001033419,2	mRNA	6	13	-0.128977	-0.0829712	-0.0255711	0.200901	-0.0366735
ENSMUST00000014891	chr6	83762644	83762645	0	-	protein_coding	ENSMUSG00000014704	Hoxa2	NM_010451,2	mRNA	13	13	0.369872	0.845002	0.454721	1.00104	2.8129
ENSMUST00000014911	chr17	15499888	15499961	0	+	protein_coding	ENSMUSG00000014747	Ankrd53	NM_029245,3	mRNA	13	13	0.188363	0.635623	0.248681	0.887514	1.9866
ENSMUST00000014913	chr17	15498275	15498276	0	+	protein_coding	ENSMUSG00000014767	Tbp	NM_013684,3	mRNA	2	2	0.916678	-0.215932	0.895955	-0.199523	1.43256
ENSMUST00000180569	chr6	127149626	127149627	0	-	protein_coding	ENSMUSG00000014769	Psmb1	NM_011185,3	mRNA	1	1	0.966925	-0.186191	0.85737	-0.196671	1.47179
ENSMUST00000014927	chr8	105375381	105375382	0	+	antisense	ENSMUSG00000097166	9330179D12Rik	NR_040273,1,NR_040275,1	ncRNA	3	3	0.605971	0.619876	0.681086	0.886179	3.01983
ENSMUST00000014957	chr14	69029289	69029290	0	+	protein_coding	ENSMUSG00000014782	Plekhg4	NM_001081333,1	mRNA	10	10	0.0668913	1.11017	0.123974	1.20237	2.51447
ENSMUST00000014981	chr8	105289527	105289528	0	+	protein_coding	ENSMUSG00000014813	Stc1	NM_009285,3	mRNA	13	13	0.225819	0.89922	0.188338	0.927547	2.2764
ENSMUST00000014996	chr2	26973416	26973494	0	-	protein_coding	ENSMUSG00000014837	4931428F04Rik	NM_001166394,1,NM_028888,2	mRNA	3	2	0.62526	-0.0904319	0.704922	0.153751	1.38737
ENSMUST00000015000	chr8	105326354	105326456	0	+	protein_coding	ENSMUSG00000014852	Adamts13	NM_001001322,2,NM_001290463,1,NM_001290464,1,NM_001290465,1	mRNA	13	13	0.144715	0.569675	0.206059	0.563615	1.49364
ENSMUST00000015003	chr8	105297663	105297664	0	+	protein_coding	ENSMUSG00000014856	Tmem208	NM_025486,2	mRNA	2	2	0.963736	-0.203278	0.951737	-0.0309343	1.68703
ENSMUST00000015017	chr2	26916367	26916382	0	+	protein_coding	ENSMUSG00000014859	E2f4	NM_148952,1	mRNA	2	2	0.87141	-0.265003	0.954337	-0.126451	1.46216
ENSMUST00000015049	chr12	44210067	44210068	0	+	protein_coding	ENSMUSG00000014873	Surf2	NM_013678,2	mRNA	2	2	0.949921	-0.244527	0.938299	-0.224111	1.46843
ENSMUST00000015157	chr8	122611626	122611627	0	-	protein_coding	ENSMUSG00000014905	Dnajb9	NM_013760,4	mRNA	1	1	0.994358	-0.206616	0.980983	0.0767653	1.83002
ENSMUST00000015160	chr8	122775505	122775506	0	+	protein_coding	ENSMUSG00000015013	Trappc2l	NM_021502,2	mRNA	2	2	0.785311	-0.256566	0.815883	-0.105332	1.25661
ENSMUST00000015171	chr8	122611486	122611487	0	+	protein_coding	ENSMUSG00000015016	Acsf3	NM_144932,3	mRNA	2	2	0.768945	0.0797206	0.80952	0.233573	1.90335
ENSMUST00000180811	chr6	127149389	127149390	0	-	protein_coding	ENSMUSG00000015027	Galns	NM_001193645,1,NM_016722,4	mRNA	2	2	0.784568	-0.256566	0.815668	-0.105332	1.25563
ENSMUST00000180584	chrX	48285425	48285426	0	+	antisense	ENSMUSG00000097166	9330179D12Rik	NR_040274,1	ncRNA	3	3	0.573227	0.543965	0.658905	0.814018	2.75736
ENSMUST00000015236	chr2	25557847	25557898	0	-	lincRNA	ENSMUSG00000097197	9530027J09Rik	NR_045916,1	ncRNA	3	3	0.581185	0.820581	0.679756	0.971747	3.36829
ENSMUST00000015239	chr2	25500750	25500880	0	+	protein_coding	ENSMUSG00000015092	Edf1	NM_021519,1	mRNA	1	1	0.970305	-0.207909	0.978148	-0.190888	1.58732
ENSMUST00000015256	chr6	6217117	6217173	0	+	protein_coding	ENSMUSG00000015095	Fbxw5	NM_013908,4	mRNA	1	1.2	0.975946	-0.29903	0.983366	-0.132475	1.56583
ENSMUST00000015267	chr17	25308646	25308647	0	-	protein_coding	ENSMUSG00000015112	Slc25a13	NM_001177572,1,NM_015829,3	mRNA	1	1	0.835232	-0.130999	0.887387	0.176039	1.75057
ENSMUST00000015278	chr7	66427516	66427517	0	+	protein_coding	ENSMUSG00000024171	Prss28	NM_053259,2	mRNA	11	11	-0.0705771	0.687647	-0.0979983	0.846021	1.36912
ENSMUST00000015346	chr10	7212236	7212237	0	-	protein_coding	ENSMUSG00000015134	Aldh1a3	NM_053080,3	mRNA	13	13	0.315196	1.09859	0.391093	1.15078	3.11151
ENSMUST00000181083	chr5	45639287	45639382	0	-	protein_coding	ENSMUSG00000015202	Cnksr3	NM_172546,2	mRNA	1	1	0.98414	-0.272285	0.988358	-0.0825015	1.63956
ENSMUST00000015368	chr4	96348661	96348662	0	+	antisense	ENSMUSG00000097825	9630001P10Rik	NR_102378,1	ncRNA	3	3	0.58637	0.477325	0.629058	0.668512	2.47897
ENSMUST00000015386	chr4	52989272	52989285	0	-	protein_coding	ENSMUSG00000066097	Cyp2j11	NM_001004141,2	mRNA	11	11	-0.0356149	0.702653	-0.0618116	0.884823	1.49142
ENSMUST00000015391	chr4	53011880	53011951	0	+	protein_coding	ENSMUSG00000015242	Nipsnap3a	NM_028529,1	mRNA	11	11	0.00559748	0.650085	-0.0417679	0.763344	1.37714
ENSMUST00000015394	chr9	7272514	7272515	0	+	protein_coding	ENSMUSG00000015247	Nipsnap3b	NM_025623,2	mRNA	1	1	0.76094	-0.196512	0.826329	-0.111843	1.29273
ENSMUST00000015427	chrX	74393002	74393272	0	+	protein_coding	ENSMUSG00000050578	Mmp13	NM_008607,2	mRNA	11	12	0.0108309	0.480742	-0.0993267	0.422116	0.814144
ENSMUST00000015434	chrX	74368465	74368558	0	-	protein_coding	ENSMUSG00000031399	Fam3a	NM_001313725,1,NM_025473,4	mRNA	1.13	1.3	0.686523	0.845138	0.727136	1.02108	3.71066
ENSMUST00000015435	chrX	74304998	74305013	0	-	protein_coding	ENSMUSG00000015290	Ubl4	NM_145405,2,NR_045779,1	mRNA,misc_RNA	1	1	0.706374	0.879666	0.747262	0.960735	3.74013
ENSMUST00000015449	chr10	8886069	8886070	0	+	protein_coding	ENSMUSG00000015291	Gdi1	NM_010273,4	mRNA	13.2	13.2	0.732143	0.840056	0.767143	0.933535	3.71334
ENSMUST00000015456	chr10	80930091	80930092	0	-	protein_coding	ENSMUSG00000015305	Sash1	NM_175155,4	mRNA	1	1	0.868614	-0.206616	0.836819	-0.23624	1.29806
ENSMUST00000015460	chr1	171767127	171767156	0	+	protein_coding	ENSMUSG00000015312	Gadd45b	NM_008655,1	mRNA	2	1	0.805856	-0.0754109	0.864927	0.0935845	1.68404
ENSMUST00000015467	chr3	90248172	90248173	0	+	protein_coding	ENSMUSG00000015316	Slamf1	NM_013730,4	mRNA	13	11	-0.000882597	0.838608	0.0710574	0.918094	1.82683
ENSMUST00000015481	chr2	30171493	30171494	0	+	protein_coding	ENSMUSG00000052310	Slc39a1	NM_013901,2	mRNA	4	1	0.905672	-0.193849	0.882614	-0.216369	1.4116
ENSMUST00000015486	chrX	9272756	9272757	0	+	protein_coding	ENSMUSG00000015337	Endog	NM_007931,1	mRNA	1	1	0.813005	-0.229968	0.852169	-0.0891926	1.36022
ENSMUST00000058240	chr14	70159501	70159502	0	+	protein_coding	ENSMUSG00000015342	Xk	NM_023500,2	mRNA	2	2	0.717745	0.819251	0.750953	0.918876	3.61257
ENSMUST00000015499	chr1	171682009	171682011	0	-	protein_coding	ENSMUSG00000044551	9930012K11Rik	NM_001004155,2,NM_001112735,1	mRNA	3	3	0.499025	0.455819	0.598034	0.636489	2.27595
ENSMUST00000015501	chr9	65294260	65294333	0	+	protein_coding	ENSMUSG00000015355	Cd48	NM_007649,4	mRNA	11	13	0.166461	0.846418	0.25345	0.894183	2.19244
ENSMUST00000015511	chr6	115995004	115995005	0	+	protein_coding	ENSMUSG00000015357	Clpx	NM_001044389,2,NM_011802,3	mRNA	1	2	1.01462	-0.219681	0.997213	-0.0756672	1.73331
ENSMUST00000192865	chr15	60822953	60822954	0	-	protein_coding	ENSMUSG00000030123	Plxnd1	NM_026376,3	mRNA	2	2	0.700942	0.257337	0.786153	0.624563	2.45756
ENSMUST00000015545	chrX	164090187	164090188	0	+	processed_transcript	ENSMUSG00000097493	9930014A18Rik	NR_030696,1	ncRNA	3	3	0.77806	-0.273449	0.870329	-0.126451	1.2719
ENSMUST00000015576	chr14	56042123	56042124	0	+	protein_coding	ENSMUSG00000015401	Tmem27	NM_020626,2	mRNA	13	13	0.0554029	0.619756	-0.0179177	0.801667	1.45842
ENSMUST00000015578	chr14	56159578	56159579	0	+	protein_coding	ENSMUSG00000022226	Mcpt2	NM_008571,1	mRNA	11	11	-0.0547374	0.623185	-0.126238	0.677519	1.12265
ENSMUST00000015581	chr14	56262259	56262260	0	-	protein_coding	ENSMUSG00000040284	Gzmg	NM_010375,2	mRNA	11	11	-0.0696744	0.727345	-0.0459117	0.843213	1.45693
ENSMUST00000015583	chr14	56102573	56102574	0	-	protein_coding	ENSMUSG00000015437	Gzmb	NM_013542,2	mRNA	11	11	-0.085907	0.790598	-0.0324998	0.85423	1.52831
ENSMUST00000015585	chr14	56234655	56234656	0	-	protein_coding	ENSMUSG00000040314	Ctsg	NM_007800,2	mRNA	11	11	0.0143774	0.934726	-0.0382897	0.942677	1.853
ENSMUST00000015587	chr14	56174595	56174596	0	-	protein_coding	ENSMUSG00000079186	Gzmc	NM_010371,3	mRNA	11	11	-0.0380037	0.708543	-0.0153821	0.919644	1.57518
ENSMUST00000015594	chr14	56085215	56085216	0	-	protein_coding	ENSMUSG00000015443	Gzmn	NM_001305808,1,NM_153052,2	mRNA	13	13	0.00828082	0.264088	-0.012162	0.538489	0.798682
ENSMUST00000015595	chr17	34823453	34823464	0	-	protein_coding	ENSMUSG00000022157	Mcpt8	NM_008572,1	mRNA	11	11	-0.0263205	0.704065	-0.0801011	0.789166	1.38798
ENSMUST00000015596	chr17	34597862	34597895	0	-	processed_transcript	ENSMUSG00000015451	C4a	NM_011413,2	mRNA	6	6	0.140134	0.0562532	0.25754	0.210625	0.66498
ENSMUST00000015605	chr17	34647146	34647212	0	+	protein_coding	ENSMUSG00000015452	Ager	NM_001271422,1,NM_001271423,1,NM_001271424,1,NM_007425,3,NR_073173,1,NR_073175,1,NR_073176,1	mRNA,misc_RNA	5	6	0.00452805	-0.0289917	0.0267416	0.207114	0.209391
ENSMUST00000015612	chr17	34564268	34564338	0	+	protein_coding	ENSMUSG00000015461	Atf6b	NM_017406,4	mRNA	2	2	0.860974	-0.267839	0.93062	-0.0791026	1.46163
ENSMUST00000015628	chr1	156205025	156205026	0	+	protein_coding	ENSMUSG00000015468	Notch4	NM_010929,2	mRNA	13	13	0.231184	0.851267	0.327888	0.960049	2.43234
ENSMUST00000015645	chr10	13966379	13966380	0	-	protein_coding	ENSMUSG00000015484	Fam163a	NM_177838,3	mRNA	13	13	0.145727	1.01975	0.166284	1.15256	2.51281
ENSMUST00000015664	chr3	95499256	95499257	0	+	protein_coding	ENSMUSG00000015501	Hivep2	NM_010437,2	mRNA	1	1	1.04544	-0.179047	1.04021	-0.184034	1.75839
ENSMUST00000015667	chr3	95526786	95526787	0	+	protein_coding	ENSMUSG00000028111	Ctsk	NM_007802,4	mRNA	7	7	0.0873767	-0.0966474	0.00459684	-0.14042	-0.145088
ENSMUST00000181050	chr1	191025350	191025352	0	+	protein_coding	ENSMUSG00000038642	Ctss	NM_001267695,2,NM_021281,3	mRNA	12	12	0.124883	0.225125	0.0722843	0.309303	0.732224
ENSMUST00000015719	chr17	26676396	26676413	0	+	antisense	ENSMUSG00000097845	A230020J21Rik	NR_027298,1	ncRNA	3	3	0.818265	-0.0656551	0.893305	0.0724694	1.71491
ENSMUST00000015723	chr17	26841564	26841565	0	+	protein_coding	ENSMUSG00000015575	Atp6v0e	NM_025272,2	mRNA	1.3	1.3	0.828927	-0.138824	0.829134	-0.0453282	1.47823
ENSMUST00000015725	chr17	26781079	26781159	0	-	protein_coding	ENSMUSG00000015579	Nkx2-5	NM_008700,2	mRNA	13	13	0.037605	0.820581	0.060257	0.949107	1.86931
ENSMUST00000015749	chr17	46556161	46556162	0	+	protein_coding	ENSMUSG00000024191	Bnip1	NM_172149,5	mRNA	1	1	0.817262	-0.215932	0.814516	-0.233013	1.21633
ENSMUST00000015771	chr2	180334698	180334699	0	-	protein_coding	ENSMUSG00000015605	Srf	NM_020493,2	mRNA	1	1	0.991323	-0.155227	1.03909	0.0954758	1.9554
ENSMUST00000180639	chr15	101224120	101224121	0	-	protein_coding	ENSMUSG00000015627	Gata5	NM_008093,2	mRNA	13	3	0.319679	0.89546	0.393508	1.05002	2.77695
ENSMUST00000015796	chr5	5749325	5749326	0	-	lincRNA	ENSMUSG00000097915	A330009N23Rik	NR_045326,1	ncRNA	3	3	0.53065	0.640366	0.657227	0.806939	2.8154
ENSMUST00000015816	chr13	14613036	14613037	0	-	protein_coding	ENSMUSG00000015652	Steap1	NM_027399,3	mRNA	2	2	0.733658	0.0346676	0.759593	0.111326	1.6414
ENSMUST00000015829	chr7	131410601	131410602	0	-	protein_coding	ENSMUSG00000015672	Mrpl32	NM_029271,2	mRNA	1	2	0.979555	-0.145418	0.918617	-0.133512	1.63671
ENSMUST00000015846	chr3	95307175	95307176	0	+	protein_coding	ENSMUSG00000030861	Acadsb	NM_025826,4	mRNA	2	2	0.985275	-0.266076	0.97361	-0.254948	1.50293
ENSMUST00000015855	chr3	95282075	95282076	0	-	protein_coding	ENSMUSG00000015702	Anxa9	NM_023628,2	mRNA	7	7	-0.0790451	0.176731	0.00801719	0.225068	0.330745
ENSMUST00000015877	chr6	17636983	17637114	0	-	protein_coding	ENSMUSG00000015711	Prune	NM_173347,2	mRNA	4	4	0.884376	-0.19991	0.869511	-0.193792	1.38998
ENSMUST00000015891	chr3	96058465	96058466	0	+	protein_coding	ENSMUSG00000015733	Capza2	NM_007604,2	mRNA	1.3	2.3	0.809789	-0.166338	0.791405	-0.0377699	1.40111
ENSMUST00000015892	chr3	95855884	95855885	0	-	protein_coding	ENSMUSG00000015747	Vps45	NM_013841,3	mRNA	2	2	0.813587	-0.134566	0.795826	-0.166649	1.32272
ENSMUST00000015894	chr3	95893969	95894056	0	-	protein_coding	ENSMUSG00000015748	Prpf3	NM_001316751,1	mRNA	1	2	0.842825	-0.160735	0.833423	-0.239435	1.30311
ENSMUST00000015901	chr10	7792891	7792922	0	+	protein_coding	ENSMUSG00000015750	Aph1a	NM_146104,3,NM_146134,2	mRNA	2	2	0.875394	-0.21949	0.876954	-0.143819	1.41327
ENSMUST00000180609	chr19	37173843	37173844	0	+	protein_coding	ENSMUSG00000015757	Ppil4	NM_026141,3	mRNA	1	1	0.923634	-0.253342	0.901873	-0.14042	1.46138
ENSMUST00000015920	chr2	26910568	26910677	0	+	lincRNA	ENSMUSG00000097591	A330032B11Rik	NR_045329,1	ncRNA	3	3	0.858071	-0.206616	0.885591	0.0200378	1.55394
ENSMUST00000015941	chr13	93674301	93674302	0	-	protein_coding	ENSMUSG00000015776	Med22	NM_001033908,1,NM_011513,2	mRNA	1.2	2	0.959598	-0.275352	0.979266	-0.169782	1.53766
ENSMUST00000180921	chr13	48262622	48262623	0	-	protein_coding	ENSMUSG00000042118	Bhmt2	NM_022884,2	mRNA	1	2	0.970154	0.144415	0.963714	0.418066	2.5528
ENSMUST00000169935	chr17	69439326	69439327	0	-	lincRNA	ENSMUSG00000097622	A330033J07Rik	NR_102303,1	ncRNA	3	3	0.65522	0.335366	0.668246	0.518197	2.25312
ENSMUST00000015998	chr3	87357881	87357882	0	+	protein_coding	ENSMUSG00000091636	A330050F15Rik	NM_001145192,1	mRNA	3	3	0.357648	0.879587	0.423166	1.02439	2.82116
ENSMUST00000016033	chr10	93453396	93453397	0	+	protein_coding	ENSMUSG00000015854	Cd5l	NM_009690,2	mRNA	11	11	0.0517425	0.657172	0.140531	0.753357	1.6064
ENSMUST00000016034	chr10	93540032	93540033	0	+	protein_coding	ENSMUSG00000015889	Lta4h	NM_001313897,1,NM_008517,2	mRNA	2	2	0.947724	-0.193849	0.912275	-0.182012	1.51464
ENSMUST00000016072	chr2	144011262	144011263	0	-	protein_coding	ENSMUSG00000015890	Amdhd1	NM_027908,1	mRNA	1	1	0.795743	-0.145418	0.754352	0.111339	1.5063
ENSMUST00000016087	chr3	96197585	96197586	0	-	protein_coding	ENSMUSG00000027422	Rrbp1	NM_024281,2,NM_133626,2	mRNA	1	2	0.891521	-0.244527	0.98603	-0.0804569	1.56986
ENSMUST00000016088	chr5	134099711	134099712	0	-	protein_coding	ENSMUSG00000015943	Bola1	NM_026975,2	mRNA	1	1	0.719896	-0.247521	0.795823	-0.153804	1.1362
ENSMUST00000016094	chr5	134229624	134229625	0	+	protein_coding	ENSMUSG00000015944	Gatsl2	NM_030719,3	mRNA	2	2	0.860697	-0.149005	0.871139	0.0623956	1.63826
ENSMUST00000016106	chr1	177729814	177729815	0	-	protein_coding	ENSMUSG00000015950	Ncf1	NM_001286037,1,NM_010876,4,NR_104383,1	mRNA,misc_RNA	12	12	0.0623356	0.143149	0.17568	0.354487	0.736207
ENSMUST00000016115	chr14	29978337	29978338	0	+	protein_coding	ENSMUSG00000015962	1700016C15Rik	NM_027077,2	mRNA	13	13	-0.00478616	0.256281	-0.0417679	0.432127	0.641875
ENSMUST00000016124	chr7	139212988	139213012	0	+	protein_coding	ENSMUSG00000015971	Actr8	NM_027493,3	mRNA	4	1	0.781272	-0.262932	0.815611	-0.153804	1.20592
ENSMUST00000183235	chr8	120228229	120228230	0	+	protein_coding	ENSMUSG00000015980	Lrrc27	NM_027164,1	mRNA	1	1	0.670089	-0.110303	0.716462	-0.254948	1.0348
ENSMUST00000016138	chr8	26015600	26015601	0	-	lincRNA	ENSMUSG00000097960	A330074K22Rik	NR_110496,1	ncRNA	3	3	0.557629	-0.0390956	0.648406	0.186458	1.35076
ENSMUST00000016143	chr5	146384985	146384986	0	-	protein_coding	ENSMUSG00000015994	Fnta	NM_008033,3	mRNA	2	2	0.881638	-0.193849	0.873094	-0.15051	1.43283
ENSMUST00000016168	chr2	158306493	158306494	0	+	protein_coding	ENSMUSG00000029636	Wasf3	NM_145155,3	mRNA	13	13	0.241622	0.88357	0.288631	0.985734	2.4603
ENSMUST00000151270	chr2	118762624	118762661	0	+	protein_coding	ENSMUSG00000016024	Lbp	NM_008489,2	mRNA	1	1	0.737387	-0.2354	0.790854	-0.0310787	1.26603
ENSMUST00000016294	chrX	43274785	43274786	0	-	protein_coding	ENSMUSG00000045838	A430105I19Rik	NM_001001982,2	mRNA	3	3	0.374075	-0.0784173	0.483515	0.0901491	0.868043
ENSMUST00000016315	chr1	193301993	193301994	0	-	protein_coding	ENSMUSG00000016150	Tenm1	NM_011855,4	mRNA	11	11	-0.00113399	0.637413	-0.136287	0.673252	1.17331
ENSMUST00000016383	chrX	36328353	36328354	0	+	protein_coding	ENSMUSG00000026639	Lamb3	NM_008484,2	mRNA	13	13	-0.0817255	0.154702	-0.0174657	0.303347	0.358925
ENSMUST00000181288	chr6	61180809	61180810	0	+	protein_coding	ENSMUSG00000016239	Lonrf3	NM_028894,1	mRNA	13	13	0.791844	0.941373	0.817168	1.02211	4.19509
ENSMUST00000016406	chr1	192851746	192851747	0	-	lincRNA	ENSMUSG00000097924	A730020E08Rik	NR_040287,1	ncRNA	3	3	0.661734	0.807483	0.689247	0.87539	3.35625
ENSMUST00000016427	chr17	37483550	37483552	0	-	protein_coding	ENSMUSG00000016262	Sertad4	NM_001177794,1	mRNA	11	11	-0.0158153	0.755093	0.00883951	0.933098	1.68112
ENSMUST00000016452	chrX	36874295	36874359	0	-	protein_coding	ENSMUSG00000016283	H2-M2	NM_008204,2	mRNA	11	11	-0.0126089	0.745866	-0.0959778	0.860144	1.4982
ENSMUST00000016463	chrX	36795651	36795655	0	+	protein_coding	ENSMUSG00000016308	Ube2a	NM_001313696,1,NM_019668,4	mRNA	13	13	0.856556	0.962392	0.907218	1.11934	4.68261
ENSMUST00000016471	chrX	38316184	38316185	0	+	protein_coding	ENSMUSG00000016319	Slc25a5	NM_007451,4	mRNA	2	2	0.81819	0.957475	0.849096	1.06724	4.4019
ENSMUST00000016488	chr2	181187247	181187348	0	+	protein_coding	ENSMUSG00000016327	Atp1b4	NM_001290389,1,NM_133690,3	mRNA	10	11	-0.044172	0.809729	-0.044393	0.953534	1.67621
ENSMUST00000181299	chr7	73375738	73375739	0	+	protein_coding	ENSMUSG00000016344	Ppdpf	NM_025598,2	mRNA	1	2	0.843336	-0.19145	0.939753	-0.14042	1.47252
ENSMUST00000016511	chr2	181202788	181202789	0	-	lincRNA	ENSMUSG00000097756	A730056A06Rik	NR_040324,1,NR_040325,1	ncRNA	3	3	0.461607	0.655997	0.492037	0.770221	2.49462
ENSMUST00000016530	chr2	106695601	106695624	0	-	protein_coding	ENSMUSG00000038751	Ptk6	NM_009184,2	mRNA	6	6	-0.097352	-0.0800008	-0.0270534	0.331864	0.127388
ENSMUST00000016553	chrX	37126795	37126796	0	+	protein_coding	ENSMUSG00000016386	Mpped2	NM_029837,1	mRNA	6	3	0.478146	0.428334	0.509917	0.682113	2.16975
ENSMUST00000016569	chr5	150673739	150673828	0	+	protein_coding	ENSMUSG00000016409	Nkap	NM_025937,4	mRNA	13	13	0.770197	0.942802	0.784355	1.03257	4.11803
ENSMUST00000016571	chrX	37191162	37191163	0	+	protein_coding	ENSMUSG00000034021	Pds5b	NM_175310,6	mRNA	2	2	0.808915	-0.200549	0.885611	0.0623956	1.54741
ENSMUST00000016631	chr6	146888487	146888488	0	-	protein_coding	ENSMUSG00000016427	Ndufa1	NM_019443,2	mRNA	2	2	0.789648	0.821946	0.84742	1.05636	4.09638
ENSMUST00000016638	chr1	194938819	194938996	0	+	protein_coding	ENSMUSG00000016487	Ppfibp1	NM_001170433,1,NM_026221,2	mRNA	1	2	0.893785	-0.275352	0.932172	-0.153804	1.43209
ENSMUST00000016640	chr19	29367455	29367456	0	+	protein_coding	ENSMUSG00000016494	Cd34	NM_001111059,1,NM_133654,3	mRNA	13	13	0.206263	1.03933	0.222056	1.0386	2.55569
ENSMUST00000016664	chr5	147076585	147076586	0	+	protein_coding	ENSMUSG00000016496	Cd274	NM_021893,3	mRNA	2	2	0.733927	-0.137519	0.686738	-0.153804	1.14
ENSMUST00000016668	chr1	130939240	130939241	0	-	protein_coding	ENSMUSG00000016520	Lnx2	NM_080795,4	mRNA	1	1	0.980454	-0.194144	0.995346	-0.166649	1.64658
ENSMUST00000016672	chr1	131097825	131097826	0	-	protein_coding	ENSMUSG00000016524	Il19	NM_001009940,1	mRNA	11	12	-0.0796047	0.44882	-0.105154	0.45124	0.716996
ENSMUST00000016673	chr1	131019845	131019846	0	-	protein_coding	ENSMUSG00000016528	Mapkapk2	NM_008551,2	mRNA	1	2	0.998595	-0.141854	0.971305	-0.0957465	1.74547
ENSMUST00000016680	chr8	13105621	13105622	0	+	protein_coding	ENSMUSG00000016529	Il10	NM_010548,2	mRNA	11	11	0.0335758	0.712817	0.0368501	0.874972	1.65899
ENSMUST00000016781	chr15	78174107	78174108	0	+	protein_coding	ENSMUSG00000031446	Cul4a	NM_146207,2	mRNA	1	1	0.958055	-0.315862	1.0308	-0.147182	1.57172
ENSMUST00000016901	chr15	83595156	83595157	0	-	protein_coding	ENSMUSG00000016637	Ift27	NM_025931,2	mRNA	2	2	0.73393	-0.278977	0.782157	-0.166649	1.09715
ENSMUST00000016902	chr15	83526862	83526863	0	-	protein_coding	ENSMUSG00000016757	Ttll12	NM_183017,2	mRNA	2	2	0.798557	-0.0311853	0.838761	-0.216369	1.39428
ENSMUST00000156477	chr11	95145052	95145053	0	+	protein_coding	ENSMUSG00000016758	Bik	NM_007546,2	mRNA	2	2	0.840652	-0.0871231	0.856715	0.138975	1.7405
ENSMUST00000016951	chr13	33084125	33084126	0	+	antisense	ENSMUSG00000086552	A730090H04Rik	NR_040279,1	ncRNA	3	3	0.484421	0.590083	0.540021	0.878289	2.62839
ENSMUST00000017086	chr15	78468633	78468634	0	+	protein_coding	ENSMUSG00000051029	Serpinb1b	NM_173052,2	mRNA	11	13	-0.123551	0.729838	-0.0352235	0.893712	1.46761
ENSMUST00000017090	chr17	24073484	24073485	0	-	protein_coding	ENSMUSG00000016942	Tmprss6	NM_027902,2	mRNA	1	1	0.999594	-0.133508	0.943691	-0.0957465	1.72609
ENSMUST00000017144	chr2	164316751	164316752	0	-	protein_coding	ENSMUSG00000016946	Kctd5	NM_027008,2	mRNA	2	2	0.900589	-0.201354	0.894338	-0.147182	1.47026
ENSMUST00000017147	chr2	164289268	164289271	0	+	protein_coding	ENSMUSG00000017000	Svs6	NM_013679,2	mRNA	12	12	-0.0686845	0.203388	-0.0886416	0.54555	0.592288
ENSMUST00000017148	chr2	164332740	164332741	0	+	protein_coding	ENSMUSG00000017003	Svs3a	NM_001311114,1,NM_021363,2	mRNA	11	11	-0.0448959	0.676495	-0.0763781	0.666028	1.22279
ENSMUST00000017153	chr2	164443185	164443186	0	+	protein_coding	ENSMUSG00000017004	Svs5	NM_009301,2	mRNA	11	11	-0.0731175	0.525334	-0.0827894	0.689468	1.06109
ENSMUST00000181729	chr18	32378283	32378284	0	-	protein_coding	ENSMUSG00000017009	Sdc4	NM_011521,2	mRNA	1	1	0.967983	-0.103384	0.936642	0.0994256	1.89135
ENSMUST00000017193	chr8	21970596	21970597	0	-	lincRNA	ENSMUSG00000097413	A830052D11Rik	NR_045403,1	ncRNA	3	3	0.878446	-0.155227	0.907938	-0.14042	1.50812
ENSMUST00000017208	chr13	28142484	28142485	0	+	protein_coding	ENSMUSG00000017049	Ccdc70	NM_026459,3	mRNA	11	11	-0.0465288	0.539301	-0.0534986	0.68226	1.12245
ENSMUST00000017255	chr11	99285261	99285262	0	+	protein_coding	ENSMUSG00000017064	Prl5a1	NM_023746,4	mRNA	12	12	-0.042658	0.235827	-0.0942801	0.305634	0.404814
ENSMUST00000017270	chr11	100269870	100269871	0	-	protein_coding	ENSMUSG00000020913	Krt24	NM_029393,1	mRNA	12	11	-0.0402149	0.649875	0.00409504	0.787753	1.40142
ENSMUST00000017290	chr11	101551878	101551955	0	-	protein_coding	ENSMUSG00000053654	Krt42	NM_212483,2	mRNA	11	11	-0.0522817	0.674468	-0.0976599	0.823	1.35036
ENSMUST00000017309	chr11	100334407	100334408	0	-	protein_coding	ENSMUSG00000017146	Brca1	NM_009764,3	mRNA	2	2	0.677577	-0.265003	0.712371	-0.153804	0.990816
ENSMUST00000017348	chr11	98664351	98664352	0	+	protein_coding	ENSMUSG00000017165	Gast	NM_010257,4	mRNA	12	12	-0.044727	0.105443	-0.055314	0.325102	0.330589
ENSMUST00000017365	chr11	98682554	98682592	0	+	protein_coding	ENSMUSG00000017204	Gsdma	NM_021347,4	mRNA	11	11	-0.0900019	0.64367	-0.0519569	0.80278	1.30691
ENSMUST00000017408	chr4	148558429	148558463	0	+	protein_coding	ENSMUSG00000017221	Psmd3	NM_009439,1	mRNA	2	2	0.997368	-0.145447	0.98885	-0.0825015	1.77011
ENSMUST00000017443	chr2	164745983	164746032	0	+	protein_coding	ENSMUSG00000017264	Exosc10	NM_016699,2,NR_131061,1,NR_131062,1	mRNA,misc_RNA	1	1	0.867905	-0.182303	0.856362	-0.242599	1.33224
ENSMUST00000112464	chrX	159532668	159532720	0	+	protein_coding	ENSMUSG00000017299	Dnttip1	NM_133763,1	mRNA	2	2	0.887875	-0.19762	0.872091	-0.172884	1.41592
ENSMUST00000017454	chr2	164698501	164698502	0	+	protein_coding	ENSMUSG00000044150	A830080D01Rik	NM_001033472,2	mRNA	3	3	0.698062	0.85908	0.798231	1.0605	3.92352
ENSMUST00000017544	chr11	98053461	98053462	0	+	protein_coding	ENSMUSG00000017310	Spint4	NM_030058,2	mRNA	11	11	-0.033889	0.480175	-0.113724	0.572504	0.906126
ENSMUST00000017548	chr11	98026924	98026958	0	-	protein_coding	ENSMUSG00000017400	Stac2	NM_146028,4	mRNA	13	13	0.323562	0.869073	0.416682	0.97158	2.69474
ENSMUST00000017590	chr11	118428499	118428500	0	+	protein_coding	ENSMUSG00000017404	Rpl19	NM_009078,2	mRNA	1	1	0.974857	-0.219681	0.98208	-0.169782	1.60318
ENSMUST00000145613	chr13	78198017	78198018	0	+	protein_coding	ENSMUSG00000017446	C1qtnf1	NM_001204129,1	mRNA	13	3	0.378921	0.809675	0.462914	1.02868	2.82629
ENSMUST00000017610	chr11	118355505	118355506	0	+	antisense	ENSMUSG00000087143	A830082K12Rik	NR_045195,1	ncRNA	3	3	0.482724	0.680062	0.507537	0.7522	2.54785
ENSMUST00000017622	chr8	122376609	122376682	0	-	protein_coding	ENSMUSG00000017466	Timp2	NM_011594,3	mRNA	13	13	0.414879	1.03588	0.505952	1.12846	3.33055
ENSMUST00000017629	chr14	16365179	16365180	0	+	protein_coding	ENSMUSG00000017478	Zc3h18	NM_001029993,1,NM_001029994,1,NM_001310650,1	mRNA	1	1	0.813233	-0.266076	0.851137	-0.111843	1.30705
ENSMUST00000017637	chr11	99041244	99041245	0	+	protein_coding	ENSMUSG00000017485	Top2b	NM_009409,2	mRNA	1	1	0.988919	-0.267839	1.02191	-0.160291	1.62608
ENSMUST00000017692	chr11	79993106	79993107	0	+	protein_coding	ENSMUSG00000017493	Igfbp4	NM_010517,3	mRNA	2	2	1.10404	-0.110303	1.05971	-0.086783	1.97786
ENSMUST00000017694	chr11	80089400	80089401	0	+	protein_coding	ENSMUSG00000017548	Suz12	NM_001163018,1,NM_199196,2	mRNA	2	2	0.980404	-0.152003	0.989153	-0.0539092	1.77159
ENSMUST00000017732	chr11	99351103	99351104	0	+	protein_coding	ENSMUSG00000017550	Atad5	NM_001029856,2	mRNA	2	2	0.847564	-0.203278	0.881905	-0.219768	1.33982
ENSMUST00000017741	chr11	99422258	99422259	0	-	protein_coding	ENSMUSG00000017588	Krt27	NM_010666,2	mRNA	11	11	-0.00251277	0.657172	-0.0819346	0.796632	1.36946
ENSMUST00000017743	chr11	99438149	99438150	0	-	protein_coding	ENSMUSG00000020912	Krt12	NM_010661,2	mRNA	11	11	-0.0480596	0.759051	-0.0653323	0.920268	1.56812
ENSMUST00000017759	chr11	78536270	78536332	0	-	protein_coding	ENSMUSG00000035775	Krt20	NM_023256,2	mRNA	13	13	-0.0170868	0.442977	-0.0539284	0.749684	1.12195
ENSMUST00000146396	chr5	99729044	99729065	0	-	protein_coding	ENSMUSG00000017615	Tnfaip1	NM_001159392,1,NM_009395,4	mRNA	1	1	0.88501	-0.276223	0.909796	-0.196671	1.36565
ENSMUST00000017799	chr2	165055627	165055705	0	-	protein_coding	ENSMUSG00000089809	A930011G23Rik	NR_030692,1	ncRNA	3	3	0.69364	0.653122	0.732731	0.814113	3.16385
ENSMUST00000121924	chrX	12936872	12936873	0	+	protein_coding	ENSMUSG00000017652	Cd40	NM_011611,2,NM_170702,2,NM_170703,2,NM_170704,2,NR_027852,1	mRNA,misc_RNA	13	13	0.288912	0.845818	0.365953	1.00469	2.59522
ENSMUST00000017839	chr11	80183851	80183852	0	+	processed_pseudogene	ENSMUSG00000083307	AA414768	NM_001272033,1	mRNA	3	3	0.433447	0.876856	0.552468	1.06702	3.15384
ENSMUST00000047498	chr2	122637850	122637916	0	+	protein_coding	ENSMUSG00000020707	Rnf135	NM_028019,3	mRNA	2	2	0.911065	-0.266076	0.915922	-0.0686835	1.50748
ENSMUST00000017859	chr11	117986885	117986886	0	+	protein_coding	ENSMUSG00000033213	AA467197	NM_001004174,1	mRNA	3	3	0.299916	0.490843	0.332646	0.64708	1.80217
ENSMUST00000017864	chr2	164473723	164473724	0	+	protein_coding	ENSMUSG00000017715	Pgs1	NM_133757,2	mRNA	2	2	0.902584	-0.159483	0.909048	-0.248833	1.43588
ENSMUST00000017881	chr2	164948219	164948220	0	-	protein_coding	ENSMUSG00000017720	Trp53tg5	NM_001271575,1	mRNA	8	8	-0.111318	0.0961233	-0.0855475	0.111326	0.010685
ENSMUST00000017900	chr13	73763697	73763698	0	+	protein_coding	ENSMUSG00000017737	Mmp9	NM_013599,4	mRNA	11	13	-0.0203406	0.917891	0.138679	1.04772	2.08123
ENSMUST00000017904	chr2	164832873	164832927	0	+	protein_coding	ENSMUSG00000017756	Slc12a7	NM_011390,2	mRNA	1	2	0.890323	-0.222877	0.92967	-0.182012	1.44868
ENSMUST00000017908	chr2	164822686	164822687	0	+	protein_coding	ENSMUSG00000017760	Ctsa	NM_001038492,2	mRNA	2	2	0.800298	-0.207909	0.845303	-0.0989737	1.35264
ENSMUST00000017920	chr11	75679259	75679312	0	+	protein_coding	ENSMUSG00000017764	Zswim1	NM_028028,2	mRNA	5	5	0.699562	-0.219681	0.745873	-0.239435	1.01376
ENSMUST00000017922	chr13	86046773	86046774	0	+	protein_coding	ENSMUSG00000017776	Crk	NM_001277219,1,NM_001277221,1,NM_133656,5	mRNA	1	2	0.965793	-0.269193	0.995404	-0.14042	1.58792
ENSMUST00000017961	chr2	163397948	163397993	0	-	protein_coding	ENSMUSG00000017778	Cox7c	NM_007749,3	mRNA	1	1	0.898483	-0.0631125	0.874861	-0.111566	1.6042
ENSMUST00000017975	chr17	53479234	53479235	0	-	protein_coding	ENSMUSG00000017817	Jph2	NM_001205076,1,NM_021566,2	mRNA	11	11	-0.0461244	0.833368	0.0591776	0.963656	1.80789
ENSMUST00000017981	chr11	100622876	100623012	0	+	protein_coding	ENSMUSG00000017831	Rab5a	NM_025887,4	mRNA	1	1	0.986572	-0.30754	1.01675	-0.153804	1.58943
ENSMUST00000064307	chr11	120047069	120047167	0	+	protein_coding	ENSMUSG00000017837	Nkiras2	NM_028024,2	mRNA	2	2	0.832701	-0.15253	0.819316	-0.269742	1.25782
ENSMUST00000018066	chr13	27196659	27196660	0	-	protein_coding	ENSMUSG00000025375	Aatk	NM_001198785,1,NM_007377,4	mRNA	3	3	0.329503	0.953816	0.453466	1.05092	2.93748
ENSMUST00000018156	chr11	120721470	120721471	0	+	protein_coding	ENSMUSG00000017922	Prl3c1	NM_013766,2	mRNA	11	11	-0.0129658	0.530786	-0.102369	0.632648	1.04855
ENSMUST00000018246	chr13	23684199	23684200	0	+	protein_coding	ENSMUSG00000018012	Rac3	NM_133223,4	mRNA	6	3	0.318229	0.118278	0.417995	0.0951864	0.951186
ENSMUST00000018274	chr11	120991329	120991330	0	+	protein_coding	ENSMUSG00000018102	Hist1h2bc	NM_001290380,1,NM_023422,3	mRNA	1	1	0.737616	-0.186191	0.736355	-0.122861	1.17734
ENSMUST00000018287	chr5	139791513	139791535	0	-	protein_coding	ENSMUSG00000025162	Csnk1d	NM_027874,2,NM_139059,2	mRNA	1	2	0.961034	-0.240163	0.990003	-0.104281	1.63042
ENSMUST00000018295	chr15	79229382	79229506	0	+	protein_coding	ENSMUSG00000018143	Mafk	NM_010757,2	mRNA	1	1	0.85663	-0.253342	0.886431	-0.108464	1.40212
ENSMUST00000018304	chr11	98192954	98192955	0	+	protein_coding	ENSMUSG00000068206	Pick1	NM_001045558,1	mRNA	1.2	1.2	0.81782	-0.216891	0.883512	-0.166649	1.34391
ENSMUST00000018311	chr11	98358368	98358445	0	-	protein_coding	ENSMUSG00000018160	Med1	NM_013634,2	mRNA	2	2	0.896517	-0.203278	0.897653	-0.184998	1.43616
ENSMUST00000018313	chr15	78773474	78773475	0	+	protein_coding	ENSMUSG00000018167	Stard3	NM_021547,3	mRNA	1.2	2	0.86033	-0.236795	0.847198	-0.169782	1.33025
ENSMUST00000018337	chr1	143702892	143702893	0	-	protein_coding	ENSMUSG00000018169	Mfng	NM_008595,2	mRNA	13	3	0.193233	0.349803	0.345654	0.578472	1.48068
ENSMUST00000018353	chr2	164074138	164074139	0	-	protein_coding	ENSMUSG00000026361	Cdc73	NM_145991,2	mRNA	1	2	0.90226	-0.115705	0.921232	0.0281872	1.73326
ENSMUST00000018355	chr2	164221630	164221660	0	+	protein_coding	ENSMUSG00000018209	Stk4	NM_021420,3	mRNA	2	2	0.874345	-0.196512	0.919419	-0.126451	1.49078
ENSMUST00000018361	chr11	63131512	63131513	0	-	protein_coding	ENSMUSG00000018211	Wfdc15b	NM_001045554,1,NM_138685,2	mRNA	13	13	0.0375395	0.433003	0.0684695	0.648918	1.18865
ENSMUST00000018382	chr11	53433299	53433300	0	+	protein_coding	ENSMUSG00000018217	Pmp22	NM_001302255,1,NM_008885,3	mRNA	13	3	0.423879	0.826194	0.508662	1.048	2.99342
ENSMUST00000018383	chr11	53324679	53324680	0	+	protein_coding	ENSMUSG00000018238	Gdf9	NM_008110,2	mRNA	7	6	0.0446527	-0.0770355	-0.0231116	0.00321858	-0.0522756
ENSMUST00000018389	chr13	27513212	27513215	0	+	protein_coding	ENSMUSG00000018239	Zcchc10	NM_026479,4	mRNA	2	2	0.769495	-0.141854	0.780901	-0.0721944	1.3425
ENSMUST00000018392	chr13	27438596	27438688	0	-	protein_coding	ENSMUSG00000021346	Prl8a8	NM_001311125,1,NM_023741,2	mRNA	11	11	-0.000136331	0.498629	-0.126238	0.588392	0.960652
ENSMUST00000018399	chr11	100016211	100016212	0	-	protein_coding	ENSMUSG00000021345	Prl8a6	NM_001271378,1,NM_001271379,1,NM_011167,3,NR_073166,1	mRNA,misc_RNA	11	11	0.0274119	0.596231	-0.118679	0.677867	1.18152
ENSMUST00000018407	chr5	119834663	119834664	0	-	protein_coding	ENSMUSG00000035592	Krt33a	NM_027983,3	mRNA	11	11	-0.0609818	0.820393	-0.0499639	0.928669	1.64044
ENSMUST00000018429	chr11	70540306	70540357	0	+	protein_coding	ENSMUSG00000018263	Tbx5	NM_011537,3	mRNA	11	11	0.00707129	1.00806	0.0243522	1.10852	2.14819
ENSMUST00000018431	chr11	70669415	70669416	0	+	protein_coding	ENSMUSG00000020828	Pld2	NM_001302475,1,NM_001302476,1,NM_008876,3	mRNA	2	2	0.768577	-0.232308	0.788854	-0.175956	1.17395
ENSMUST00000018449	chr11	75486816	75486856	0	-	protein_coding	ENSMUSG00000018287	Spag7	NM_001167669,1,NM_172561,3	mRNA	2	2	0.819725	-0.334596	0.89612	-0.157064	1.26279
ENSMUST00000018466	chr2	164071101	164071169	0	+	protein_coding	ENSMUSG00000020850	Prpf8	NM_138659,2	mRNA	1	1	0.942759	-0.159483	0.917382	-0.0891926	1.62377
ENSMUST00000018478	chr11	79146406	79146407	0	-	protein_coding	ENSMUSG00000018322	Tomm34	NM_001291155,1,NM_025996,5	mRNA	2	2	0.956662	-0.158424	0.976343	-0.157064	1.64076
ENSMUST00000018485	chr6	67376187	67376188	0	-	protein_coding	ENSMUSG00000018334	Ksr1	NM_013571,2	mRNA	2	2	0.837168	0.0506999	0.849012	0.0901491	1.83028
ENSMUST00000018521	chr11	88068279	88068280	0	-	protein_coding	ENSMUSG00000018341	Il12rb2	NM_008354,3	mRNA	13	13	0.229845	0.844734	0.17482	0.882668	2.16203
ENSMUST00000103019	chr11	120041781	120041782	0	+	protein_coding	ENSMUSG00000018377	Vezf1	NM_016686,4	mRNA	2	2	1.00517	-0.0735902	1.03546	-0.152257	1.82644
ENSMUST00000018544	chr11	87581041	87581075	0	-	protein_coding	ENSMUSG00000025375	Aatk	NM_001198787,1	mRNA	3	3	0.223716	0.494173	0.313308	0.604968	1.65712
ENSMUST00000018547	chr11	84870645	84870817	0	+	protein_coding	ENSMUSG00000020486	2004-09-01	NM_001284392,1,NM_001284394,1,NM_011129,2	mRNA	13	13	0.191532	0.532275	0.261307	0.603945	1.60515
ENSMUST00000018549	chr11	84819514	84819515	0	-	protein_coding	ENSMUSG00000020530	Ggnbp2	NM_153144,2	mRNA	1	1	1.01779	-0.175455	1.03049	-0.111843	1.78157
ENSMUST00000018568	chr11	60454591	60454625	0	-	protein_coding	ENSMUSG00000018405	Mrm1	NM_145433,1	mRNA	1	1	0.842199	-0.216456	0.885131	-0.0377699	1.4792
ENSMUST00000018569	chr11	86807745	86807746	0	+	protein_coding	ENSMUSG00000020537	Drg2	NM_021354,1	mRNA	2	2	0.831183	-0.24681	0.838477	0.0261258	1.44448
ENSMUST00000018571	chr11	86993706	86993707	0	-	protein_coding	ENSMUSG00000018425	Dhx40	NM_026191,2	mRNA	3	2	0.814256	-0.135456	0.85589	-0.160291	1.38953
ENSMUST00000018572	chr11	88864585	88864586	0	-	protein_coding	ENSMUSG00000018427	Ypel2	NM_001005341,3	mRNA	2	1	0.991914	-0.204867	1.01788	-0.00649037	1.79978
ENSMUST00000018593	chr11	70970213	70970228	0	-	protein_coding	ENSMUSG00000018428	Akap1	NM_001042541,1	mRNA	1	1	0.904144	-0.19145	0.979527	-0.136985	1.57846
ENSMUST00000018610	chr11	78920787	78920788	0	+	protein_coding	ENSMUSG00000018449	Rpain	NM_001252413,1,NM_001252414,1,NM_001252415,1,NM_027186,2	mRNA	2	2	0.959196	-0.275352	0.96186	-0.178998	1.51218
ENSMUST00000018614	chr11	69326258	69326259	0	+	protein_coding	ENSMUSG00000020826	Nos2	NM_010927,4	mRNA	12	11	-0.109049	0.576668	-0.0522971	0.737482	1.15523
ENSMUST00000018623	chr11	85171096	85171097	0	+	protein_coding	ENSMUSG00000018470	Kcnab3	NM_010599,4	mRNA	2	2	0.574478	-0.0800008	0.639959	0.0735052	1.20578
ENSMUST00000018625	chr11	85235129	85235130	0	+	protein_coding	ENSMUSG00000018479	1700125H20Rik	NM_028589,1	mRNA	6	6	0.365894	0.0401243	0.419692	0.357896	1.18581
ENSMUST00000126499	chr11	110168054	110168055	0	-	protein_coding	ENSMUSG00000018481	Appbp2	NM_025825,3	mRNA	1	1	0.901072	-0.253439	0.961846	-0.0137108	1.59878
ENSMUST00000044850	chr11	110168195	110168196	0	-	protein_coding	ENSMUSG00000041797	Abca9	NM_147220,2	mRNA	3	3	0.21626	0.0569686	0.139704	0.070278	0.483331
ENSMUST00000018653	chr11	62539260	62539261	0	-	protein_coding	ENSMUSG00000041797	Abca9	NM_147220,2	mRNA	3	3	0.205725	0.0690121	0.133548	0.0670831	0.475496
ENSMUST00000018681	chr11	97700496	97700497	0	-	protein_coding	ENSMUSG00000018509	Cenpv	NM_028448,1	mRNA	1	2	0.897182	-0.168167	0.907123	0.100568	1.72294
ENSMUST00000018691	chr11	97744703	97744704	0	-	protein_coding	ENSMUSG00000018537	Pcgf2	NM_009545,2	mRNA	3	2	0.767539	-0.106935	0.829904	0.0527415	1.53966
ENSMUST00000018699	chr11	70054355	70054356	0	-	protein_coding	ENSMUSG00000018547	Pip4k2b	NM_054051,1	mRNA	2	2	0.941453	-0.213205	0.95701	-0.219768	1.50771
ENSMUST00000018713	chr11	69965396	69965397	0	+	protein_coding	ENSMUSG00000020884	Asgr1	NM_001291132,1,NM_009714,3	mRNA	1	1	0.843044	-0.0236917	0.854919	0.233573	1.90386
ENSMUST00000018716	chr11	69995777	69995877	0	+	protein_coding	ENSMUSG00000018569	Cldn7	NM_016887,6	mRNA	13	13	0.167387	0.775936	0.221083	0.911791	2.10238
ENSMUST00000018727	chr11	55469685	55469719	0	+	protein_coding	ENSMUSG00000018572	Phf23	NM_001291125,1,NM_030064,4	mRNA	2	2	1.02669	-0.266076	1.02051	-0.260948	1.59292
ENSMUST00000018737	chr11	55420079	55420080	0	+	protein_coding	ENSMUSG00000018583	G3bp1	NM_013716,2	mRNA	1	2	0.855978	-0.329337	0.932571	-0.0662582	1.41037
ENSMUST00000018743	chr11	60728398	60728446	0	-	protein_coding	ENSMUSG00000018593	Sparc	NM_001290817,1,NM_009242,5	mRNA	13	3	0.290013	0.635898	0.387125	0.761681	2.1291
ENSMUST00000018744	chr11	60811264	60811265	0	+	protein_coding	ENSMUSG00000018599	Mief2	NM_001009927,2	mRNA	2.3	2	0.782022	-0.2354	0.800204	-0.105332	1.25701
ENSMUST00000018765	chr9	7558429	7558430	0	-	protein_coding	ENSMUSG00000020534	Shmt1	NM_009171,2	mRNA	4	2	0.770991	-0.207909	0.727046	-0.0692723	1.22893
ENSMUST00000018767	chr9	7692090	7692091	0	+	protein_coding	ENSMUSG00000005800	Mmp8	NM_008611,4	mRNA	11	11	-0.0609818	0.607968	-0.102616	0.673252	1.12018
ENSMUST00000018795	chr11	84129599	84129600	0	+	protein_coding	ENSMUSG00000018623	Mmp7	NM_010810,5	mRNA	11	11	-0.0353923	0.695914	-0.0741796	0.740119	1.32781
ENSMUST00000018800	chr11	104550663	104550664	0	-	protein_coding	ENSMUSG00000018651	Tada2a	NM_172562,3	mRNA	2	2	0.741309	-0.0860718	0.757258	-0.102169	1.31526
ENSMUST00000018810	chr11	96789127	96789250	0	+	protein_coding	ENSMUSG00000061086	Myl4	NM_010858,4	mRNA	3	2	0.901406	-0.193083	0.936961	-0.0651336	1.59077
ENSMUST00000018841	chr11	84513521	84513522	0	+	protein_coding	ENSMUSG00000018666	Cbx1	NM_007622,3	mRNA	2	2	0.908231	-0.259762	0.918221	-0.226459	1.38929
ENSMUST00000018842	chr11	84525534	84525535	0	-	protein_coding	ENSMUSG00000018697	Aatf	NM_019816,1	mRNA	1	1	0.777855	-0.139333	0.826415	0.14981	1.60133
ENSMUST00000018851	chr12	110601452	110601453	0	-	protein_coding	ENSMUSG00000018698	Lhx1	NM_008498,2	mRNA	13	3	0.336607	0.706181	0.409156	0.889506	2.42796
ENSMUST00000018871	chr11	113710016	113710017	0	+	protein_coding	ENSMUSG00000018707	Dync1h1	NM_030238,2	mRNA	1	2	0.989316	-0.213205	0.989822	-0.23624	1.57902
ENSMUST00000018896	chr11	69685553	69685554	0	-	protein_coding	ENSMUSG00000018727	Cpsf4l	NM_029794,2	mRNA	6	5	0.334867	0.0699501	0.432523	0.154262	0.993165
ENSMUST00000018909	chr11	69632990	69632991	0	-	protein_coding	ENSMUSG00000089669	Tnfsf13	NM_001159505,1,NM_023517,2	mRNA	5	5	0.307928	-0.216891	0.381037	-0.0377699	0.435266
ENSMUST00000018966	chr19	42202251	42202252	0	+	protein_coding	ENSMUSG00000018765	Fxr2	NM_011814,2	mRNA	1	2	0.905746	-0.149668	0.897946	-0.126451	1.54297
ENSMUST00000199955	chr5	8798147	8798187	0	-	protein_coding	ENSMUSG00000018822	Sfrp5	NM_018780,3	mRNA	11	11	0.0203931	1.0607	0.0756823	1.17416	2.33286
ENSMUST00000018988	chr11	82892124	82892125	0	+	protein_coding	ENSMUSG00000028970	Abcb1b	NM_011075,2	mRNA	3	3	0.642622	0.380542	0.674216	0.494769	2.27372
ENSMUST00000018989	chr11	82911253	82911254	0	+	protein_coding	ENSMUSG00000018844	Fndc8	NM_030224,1	mRNA	11	11	-0.0920348	0.59901	-0.0395189	0.731095	1.20014
ENSMUST00000018990	chr11	35769484	35769485	0	+	protein_coding	ENSMUSG00000018845	Unc45b	NM_178680,4	mRNA	11	11	-0.0765937	0.750007	-0.00836184	0.903475	1.56896
ENSMUST00000019012	chr15	84123174	84123175	0	+	protein_coding	ENSMUSG00000018846	Pank3	NM_145962,2	mRNA	1	1	0.873493	-0.226047	0.917862	-0.19518	1.4055
ENSMUST00000019026	chr11	97315716	97315717	0	-	protein_coding	ENSMUSG00000018868	Pnpla5	NM_029427,1	mRNA	12	13	-0.0705771	0.548791	-0.0324998	0.675569	1.12213
ENSMUST00000019037	chr15	77022726	77022787	0	+	protein_coding	ENSMUSG00000018882	Mrpl45	NM_025927,4	mRNA	4	1	0.668175	-0.215932	0.559266	-0.178998	0.846955
ENSMUST00000130671	chr16	14361558	14361582	0	-	protein_coding	ENSMUSG00000018893	Mb	NM_001164047,1,NM_001164048,1	mRNA	11	11	-0.0900019	0.677257	-0.011685	0.825027	1.40119
ENSMUST00000019058	chr11	54267276	54267277	0	+	protein_coding	ENSMUSG00000023088	Abcc1	NM_008576,3	mRNA	3	3	0.54528	0.684281	0.61238	0.858443	2.89653
ENSMUST00000019063	chr11	70505244	70505245	0	-	protein_coding	ENSMUSG00000018914	Il3	NM_010556,4	mRNA	11	11	-0.0519335	0.543825	-0.0438515	0.61759	1.06639
ENSMUST00000019064	chr11	70459983	70459984	0	+	protein_coding	ENSMUSG00000018919	Tm4sf5	NM_029360,3	mRNA	12	12	-0.0995305	0.258501	-0.059719	0.342283	0.44206
ENSMUST00000019065	chr11	70410027	70410031	0	-	protein_coding	ENSMUSG00000018920	Cxcl16	NM_023158,6	mRNA	2	3	0.720294	0.26768	0.717426	0.482754	2.25493
ENSMUST00000019067	chr11	70451919	70451933	0	-	protein_coding	ENSMUSG00000018921	Pelp1	NM_029231,4	mRNA	2	2	0.82901	-0.162912	0.871193	-0.0507459	1.49252
ENSMUST00000019068	chr11	70352030	70352031	0	+	protein_coding	ENSMUSG00000018923	Med11	NM_025397,2	mRNA	1	1	0.649902	-0.213205	0.692133	-0.178998	0.966998
ENSMUST00000019069	chr11	83522174	83522175	0	-	protein_coding	ENSMUSG00000018924	Alox15	NM_009660,3	mRNA	13	13	0.0487285	0.949793	0.0886163	1.05085	2.14229
ENSMUST00000019071	chr11	83593086	83593087	0	-	protein_coding	ENSMUSG00000018925	Heatr9	NM_001045543,2	mRNA	9	9	-0.110429	0.249845	-0.047949	0.407388	0.499394
ENSMUST00000019074	chr11	83662584	83662585	0	-	protein_coding	ENSMUSG00000018927	Ccl6	NM_009139,3	mRNA	13	13	0.00966086	-0.0601787	0.0342167	0.205085	0.188779
ENSMUST00000019075	chr11	60913811	60913812	0	+	protein_coding	ENSMUSG00000018930	Ccl4	NM_013652,2	mRNA	12	12	-0.0461244	0.428126	-0.0581722	0.588521	0.913026
ENSMUST00000019076	chr11	60932033	60932067	0	-	protein_coding	ENSMUSG00000018931	Natd1	NM_025294,5	mRNA	2	2	0.924464	-0.145471	0.943889	-0.133512	1.60632
ENSMUST00000019109	chr5	33018816	33018879	0	+	protein_coding	ENSMUSG00000018932	Map2k3	NM_008928,4	mRNA	1	1	0.959059	-0.206201	0.988207	-0.15051	1.61997
ENSMUST00000019117	chr11	96365752	96365753	0	+	protein_coding	ENSMUSG00000018965	Ywhah	NM_011738,2	mRNA	1	1	0.887117	-0.216456	0.918912	-0.0542408	1.5449
ENSMUST00000019130	chr11	83191330	83191331	0	+	protein_coding	ENSMUSG00000018973	Hoxb1	NM_008266,5	mRNA	11	11	0.0219536	1.02771	0.0443584	1.12943	2.22458
ENSMUST00000019169	chr8	71367217	71367244	0	+	protein_coding	ENSMUSG00000018986	Slfn3	NM_011409,1	mRNA	11	11	0.189895	0.774835	0.268731	0.867219	2.13497
ENSMUST00000019183	chr9	108569886	108569915	0	+	protein_coding	ENSMUSG00000002395	Use1	NM_025917,4	mRNA	1	1	0.794806	-0.232308	0.80916	-0.275472	1.13734
ENSMUST00000019192	chr17	31677933	31677934	0	+	protein_coding	ENSMUSG00000019039	Dalrd3	NM_026378,3	mRNA	2	2	0.802403	-0.232308	0.870073	-0.229753	1.24768
ENSMUST00000019198	chr5	136962077	136962078	0	+	protein_coding	ENSMUSG00000024041	Cryaa	NM_001278569,1,NM_001278570,1,NM_013501,3	mRNA	11	11	-0.138093	0.489882	-0.0177186	0.70201	1.03692
ENSMUST00000036554	chr14	118706218	118706219	0	+	protein_coding	ENSMUSG00000019054	Fis1	NM_025562,3	mRNA	1	1	0.786134	-0.2018	0.810982	-0.23624	1.18947
ENSMUST00000019224	chr15	76701542	76701543	0	-	protein_coding	ENSMUSG00000032849	Abcc4	NM_001033336,3,NM_001163676,1	mRNA	3	3	0.581051	0.235077	0.68765	0.405801	1.94769
ENSMUST00000019231	chrX	74297097	74297263	0	+	protein_coding	ENSMUSG00000019080	Mfsd3	NM_027122,3	mRNA	1	2	0.69911	-0.278394	0.791367	-0.216369	1.02904
ENSMUST00000019246	chr11	61208745	61208746	0	+	protein_coding	ENSMUSG00000019087	Atp6ap1	NM_018794,4	mRNA	13.2	13.2	0.658586	0.89546	0.740885	1.09884	3.87388
ENSMUST00000019248	chr7	30879027	30879028	0	+	protein_coding	ENSMUSG00000019102	Aldh3a1	NM_001112725,1,NM_007436,2	mRNA	13	13	-0.090034	0.598336	0.00644889	0.785147	1.29963
ENSMUST00000019266	chr11	83578635	83578636	0	-	protein_coding	ENSMUSG00000030577	Cd22	NM_009845,3	mRNA	13	12	0.0335758	0.376232	0.0684695	0.602463	1.08126
ENSMUST00000019276	chr13	24801657	24801658	0	-	protein_coding	ENSMUSG00000019122	Ccl9	NM_011338,2	mRNA	3	4	0.707823	-0.0666375	0.5877	0.0951864	1.32143
ENSMUST00000019281	chr2	128126038	128126051	0	+	protein_coding	ENSMUSG00000019132	BC005537	NM_024473,3	mRNA	1	2	1.01018	-0.198708	1.05674	-0.16854	1.73543
ENSMUST00000201522	chr12	84417194	84417197	0	+	protein_coding	ENSMUSG00000027381	Bcl2l11	NM_001291016,1,NM_009754,3,NM_207680,2,NM_207681,2	mRNA	2	2	0.849204	-0.0520873	0.884725	0.159395	1.835
ENSMUST00000019287	chr18	36783231	36783270	0	+	protein_coding,pseudogene	ENSMUSG00000098134,ENSMUSG00000106931	AC120402,1,Rnf113a2	NM_025525,2	mRNA	3	3	0.698856	-0.203278	0.737998	-0.114638	1.13096
ENSMUST00000019291	chr7	18432040	18432041	0	+	protein_coding	ENSMUSG00000019143	Hars2	NM_001305627,1,NM_080636,2	mRNA	2	2	0.921682	-0.155227	0.955797	-0.0721944	1.65993
ENSMUST00000019302	chr7	16452779	16452780	0	-	protein_coding	ENSMUSG00000030373	Psg28	NM_054063,4	mRNA	11	11	-0.04243	0.842798	-0.00448121	0.943892	1.73993
ENSMUST00000019333	chr11	44518964	44518984	0	+	protein_coding	ENSMUSG00000019158	Tmem160	NM_026938,1	mRNA	3	4	0.778283	-0.240163	0.827899	-0.136985	1.25023
ENSMUST00000019354	chr6	120822684	120822685	0	+	protein_coding	ENSMUSG00000019189	Rnf145	NM_028862,3	mRNA	1	1	0.896715	-0.161593	0.923481	-0.233013	1.45677
ENSMUST00000019362	chr11	70000595	70000618	0	-	protein_coding	ENSMUSG00000019210	Atp6v1e1	NM_007510,2	mRNA	1	1	0.897772	-0.208713	0.872027	-0.2024	1.39176
ENSMUST00000019378	chr12	85270563	85270591	0	+	protein_coding	ENSMUSG00000020888	Dvl2	NM_007888,3	mRNA	2.3	2	0.818609	-0.168167	0.807025	-0.117681	1.35286
ENSMUST00000019379	chr12	85151263	85151264	0	-	protein_coding	ENSMUSG00000021245	Mlh3	NM_001304475,1,NM_175337,2	mRNA	2	2	0.687453	-0.142162	0.707045	-0.233013	1.03542
ENSMUST00000019386	chr16	97763736	97763737	0	-	protein_coding	ENSMUSG00000019235	Rps6kl1	NM_146244,4	mRNA	5	5	0.281175	0.120011	0.322088	0.222673	0.948367
ENSMUST00000092559	chr11	103101682	103101727	0	-	protein_coding	ENSMUSG00000005251	Ripk4	NM_023663,6	mRNA	2	2	0.852157	0.168563	0.864988	0.40633	2.34252
ENSMUST00000019422	chr8	123186235	123186236	0	+	protein_coding	ENSMUSG00000056938	Acbd4	NM_025988,2	mRNA	3	3	0.629149	0.202918	0.693853	0.439878	2.00476
ENSMUST00000019426	chr18	20436175	20436176	0	+	protein_coding	ENSMUSG00000019278	Dpep1	NM_007876,2	mRNA	5	13	-0.0702937	0.152159	-0.0606546	0.358409	0.379852
ENSMUST00000019441	chr14	55745693	55745694	0	+	protein_coding	ENSMUSG00000001804	Dsg4	NM_181564,2	mRNA	12	12	-0.0376269	0.149647	-0.0627178	0.433244	0.4827
ENSMUST00000019443	chr14	55591708	55591745	0	+	protein_coding	ENSMUSG00000019297	Nop9	NM_026403,3	mRNA	2	2	0.94178	-0.256566	0.960016	-0.0310787	1.62136
ENSMUST00000019445	chr11	101078411	101078412	0	+	protein_coding	ENSMUSG00000047098	Rnf31	NM_194346,2	mRNA	2	2	0.963454	-0.29903	1.00794	-0.163486	1.55635
ENSMUST00000019456	chr11	98446834	98446835	0	+	protein_coding	ENSMUSG00000019301	Hsd17b1	NM_010475,1	mRNA	9	9	-0.0790451	0.112017	-0.0278727	0.221766	0.22692
ENSMUST00000019464	chr17	24696234	24696235	0	+	protein_coding	ENSMUSG00000019312	Grb7	NM_010346,2	mRNA	1	1	0.902525	0.0338698	0.902532	0.277486	2.12407
ENSMUST00000019470	chr11	101316213	101316214	0	+	protein_coding	ENSMUSG00000019320	Noxo1	NM_027988,4	mRNA	2	2	0.936213	-0.149005	0.963017	-0.0272798	1.72661
ENSMUST00000019506	chr8	84249760	84249761	0	+	protein_coding	ENSMUSG00000078652	Psme3	NM_011192,3	mRNA	2	2	1.01298	-0.162239	0.976102	-0.166649	1.68693
ENSMUST00000019512	chr11	4031783	4031843	0	-	protein_coding	ENSMUSG00000019362	D8Ertd738e	NM_001007571,2	mRNA	1	1	0.854277	-0.223015	0.861273	-0.14042	1.37516
ENSMUST00000019514	chr7	16924113	16924114	0	+	protein_coding	ENSMUSG00000019368	Sec14l4	NM_146013,1	mRNA	1	1	0.839527	0.0557122	0.873019	0.11743	1.89048
ENSMUST00000019516	chr15	76090012	76090013	0	-	protein_coding	ENSMUSG00000019370	Calm3	NM_007590,3	mRNA	1	1	0.901119	-0.219681	0.915321	-0.166649	1.46031
ENSMUST00000019572	chr13	67484224	67484225	0	-	protein_coding	ENSMUSG00000075590	Nrbp2	NM_144847,1	mRNA	7	7	0.217555	0.00693177	0.402257	0.288221	0.915139
ENSMUST00000019576	chr8	83715177	83715273	0	-	protein_coding	ENSMUSG00000059839	Zfp874b	NM_001076791,2	mRNA	1	1	0.749175	-0.19991	0.700748	-0.163486	1.10368
ENSMUST00000019577	chr8	83652678	83652679	0	+	protein_coding	ENSMUSG00000005481	Ddx39	NM_197982,3	mRNA	1.4	1.4	0.880637	-0.180073	0.925978	-0.15051	1.49813
ENSMUST00000019611	chr10	127190053	127190054	0	+	protein_coding	ENSMUSG00000019433	Gipc1	NM_018771,3	mRNA	2	2	0.814107	-0.186038	0.863	-0.102169	1.40226
ENSMUST00000019615	chr9	21149905	21149906	0	-	protein_coding	ENSMUSG00000019467	Arhgef25	NM_028027,3	mRNA	13	13	0.261359	0.449307	0.350222	0.729189	1.82007
ENSMUST00000115089	chr2	3336168	3336169	0	-	protein_coding	ENSMUSG00000019471	Cdc37	NM_016742,4	mRNA	2	2	0.827434	-0.209925	0.856064	-0.111843	1.37836
ENSMUST00000019625	chr11	67277124	67277125	0	+	protein_coding	ENSMUSG00000026644	Acbd7	NM_030063,2	mRNA	3	3	0.397518	0.227504	0.378783	0.338229	1.35362
ENSMUST00000019631	chr17	57249451	57249452	0	+	protein_coding	ENSMUSG00000055775	Myh8	NM_177369,3	mRNA	11	11	-0.0500068	0.584624	-0.074684	0.840019	1.30179
ENSMUST00000019633	chr17	57149776	57149777	0	+	protein_coding	ENSMUSG00000019487	Trip10	NM_001242389,1,NM_001242390,1,NM_001242391,1,NM_134125,4	mRNA	2	2	0.827063	-0.206616	0.858164	-0.0410636	1.44357
ENSMUST00000019638	chr5	138161071	138161170	0	-	protein_coding	ENSMUSG00000019489	Cd70	NM_011617,2	mRNA	11	11	-0.0245422	1.00592	0.0817275	1.19368	2.25438
ENSMUST00000019649	chr11	62551171	62551172	0	+	protein_coding	ENSMUSG00000019494	Cops6	NM_012002,3	mRNA	2	2	0.856307	-0.233397	0.857989	-0.102169	1.39625
ENSMUST00000019660	chr5	138085084	138085121	0	+	protein_coding	ENSMUSG00000019505	Ubb	NM_011664,4	mRNA	1	1	0.911528	-0.262932	0.885818	-0.239435	1.34581
ENSMUST00000019662	chr5	138172002	138172069	0	+	protein_coding	ENSMUSG00000029729	Zkscan1	NM_029869,1,NM_133906,4	mRNA	1	1	0.934476	-0.127134	0.875214	-0.216369	1.48868
ENSMUST00000019677	chr4	115839198	115839261	0	+	protein_coding	ENSMUSG00000019518	Ap4m1	NM_021392,4	mRNA	2	2	0.798967	-0.265003	0.857039	-0.239435	1.19502
ENSMUST00000019684	chr17	24644956	24644957	0	+	protein_coding	ENSMUSG00000028708	Mknk1	NM_001285487,1,NM_001285488,1,NM_021461,5	mRNA	2	2	0.815457	-0.162912	0.830099	-0.133512	1.36386
ENSMUST00000019701	chrX	73639419	73639420	0	-	protein_coding	ENSMUSG00000002504	Slc9a3r2	NM_023449,3	mRNA	7	4	0.279941	0.17924	0.378104	0.200901	1.042
ENSMUST00000019708	chr10	79927043	79927140	0	+	protein_coding	ENSMUSG00000031383	Dusp9	NM_029352,3	mRNA	13	13	0.260191	0.962656	0.279008	1.06414	2.64036
ENSMUST00000019726	chr17	56290510	56290511	0	+	protein_coding	ENSMUSG00000019564	Arid3a	NM_001288626,1,NM_007880,4	mRNA	2	2	0.864494	-0.155227	0.931859	0.189882	1.80726
ENSMUST00000001963	chr11	105967945	105967946	0	-	protein_coding	ENSMUSG00000024197	Plin3	NM_025836,3	mRNA	1	2	0.800427	-0.210927	0.81402	-0.163486	1.2625
ENSMUST00000019803	chr9	110656503	110656613	0	+	protein_coding	ENSMUSG00000020681	Ace	NM_001281819,1,NM_207624,5	mRNA	3	3	0.462156	0.687614	0.534904	0.907133	2.74601
ENSMUST00000019808	chr17	56117595	56117596	0	+	protein_coding	ENSMUSG00000019659	Ccdc12	NM_028312,3	mRNA	1	1	0.796357	-0.24681	0.773252	-0.254948	1.1066
ENSMUST00000019833	chr6	38534823	38534824	0	-	protein_coding	ENSMUSG00000011305	Plin5	NM_025874,3	mRNA	1	1	0.652281	0.136946	0.769886	0.160312	1.73045
ENSMUST00000019854	chr3	87919506	87919564	0	+	protein_coding	ENSMUSG00000019689	1110001J03Rik	NM_025363,3	mRNA	2	1	0.927584	-0.243501	0.92666	-0.147182	1.49437
ENSMUST00000019859	chr2	29935426	29935524	0	+	protein_coding	ENSMUSG00000019710	Mrpl24	NM_026591,3	mRNA	1	1	0.757361	-0.182605	0.749922	-0.0207717	1.30606
ENSMUST00000019876	chr8	72443869	72443870	0	+	protein_coding	ENSMUSG00000019715	Gle1	NM_028923,3	mRNA	2	2	0.827892	-0.219681	0.833083	-0.105332	1.35192
ENSMUST00000019878	chr7	3665839	3665840	0	-	protein_coding	ENSMUSG00000019732	Calr3	NM_028500,3	mRNA	2	2	0.526151	-0.148751	0.600487	-0.0891926	0.892886
ENSMUST00000019882	chr7	30231948	30232033	0	-	protein_coding	ENSMUSG00000078813	Leng1	NM_027203,3	mRNA	1	1	0.749313	-0.287377	0.790278	-0.248833	1.04573
ENSMUST00000019896	chr10	3540240	3540289	0	+	protein_coding	ENSMUSG00000019738	Polr2i	NM_027259,1	mRNA	1	1	0.88933	-0.265003	0.958565	-0.163486	1.45634
ENSMUST00000019901	chr10	4509872	4509873	0	+	protein_coding	ENSMUSG00000019762	Iyd	NM_027391,3	mRNA	1	1	0.785558	0.0657964	0.783461	0.288819	1.93533
ENSMUST00000019906	chr10	5639218	5639219	0	+	protein_coding	ENSMUSG00000019767	Ccdc170	NM_001195672,1	mRNA	12	12	-0.0301109	0.310899	-0.0961648	0.28191	0.466787
ENSMUST00000019908	chr10	5823909	5823910	0	+	protein_coding	ENSMUSG00000019772	Vip	NM_001313969,1,NM_011702,3	mRNA	11	11	-0.0872989	0.57399	-0.076068	0.730153	1.14356
ENSMUST00000019909	chr10	5922365	5922400	0	-	protein_coding	ENSMUSG00000019774	Mtrf1l	NM_175374,3	mRNA	2	2	0.896893	-0.238467	0.954684	-0.0172607	1.59937
ENSMUST00000019911	chr10	36974544	36974571	0	-	protein_coding	ENSMUSG00000019775	Rgs17	NM_001161822,1,NM_019958,4	mRNA	13	13	0.154488	1.00521	0.214638	1.20783	2.62242
ENSMUST00000168120	chr12	84009502	84009503	0	+	protein_coding	ENSMUSG00000019777	Hdac2	NM_008229,2	mRNA	1	1	0.91928	-0.106935	0.959024	0.0235105	1.79266
ENSMUST00000019917	chr10	34019623	34019624	0	+	protein_coding	ENSMUSG00000072949	Acot1	NM_012006,2	mRNA	3	3	0.60562	-0.0383356	0.693891	0.214175	1.4719
ENSMUST00000145061	chr4	106799789	106799846	0	-	protein_coding	ENSMUSG00000019782	Rwdd1	NM_025614,3	mRNA	1	2	0.882869	-0.236795	0.89339	-0.0127593	1.52909
ENSMUST00000019927	chr10	30600748	30600749	0	-	protein_coding	ENSMUSG00000034853	Acot11	NM_025590,4	mRNA	3	3	0.393965	-0.133946	0.474432	0.118017	0.849513
ENSMUST00000019929	chr10	7726000	7726009	0	-	protein_coding	ENSMUSG00000019792	Trmt11	NM_028604,2	mRNA	1	2	0.835253	-0.0486739	0.874756	-0.19881	1.46959
ENSMUST00000019937	chr10	42761496	42761497	0	+	protein_coding	ENSMUSG00000019794	Katna1	NM_011835,2	mRNA	2	2	0.892357	-0.156963	0.868688	0.0270214	1.62781
ENSMUST00000019938	chr10	42583631	42583632	0	+	protein_coding	ENSMUSG00000019802	Sec63	NM_153055,3	mRNA	1	2	1.02753	-0.125354	0.995041	-0.130001	1.78388
ENSMUST00000019944	chr10	13552894	13552895	0	-	protein_coding	ENSMUSG00000019803	Nr2e1	NM_152229,2	mRNA	13	13	0.218224	1.05435	0.262526	1.08876	2.68963
ENSMUST00000019950	chr10	13193136	13193137	0	+	protein_coding	ENSMUSG00000019808	Adat2	NM_025748,4	mRNA	1	1	0.893698	-0.19762	0.855468	-0.126451	1.4442
ENSMUST00000019951	chr10	41809606	41809630	0	-	protein_coding	ENSMUSG00000019814	Ltv1	NM_181470,4	mRNA	1	1	0.76496	0.108925	0.765978	0.143955	1.79301
ENSMUST00000019954	chr10	13177990	13177991	0	-	protein_coding	ENSMUSG00000019813	Cep57l1	NM_001243075,1,NM_029132,2	mRNA	1	1	0.752144	-0.24681	0.799609	-0.248833	1.09305
ENSMUST00000019962	chr10	41519414	41519502	0	-	protein_coding	ENSMUSG00000019815	Zc2hc1b	NM_029172,1	mRNA	8	8	-0.0333179	0.0531591	-0.110049	0.0970573	0.00686789
ENSMUST00000056822	chr12	84100654	84100655	0	+	protein_coding	ENSMUSG00000019818	Cd164	NM_016898,2	mRNA	1	1	0.963255	-0.275352	1.01257	-0.046767	1.66627
ENSMUST00000026324	chrX	155262443	155262506	0	+	protein_coding	ENSMUSG00000043487	Acot6	NM_172580,1	mRNA	3	3	0.788818	-0.0631125	0.833131	0.104118	1.65864
ENSMUST00000019975	chr10	40883475	40883476	0	+	protein_coding	ENSMUSG00000025287	Acot9	NM_001313718,1,NM_019736,4	mRNA	3	3	0.527737	0.806678	0.587759	0.954248	3.11519
ENSMUST00000019977	chr10	40630011	40630012	0	+	protein_coding	ENSMUSG00000019831	Wasf1	NM_031877,3	mRNA	2	2	0.961852	-0.2354	0.968936	-0.226459	1.51861
ENSMUST00000019982	chr10	40257664	40257665	0	+	protein_coding	ENSMUSG00000063428	Ddo	NM_001316716,1,NM_001316717,1,NM_001316718,1,NM_001316719,1,NM_027442,5,NR_133568,1	mRNA,misc_RNA	1	1	0.70884	-0.173015	0.713365	0.152669	1.3885
ENSMUST00000019986	chr10	39732118	39732128	0	-	protein_coding	ENSMUSG00000019837	Gtf3c6	NM_026113,4	mRNA	1	2	0.862693	-0.21234	0.847822	-0.20595	1.32421
ENSMUST00000019987	chr10	39612934	39612935	0	+	protein_coding	ENSMUSG00000019841	Rev3l	NM_011264,3	mRNA	1	1	1.0238	-0.209925	1.07659	-0.0763076	1.83181
ENSMUST00000019991	chr10	39134023	39134024	0	+	protein_coding	ENSMUSG00000019842	Traf3ip2	NM_134000,3	mRNA	1	4	0.784595	-0.208713	0.775865	-0.0615438	1.29802
ENSMUST00000019992	chr10	38965515	38965571	0	+	protein_coding	ENSMUSG00000019845	Tube1	NM_028006,2	mRNA	2	2	0.775927	-0.0311853	0.797663	-0.0579132	1.48561
ENSMUST00000128635	chr9	104337681	104337728	0	+	protein_coding	ENSMUSG00000019846	Lama4	NM_010681,4	mRNA	13	13	0.418181	1.05807	0.44489	1.05886	3.18844
ENSMUST00000019998	chr10	18845071	18845072	0	-	protein_coding	ENSMUSG00000032561	Acpp	NM_019807,2,NM_207668,2	mRNA	3	3	0.375096	0.717545	0.36322	0.810772	2.34589
ENSMUST00000108904	chr11	54304202	54304203	0	+	protein_coding	ENSMUSG00000019851	Perp	NM_022032,4	mRNA	1	1	0.801494	0.258232	0.826367	0.411545	2.36803
ENSMUST00000141785	chr2	150668213	150668258	0	+	protein_coding	ENSMUSG00000020333	Acsl6	NM_001033597,1,NM_144823,4	mRNA	3	3	0.406624	0.84487	0.508535	0.925645	2.84739
ENSMUST00000020002	chr10	18023251	18023252	0	-	protein_coding	ENSMUSG00000027452	Acss1	NM_080575,2	mRNA	3	3	0.65696	0.511646	0.734504	0.824146	2.93073
ENSMUST00000020003	chr10	53750879	53750909	0	-	protein_coding	ENSMUSG00000078453	Abracl	NM_028440,1	mRNA	2	2	0.831399	-0.0966474	0.828766	-0.146614	1.42667
ENSMUST00000020004	chr10	53596961	53596962	0	-	protein_coding	ENSMUSG00000019856	Fam184a	NM_001081428,1	mRNA	3	2	0.689346	0.430767	0.758771	0.73292	2.77694
ENSMUST00000020008	chr10	52382123	52382124	0	+	protein_coding	ENSMUSG00000019857	Asf1a	NM_025541,3	mRNA	1	2	0.91543	-0.21949	0.959368	-0.152257	1.5324
ENSMUST00000020012	chr10	43901744	43901745	0	-	protein_coding	ENSMUSG00000019861	Gopc	NM_001199272,1,NM_053187,3	mRNA	2	2	0.955841	-0.179047	0.968488	-0.0505258	1.70313
ENSMUST00000020015	chr10	14760157	14760220	0	-	protein_coding	ENSMUSG00000019863	Qrsl1	NM_001081054,2	mRNA	1	2	0.893218	-0.196512	0.920601	-0.0579132	1.56875
ENSMUST00000020016	chr10	14718213	14718214	0	+	protein_coding	ENSMUSG00000019865	Nmbr	NM_008703,2	mRNA	13	13	0.0623356	0.966018	0.0570391	1.00383	2.09267
ENSMUST00000020017	chr10	44004845	44004846	0	-	protein_coding	ENSMUSG00000019867	Gje1	NM_029722,1	mRNA	11	11	-0.0400412	0.532864	-0.0984041	0.633545	1.02929
ENSMUST00000020023	chr10	67096987	67096988	0	-	protein_coding	ENSMUSG00000019866	Aim1	NM_172393,2	mRNA	5	6	0.819087	-0.0126938	0.836211	0.29233	1.93239
ENSMUST00000020024	chr10	57784881	57784924	0	-	protein_coding	ENSMUSG00000019873	Reep3	NM_001204915,1,NM_178606,5	mRNA	1	1	0.919295	-0.262145	0.958126	-0.136985	1.50992
ENSMUST00000020034	chr10	29313500	29313501	0	+	protein_coding	ENSMUSG00000019874	Fabp7	NM_021272,3	mRNA	13	13	0.0416717	0.580439	0.0472802	0.673088	1.34325
ENSMUST00000020039	chr10	102159079	102159080	0	+	protein_coding	ENSMUSG00000019883	Echdc1	NM_025855,4	mRNA	1	2	0.843926	-0.0999071	0.752184	-0.233013	1.27797
ENSMUST00000020040	chr10	102490417	102490418	0	+	protein_coding	ENSMUSG00000019888	Mgat4c	NM_001162369,1	mRNA	6	6	0.124078	0.421507	-0.051412	0.377842	0.870999
ENSMUST00000020045	chr10	52195243	52195244	0	-	protein_coding	ENSMUSG00000019890	Nts	NM_024435,2	mRNA	11	11	0.000781375	0.567763	-0.105154	0.711851	1.17521
ENSMUST00000020057	chr10	107271843	107271844	0	-	protein_coding	ENSMUSG00000019893	Ros1	NM_011282,2	mRNA	11	12	-0.0301109	0.42578	-0.0686972	0.353053	0.680336
ENSMUST00000020062	chr10	51631457	51631458	0	+	protein_coding	ENSMUSG00000019906	Lin7a	NM_001033223,2,NM_001039354,1	mRNA	2	2	0.983406	0.322187	0.994308	0.36829	2.78422
ENSMUST00000020064	chr10	51590479	51590480	0	-	protein_coding	ENSMUSG00000019905	Gprc6a	NM_153071,1	mRNA	13	13	0.0267633	0.202195	-0.10863	0.258844	0.37902
ENSMUST00000020071	chr10	50895651	50895652	0	-	protein_coding	ENSMUSG00000019909	Fam162b	NM_029894,1	mRNA	13	13	0.0320772	0.775572	0.0853864	0.952164	1.84722
ENSMUST00000020077	chr10	58394373	58394389	0	+	protein_coding	ENSMUSG00000019913	Sim1	NM_011376,3	mRNA	13	13	0.387193	0.777422	0.394058	0.928861	2.59771
ENSMUST00000020078	chr10	58323466	58323467	0	+	protein_coding	ENSMUSG00000019920	Lims1	NM_001193303,1	mRNA	6	6	0.00559748	-0.107375	0.0215622	-0.0137108	-0.0939256
ENSMUST00000020081	chr10	72654845	72654897	0	+	protein_coding	ENSMUSG00000019920	Lims1	NM_026148,3	mRNA	1	2	0.649038	-0.205052	0.704076	-0.15051	1.01166
ENSMUST00000020094	chr10	97644068	97644069	0	+	protein_coding	ENSMUSG00000019923	Zwint	NM_001293683,1,NM_001293684,1,NM_025635,4	mRNA	1	2	0.803175	-0.179047	0.783426	-0.0344418	1.37699
ENSMUST00000020101	chr10	69212634	69212677	0	+	protein_coding	ENSMUSG00000019936	Epyc	NM_007884,2	mRNA	11	11	0.0064681	0.679776	-0.0963892	0.765254	1.35478
ENSMUST00000020102	chr10	89621252	89621253	0	+	protein_coding	ENSMUSG00000019944	Rhobtb1	NM_001081347,1	mRNA	1	1	0.827892	-0.219681	0.810621	-0.251905	1.20407
ENSMUST00000020103	chr10	68541895	68541896	0	-	protein_coding	ENSMUSG00000019935	Slc17a8	NM_182959,3	mRNA	5	7	-0.0341432	-0.0556405	-0.0235781	0.291936	0.178561
ENSMUST00000020106	chr10	68278725	68278726	0	-	protein_coding	ENSMUSG00000019945	1700040L02Rik	NM_028491,1	mRNA	1	1	0.57325	-0.0735902	0.58851	-0.0310787	1.05786
ENSMUST00000020107	chr10	98915152	98915153	0	-	protein_coding	ENSMUSG00000019947	Arid5b	NM_023598,2	mRNA	2	2	0.931968	-0.153905	0.790598	-0.122861	1.45973
ENSMUST00000020109	chr10	89732294	89732295	0	+	protein_coding	ENSMUSG00000019943	Atp2b1	NM_026482,2	mRNA	1	2	1.009	-0.182605	1.04556	-0.00220887	1.87017
ENSMUST00000020112	chr10	89744991	89744992	0	-	protein_coding	ENSMUSG00000019948	Actr6	NM_025914,2	mRNA	2	2	0.848991	-0.179047	0.764266	-0.122861	1.32562
ENSMUST00000020113	chr10	99107036	99107104	0	+	protein_coding	ENSMUSG00000019951	Uhrf1bp1l	NM_029166,2	mRNA	3	2	0.909074	-0.189277	0.930446	-0.0507459	1.60762
ENSMUST00000020118	chr10	99263231	99263232	0	+	protein_coding	ENSMUSG00000019952	Poc1b	NM_027740,6	mRNA	2	2	0.99919	-0.215932	0.991222	-0.130001	1.67228
ENSMUST00000020123	chr10	91171581	91171582	0	+	protein_coding	ENSMUSG00000019960	Dusp6	NM_026268,3	mRNA	1	1	0.996386	-0.250491	1.0233	-0.00281803	1.7671
ENSMUST00000020145	chr10	21994666	21994712	0	-	protein_coding	ENSMUSG00000019961	Tmpo	NM_001080129,2,NM_001080130,2,NM_001080131,2,NM_001080132,2,NM_011605,3	mRNA	2	2	0.993303	-0.223015	0.989611	-0.239435	1.57295
ENSMUST00000020149	chr10	91083057	91083121	0	+	protein_coding	ENSMUSG00000019970	Sgk1	NM_011361,3	mRNA	1	1	0.895128	-0.19991	0.88247	-0.166649	1.43735
ENSMUST00000020150	chr10	91082940	91082941	0	+	protein_coding	ENSMUSG00000019975	Ikbip	NM_026166,2,NM_027078,2	mRNA	2	2	0.953086	-0.0837851	0.981801	-0.0542408	1.80111
ENSMUST00000020153	chr10	21295979	21295980	0	+	protein_coding	ENSMUSG00000019975	Ikbip	NM_026166,2,NM_027078,2	mRNA	2	2	0.959991	-0.0770192	0.984649	-0.0505258	1.82077
ENSMUST00000020161	chr10	24927469	24927470	0	+	protein_coding	ENSMUSG00000019977	Hbs1l	NM_001042593,1,NM_001145209,1,NM_019702,2	mRNA	1	1	0.911935	-0.169677	0.895059	-0.175956	1.48573
ENSMUST00000020163	chr10	92722419	92722420	0	-	protein_coding	ENSMUSG00000019987	Arg1	NM_007482,3	mRNA	1	1	0.902979	0.00666437	0.772577	-0.19518	1.48613
ENSMUST00000090269	chr2	114052886	114052887	0	-	protein_coding	ENSMUSG00000019988	Nedd1	NM_008682,2	mRNA	4	1	0.837938	-0.237054	0.879373	-0.199523	1.31559
ENSMUST00000128727	chr5	25759997	25760040	0	-	protein_coding	ENSMUSG00000068614	Actc1	NM_009608,4	mRNA	3	3	0.129796	0.308522	0.226975	0.507878	1.17779
ENSMUST00000020174	chr10	24149317	24149318	0	+	protein_coding	ENSMUSG00000056367	Actr3b	NM_001004365,2,NM_001310504,1	mRNA	3	3	0.561759	0.806878	0.601625	0.904309	3.12117
ENSMUST00000020185	chr10	19712587	19712588	0	+	protein_coding	ENSMUSG00000019998	Stx7	NM_016797,4	mRNA	2	2	0.811188	-0.193849	0.815977	-0.0686835	1.37345
ENSMUST00000020188	chr10	19591949	19592063	0	+	protein_coding	ENSMUSG00000020007	Il20ra	NM_172786,2	mRNA	13	13	0.324056	0.677195	0.309602	0.784892	2.14907
ENSMUST00000020190	chr10	23851462	23851463	0	+	protein_coding	ENSMUSG00000020009	Ifngr1	NM_010511,2	mRNA	1	1	0.819018	-0.135456	0.800809	-0.260948	1.24661
ENSMUST00000020203	chr10	93589705	93589706	0	+	protein_coding	ENSMUSG00000020010	Vnn3	NM_011979,2	mRNA	2	4	0.698492	-0.103713	0.488881	-0.0344418	1.05044
ENSMUST00000020204	chr10	93641049	93641050	0	-	protein_coding	ENSMUSG00000020018	Snrpf	NM_027246,1	mRNA	2	2	0.812644	-0.103713	0.832699	0.0800591	1.61607
ENSMUST00000020208	chr10	94036001	94036002	0	+	protein_coding	ENSMUSG00000020019	Ntn4	NM_021320,3	mRNA	3	2	0.779797	0.248304	0.776028	0.400909	2.26528
ENSMUST00000020209	chr10	94198955	94199038	0	+	protein_coding	ENSMUSG00000020021	Fgd6	NM_053072,3	mRNA	1	1	0.979378	-0.219838	0.976972	-0.248833	1.54002
ENSMUST00000020212	chr10	94688790	94688791	0	+	protein_coding	ENSMUSG00000020022	Ndufa12	NM_025551,3	mRNA	1.2	1.2	0.929081	-0.156963	0.905402	-0.0825015	1.60591
ENSMUST00000020215	chr10	95416856	95416857	0	+	protein_coding	ENSMUSG00000020024	Cep83	NM_029852,2	mRNA	1	2	0.96176	-0.171828	0.961174	-0.136985	1.63588
ENSMUST00000020217	chr10	95564166	95564167	0	-	protein_coding	ENSMUSG00000020027	Socs2	NM_007706,4	mRNA	2	2	1.00039	-0.262932	1.02113	0.0554874	1.79917
ENSMUST00000020222	chr10	84488293	84488294	0	-	protein_coding	ENSMUSG00000020029	Nudt4	NM_027722,4	mRNA	1	1	0.939005	-0.193083	0.957692	-0.18023	1.55468
ENSMUST00000020226	chr10	84838148	84838149	0	+	lincRNA	ENSMUSG00000020033	4930463O16Rik	NR_108059,1	ncRNA	13	13	-0.0360098	0.304278	-0.0675418	0.467388	0.668461
ENSMUST00000020227	chr10	85185053	85185054	0	+	protein_coding	ENSMUSG00000020037	Rfx4	NM_027689,3	mRNA	8	9	-0.0686845	-0.000646346	-0.0862097	0.260865	0.105324
ENSMUST00000020234	chr10	86300372	86300373	0	-	protein_coding	ENSMUSG00000020038	Cry1	NM_007771,3	mRNA	1	1	0.971062	-0.229191	1.01167	-0.209461	1.59124
ENSMUST00000020241	chr10	87521795	87521796	0	+	protein_coding	ENSMUSG00000020044	Timp3	NM_011595,2	mRNA	13	13	0.352502	0.718951	0.488893	0.831325	2.49467
ENSMUST00000020243	chr10	87493659	87493660	0	+	protein_coding	ENSMUSG00000020051	Pah	NM_008777,3	mRNA	1	1	0.876884	0.0068446	0.808037	0.130022	1.82242
ENSMUST00000020248	chr10	88201093	88201264	0	-	protein_coding	ENSMUSG00000020052	Ascl1	NM_008553,4	mRNA	6	3	0.513403	0.641272	0.595092	0.821406	2.7321
ENSMUST00000020252	chr10	88459569	88459665	0	+	protein_coding	ENSMUSG00000020056	Ccdc53	NM_001122960,1,NM_026070,3,NM_027487,1	mRNA	1.2	2	0.80603	-0.141489	0.792165	-0.219768	1.25679
ENSMUST00000020255	chr10	88885992	88885993	0	+	protein_coding	ENSMUSG00000020059	Sycp3	NM_011517,2	mRNA	13	13	-0.0155252	0.379541	-0.00557259	0.527403	0.885863
ENSMUST00000020257	chr10	63339031	63339035	0	+	protein_coding	ENSMUSG00000020062	Slc5a8	NM_145423,2	mRNA	13	13	0.0694261	1.04201	0.174352	1.14524	2.44547
ENSMUST00000020258	chr10	63243797	63243798	0	-	protein_coding	ENSMUSG00000020063	Sirt1	NM_001159589,2,NM_019812,3	mRNA	2	2	0.824504	-0.215932	0.837464	-0.0615438	1.39367
ENSMUST00000020262	chr10	63024512	63024513	0	+	protein_coding	ENSMUSG00000020064	Herc4	NM_026101,4,NM_030114,2	mRNA	1	1	0.985726	-0.196512	0.96789	-0.136985	1.6458
ENSMUST00000020266	chr10	63061582	63061619	0	+	protein_coding	ENSMUSG00000020072	Pbld2	NM_026085,2	mRNA	2	2	0.851771	-0.213921	0.911827	-0.216369	1.36926
ENSMUST00000020268	chr10	62792367	62792368	0	+	protein_coding	ENSMUSG00000020072	Pbld2	NM_026701,2	mRNA	1	1	0.898033	-0.161593	0.864891	-0.0722582	1.53814
ENSMUST00000020270	chr10	62651217	62651218	0	-	protein_coding	ENSMUSG00000020074	Ccar1	NM_026201,3	mRNA	2	2	0.920913	-0.253342	0.921113	-0.266837	1.37919
ENSMUST00000020271	chr10	62507754	62507755	0	-	protein_coding	ENSMUSG00000020076	Ddx50	NM_053183,2	mRNA	1	1	0.962434	-0.25009	0.977002	-0.0791026	1.62885
ENSMUST00000020278	chr10	62252438	62252439	0	-	protein_coding	ENSMUSG00000020077	Srgn	NM_011157,2	mRNA	13	13	0.355584	0.756596	0.365448	0.911665	2.47893
ENSMUST00000020284	chr10	61695514	61695515	0	+	protein_coding	ENSMUSG00000020081	Tacr2	NM_009314,4	mRNA	11	11	-0.0574897	0.751207	-0.0342799	0.889302	1.55006
ENSMUST00000020285	chr10	61680310	61680311	0	+	protein_coding	ENSMUSG00000020087	Tysnd1	NM_001272090,1,NM_001272091,1,NM_001272092,1,NM_027912,1,NR_073587,1	mRNA,misc_RNA	1	2	1.03054	-0.114593	1.04142	-0.15051	1.82537
ENSMUST00000020286	chr10	61648552	61648622	0	+	protein_coding	ENSMUSG00000020088	Sar1a	NM_009120,2	mRNA	1	1	0.88556	-0.162912	0.884213	-0.0825015	1.53488
ENSMUST00000020287	chr10	61595492	61595493	0	+	protein_coding	ENSMUSG00000020089	Ppa1	NM_026438,4	mRNA	1.2	1.2	0.934181	-0.272285	0.978837	-0.0721944	1.58651
ENSMUST00000020289	chr10	61383522	61383523	0	+	protein_coding	ENSMUSG00000020090	Npffr1	NM_001177511,1	mRNA	13	13	-0.000953778	0.848193	0.0745147	0.914696	1.83639
ENSMUST00000020298	chr10	61089343	61089344	0	-	protein_coding	ENSMUSG00000020092	Pald1	NM_013753,2	mRNA	2	2	0.864257	-0.0678799	0.890399	0.016909	1.7028
ENSMUST00000047630	chr3	30599938	30599939	0	+	protein_coding	ENSMUSG00000020098	Pcbd1	NM_025273,4	mRNA	4	3	0.844448	0.0324585	0.871399	0.149893	1.90178
ENSMUST00000020308	chr10	59951769	59951770	0	-	protein_coding	ENSMUSG00000037737	Actrt3	NM_029690,2	mRNA	3	3	0.586194	-0.048514	0.566947	-0.0410636	1.06423
ENSMUST00000020315	chr10	119240054	119240055	0	-	protein_coding	ENSMUSG00000020108	Ddit4	NM_029083,2	mRNA	1	1	0.944669	-0.244527	0.95664	-0.245731	1.46535
ENSMUST00000020316	chr10	121586793	121586794	0	-	protein_coding	ENSMUSG00000020114	Cand1	NM_027994,1	mRNA	1	2	1.04147	-0.158424	1.04111	-0.175956	1.77842
ENSMUST00000020317	chr11	17211567	17211568	0	-	protein_coding	ENSMUSG00000020115	Tbk1	NM_019786,4	mRNA	1	1	0.892488	-0.209925	0.901089	-0.176381	1.43705
ENSMUST00000112607	chr2	58357751	58357752	0	-	protein_coding	ENSMUSG00000020116	Pno1	NM_025443,2	mRNA	2	2	0.926304	-0.213205	0.890763	-0.126639	1.4995
ENSMUST00000020323	chr10	122448499	122448500	0	-	protein_coding	ENSMUSG00000026834	Acvr1c	NM_001111030,1	mRNA	3	3	0.540951	0.676932	0.578796	0.810388	2.77882
ENSMUST00000020334	chr10	123196934	123196971	0	+	protein_coding	ENSMUSG00000020123	Avpr1a	NM_016847,2	mRNA	2	2	0.986681	0.386246	0.988997	0.390819	2.90005
ENSMUST00000020339	chr10	115251492	115251493	0	-	miRNA,protein_coding	ENSMUSG00000020124,ENSMUSG00000099088	Gm27920,Usp15	NM_001301628,1,NM_027604,4	mRNA	1	1	0.962141	-0.208713	0.961871	-0.119231	1.6191
ENSMUST00000020341	chr10	80320536	80320537	0	-	protein_coding	ENSMUSG00000020130	Tbc1d15	NM_025706,3	mRNA	1	1	0.91327	-0.272285	0.940219	-0.172884	1.44874
ENSMUST00000020343	chr10	115315590	115315591	0	-	protein_coding	ENSMUSG00000020133	2310011J03Rik	NM_025521,3	mRNA	2	2	0.788779	-0.16631	0.845758	-0.0127593	1.45688
ENSMUST00000020346	chr10	115384434	115384435	0	-	protein_coding	ENSMUSG00000020132	Rab21	NM_024454,1	mRNA	1	1	0.986444	-0.223015	0.955909	-0.239435	1.53025
ENSMUST00000020349	chr10	80301820	80301821	0	-	protein_coding	ENSMUSG00000020137	Thap2	NM_025780,3	mRNA	1	1	1.00762	-0.213205	1.01081	-0.0858646	1.738
ENSMUST00000020362	chr11	33963013	33963014	0	+	protein_coding	ENSMUSG00000020135	Apc2	NM_011789,2	mRNA	13	6	0.00200225	0.359495	0.0381698	0.413073	0.812752
ENSMUST00000020366	chr11	33578956	33578959	0	+	protein_coding	ENSMUSG00000020155	Kcnmb1	NM_031169,4	mRNA	11	11	-0.0854681	0.771051	0.0140624	0.85685	1.5557
ENSMUST00000020375	chr10	116950379	116950380	0	-	protein_coding	ENSMUSG00000020159	Gabrp	NM_146017,3	mRNA	11	11	-0.0645875	0.825825	0.00831984	0.997133	1.76625
ENSMUST00000020377	chr10	80433620	80433647	0	-	protein_coding	ENSMUSG00000064181	Rab3ip	NM_001003950,2	mRNA	2	2	0.86603	-0.178374	0.845831	-0.0207717	1.51543
ENSMUST00000020378	chr10	116986314	116986315	0	-	protein_coding	ENSMUSG00000020167	Tcf3	NM_001164147,1,NM_001164148,1,NM_001164149,1,NM_001164150,1,NM_001164151,1,NM_001164152,1,NM_001164153,1,NM_011548,4	mRNA	1	2	0.922981	-0.18608	0.957488	-0.143819	1.57422
ENSMUST00000020381	chr10	117148473	117148474	0	+	protein_coding	ENSMUSG00000020169	Best3	NM_001007583,1	mRNA	12	12	-0.0831712	0.406183	-0.0662036	0.57909	0.837194
ENSMUST00000020382	chr10	117224506	117224507	0	-	protein_coding	ENSMUSG00000020170	Frs2	NM_177798,3	mRNA	2	2	0.999752	-0.178374	0.964776	-0.130001	1.67852
ENSMUST00000020383	chr10	80539123	80539124	0	-	protein_coding	ENSMUSG00000020171	Yeats4	NM_026570,4	mRNA	1	1	0.743128	-0.238467	0.794907	-0.160291	1.16186
ENSMUST00000020399	chr10	117629500	117629501	0	-	protein_coding	ENSMUSG00000003341	Atp8b3	NM_026094,3	mRNA	6	3	0.0745592	0.15842	0.207993	0.3031	0.744817
ENSMUST00000020400	chr6	77242689	77242719	0	+	protein_coding	ENSMUSG00000020183	Cpm	NM_027468,1	mRNA	2	2	0.788406	0.340747	0.76429	0.478645	2.47036
ENSMUST00000020403	chr10	110920177	110920178	0	+	protein_coding	ENSMUSG00000060780	Lrrtm1	NM_028880,3	mRNA	13	13	0.13199	0.84	0.160391	1.00537	2.15563
ENSMUST00000020411	chr7	143741962	143741963	0	+	protein_coding	ENSMUSG00000020186	Csrp2	NM_007792,4	mRNA	1	1	0.916692	-0.229968	0.92223	-0.0207717	1.59222
ENSMUST00000017841	chr2	163750238	163750239	0	-	protein_coding	ENSMUSG00000037606	Osbpl5	NM_024289,2	mRNA	9	9	-0.0221234	0.608336	-0.0362967	0.709101	1.25936
ENSMUST00000020420	chr10	80742210	80742211	0	-	protein_coding	ENSMUSG00000017697	Ada	NM_001272052,1,NM_007398,4	mRNA	3	3	0.611156	0.421745	0.660723	0.528182	2.31176
ENSMUST00000020434	chr10	112083354	112083355	0	-	protein_coding	ENSMUSG00000020198	Ap3d1	NM_007460,1	mRNA	2	2	0.964807	-0.32131	1.00595	-0.160291	1.53914
ENSMUST00000107446	chr3	89349958	89349996	0	+	protein_coding	ENSMUSG00000020214	Glipr1l2	NM_026223,2	mRNA	11	11	-0.0554773	0.433694	-0.0867115	0.635378	0.928209
ENSMUST00000020439	chr10	121033960	121034025	0	-	protein_coding	ENSMUSG00000028041	Adam15	NM_001037722,3,NM_009614,3	mRNA	3	3	0.532322	0.42734	0.647526	0.707642	2.41906
ENSMUST00000020440	chr10	80900968	80900969	0	+	protein_coding	ENSMUSG00000020218	Wif1	NM_011915,2	mRNA	2.3	2.3	0.622085	0.110256	0.686911	0.464639	1.90578
ENSMUST00000020441	chr4	145190665	145190666	0	-	protein_coding	ENSMUSG00000020219	Timm13	NM_013895,4	mRNA	2	2	0.902831	-0.213205	0.905695	-0.138206	1.48121
ENSMUST00000020444	chr10	120227070	120227071	0	-	protein_coding	ENSMUSG00000020220	Vps13d	NM_001276502,1	mRNA	6	6	0.0604012	-0.209925	0.0514452	0.00984039	-0.0882443
ENSMUST00000020446	chr10	120208750	120208794	0	+	protein_coding	ENSMUSG00000020224	Llph	NM_025431,2	mRNA	2	2	0.969278	-0.123363	0.913061	-0.0924129	1.67665
ENSMUST00000020449	chr10	120112986	120112987	0	+	protein_coding	ENSMUSG00000020225	Tmbim4	NM_026617,3	mRNA	3	2	0.850261	0.0652779	0.830945	0.153329	1.90689
ENSMUST00000020450	chr10	76147451	76147452	0	-	protein_coding	ENSMUSG00000020228	Helb	NM_080446,2	mRNA	1	1	0.769876	-0.15253	0.768392	-0.187792	1.21489
ENSMUST00000020478	chr10	82699007	82699008	0	+	protein_coding	ENSMUSG00000020229	Slc5a4a	NM_133184,2	mRNA	11	11	-0.0333179	0.827565	-0.0235781	0.95128	1.72257
ENSMUST00000020484	chr10	82859206	82859207	0	+	protein_coding	ENSMUSG00000020246	Hcfc2	NM_001081218,1	mRNA	2	2	0.936571	-0.160463	0.979024	-0.229753	1.55918
ENSMUST00000020488	chr10	83360221	83360222	0	+	protein_coding	ENSMUSG00000020250	Txnrd1	NM_001042513,1,NM_015762,2	mRNA	1	1	0.82459	-0.182605	0.774683	-0.178998	1.25855
ENSMUST00000020490	chr9	106170928	106170930	0	+	protein_coding	ENSMUSG00000020255	D10Wsu102e	NM_026579,3	mRNA	2	2	0.833038	-0.161593	0.89682	-0.143819	1.44181
ENSMUST00000020493	chr10	77259300	77259301	0	+	protein_coding	ENSMUSG00000020257	Wdr82	NM_029896,1	mRNA	1	1	0.899925	-0.213205	0.926224	-0.153804	1.48647
ENSMUST00000020501	chr10	77606097	77606226	0	+	protein_coding	ENSMUSG00000020260	Pofut2	NM_030262,3	mRNA	1	2	0.865254	-0.198708	0.904578	-0.102169	1.48485
ENSMUST00000020504	chr11	54866383	54866482	0	+	protein_coding	ENSMUSG00000020265	Sumo3	NM_001301672,1,NM_001301673,1,NM_019929,4,NR_125904,1	mRNA,misc_RNA	1.4	1.2	0.73194	-0.290324	0.823815	-0.20595	1.09553
ENSMUST00000023610	chr16	85803112	85803113	0	+	protein_coding	ENSMUSG00000020267	Hint1	NM_008248,2	mRNA	1.2	1.2	0.858577	-0.256566	0.871988	-0.184998	1.32454
ENSMUST00000020522	chr10	78009806	78009807	0	-	protein_coding	ENSMUSG00000022893	Adamts1	NM_009621,5	mRNA	3	3	0.781848	0.227667	0.830429	0.490965	2.40348
ENSMUST00000020523	chr11	23665958	23665959	0	-	protein_coding	ENSMUSG00000020277	Pfkl	NM_008826,4	mRNA	1	2	0.73714	-0.0829712	0.798155	-0.169782	1.29083
ENSMUST00000020527	chr11	23519222	23519223	0	-	protein_coding	ENSMUSG00000020283	Pex13	NM_023651,4	mRNA	1	1	1.022	-0.219681	0.972286	-0.294758	1.54419
ENSMUST00000020535	chr11	32300069	32300070	0	-	protein_coding	ENSMUSG00000020286	1700093K21Rik	NM_026105,3	mRNA	12	12	-0.0821045	0.305823	-0.059719	0.478303	0.64302
ENSMUST00000020537	chr11	32000463	32000503	0	+	protein_coding	ENSMUSG00000020295	Hbq1a	NM_175000,2	mRNA	13	13	-0.00478616	0.657444	-0.0867115	0.767583	1.33374
ENSMUST00000020538	chr11	23256041	23256079	0	+	protein_coding	ENSMUSG00000020297	Nsg2	NM_008741,4	mRNA	13	13	0.0881675	0.688454	0.0933164	0.751795	1.62599
ENSMUST00000020547	chr10	79247777	79247778	0	+	protein_coding	ENSMUSG00000020290	Xpo1	NM_001035226,1,NM_134014,3	mRNA	1	1	0.943154	-0.259265	1.03194	-0.0191395	1.70152
ENSMUST00000020549	chr10	79689020	79689021	0	+	protein_coding	ENSMUSG00000055515	Vmn2r81	NM_175936,1	mRNA	11	11	0.0155801	0.675011	-0.102369	0.639009	1.22654
ENSMUST00000020550	chr10	79682195	79682196	0	+	protein_coding	ENSMUSG00000054206	Gzmm	NM_001302485,1,NM_008504,3,NR_126325,1	mRNA,misc_RNA	8	8	-0.00731657	-0.128629	0.00459684	0.0166023	-0.114747
ENSMUST00000020551	chr11	30954395	30954449	0	+	protein_coding	ENSMUSG00000020307	Cdc34	NM_177613,2	mRNA	1	2	0.926587	-0.209925	0.958324	-0.126451	1.57211
ENSMUST00000020552	chr10	79669410	79669411	0	+	protein_coding	ENSMUSG00000020305	Asb3	NM_023906,3	mRNA	2	2	0.970117	-0.174405	0.94102	-0.219768	1.55195
ENSMUST00000020553	chr11	30986333	30986350	0	+	protein_coding	ENSMUSG00000020308	Tpgs1	NM_148934,2	mRNA	2	2	0.916527	-0.229191	0.956838	-0.0570415	1.5986
ENSMUST00000020554	chr10	79664574	79664575	0	-	protein_coding	ENSMUSG00000020309	Chac2	NM_001290667,1,NM_026527,3	mRNA	2	2	0.82196	-0.201354	0.766545	-0.242599	1.17533
ENSMUST00000020564	chr10	79637917	79637918	0	+	protein_coding	ENSMUSG00000020310	Madcam1	NM_013591,2	mRNA	13	12	-0.106425	0.171263	-0.0248746	0.384265	0.424402
ENSMUST00000020568	chr11	21572235	21572306	0	-	protein_coding	ENSMUSG00000020312	Shc2	NM_001024539,1	mRNA	13	13	0.105785	0.815883	0.250044	0.894582	2.0856
ENSMUST00000020573	chr10	79788984	79788985	0	+	protein_coding	ENSMUSG00000020319	Wdpcp	NM_145425,3	mRNA	2	2	0.851324	-0.243501	0.84266	-0.0570415	1.40341
ENSMUST00000092486	chr10	61273437	61273438	0	-	protein_coding	ENSMUSG00000020323	Prss57	NM_001042710,1	mRNA	6	6	-0.0738958	0.121894	-0.0925666	0.390026	0.345783
ENSMUST00000020576	chr11	40755310	40755311	0	-	protein_coding	ENSMUSG00000059901	Adamts14	NM_001081127,1	mRNA	3	3	0.437851	0.465201	0.50931	0.624728	2.1019
ENSMUST00000020577	chr10	79755119	79755120	0	-	protein_coding	ENSMUSG00000020326	Ccng1	NM_009831,2	mRNA	2	2	0.863705	-0.182856	0.887852	0.0833871	1.6404
ENSMUST00000020578	chr11	40733667	40733745	0	+	protein_coding	ENSMUSG00000020327	Fgf22	NM_023304,1	mRNA	6	13	0.0454421	0.202569	0.132769	0.446567	0.827893
ENSMUST00000065112	chr9	30922451	30922452	0	+	protein_coding	ENSMUSG00000020328	Nudcd2	NM_001290697,1,NM_026023,5	mRNA	1	1	0.869481	-0.145447	0.864143	-0.0475509	1.54582
ENSMUST00000035342	chr15	94404257	94404350	0	-	protein_coding	ENSMUSG00000033453	Adamts15	NM_001024139,1	mRNA	3	3	0.506644	0.620512	0.58816	0.779435	2.63887
ENSMUST00000020624	chr11	49712709	49712723	0	-	protein_coding	ENSMUSG00000022449	Adamts20	NM_001164785,1,NM_001164786,1,NM_177431,4	mRNA	3	3	0.343301	1.05825	0.399423	1.09834	3.05869
ENSMUST00000020637	chr11	50325672	50325673	0	-	protein_coding	ENSMUSG00000020362	Cnot6	NM_212484,2	mRNA	2	2	0.965318	-0.168167	0.946112	-0.229753	1.5488
ENSMUST00000020643	chr11	50431124	50431125	0	-	protein_coding	ENSMUSG00000020368	Canx	NM_001110499,1,NM_001110500,1,NM_007597,3	mRNA	1	1	0.963665	-0.182856	0.977406	-0.126451	1.65354
ENSMUST00000020647	chr11	50174849	50174908	0	-	protein_coding	ENSMUSG00000020375	Rufy1	NM_172557,2	mRNA	1	1	0.854969	-0.226508	0.867603	-0.209461	1.3218
ENSMUST00000020650	chr11	53634701	53634702	0	+	protein_coding	ENSMUSG00000020381	3010026O09Rik	NM_026543,3	mRNA	2	1	0.726561	-0.256566	0.724923	-0.184998	1.03492
ENSMUST00000020653	chr11	51763687	51763695	0	-	protein_coding	ENSMUSG00000020383	Il13	NM_008355,3	mRNA	11	11	-0.109276	0.633773	-0.0516651	0.714844	1.19023
ENSMUST00000020662	chr11	5261557	5261558	0	+	protein_coding	ENSMUSG00000020386	Sar1b	NM_025535,2	mRNA	1	1	0.937267	-0.111817	0.874564	-0.114638	1.59588
ENSMUST00000020668	chr11	46454935	46454970	0	-	protein_coding	ENSMUSG00000020393	Kremen1	NM_032396,3	mRNA	2	2	0.800024	-0.138824	0.852239	-0.0542408	1.46433
ENSMUST00000020672	chr11	43601539	43601540	0	+	protein_coding	ENSMUSG00000020399	Havcr2	NM_134250,2	mRNA	11	11	-0.0609818	0.500447	-0.081209	0.606815	0.966576
ENSMUST00000198151	chr5	89883333	89883334	0	-	protein_coding	ENSMUSG00000020405	Fabp6	NM_008375,2	mRNA	12	12	-0.128811	0.349942	-0.0998137	0.516461	0.640102
ENSMUST00000020692	chr1	134079119	134079120	0	-	protein_coding	ENSMUSG00000043635	Adamts3	NM_001081401,2,NM_177872,2	mRNA	3	3	0.724596	0.628127	0.730431	0.743337	3.07361
ENSMUST00000020695	chr11	8664534	8664535	0	-	protein_coding	ENSMUSG00000020423	Btg2	NM_007570,2	mRNA	1	1	0.830252	-0.145471	0.802805	-0.172884	1.33147
ENSMUST00000020699	chr11	4218225	4218226	0	-	protein_coding	ENSMUSG00000020422	Tns3	NM_001083587,1	mRNA	2	2	0.930852	0.10055	0.927523	0.0324213	1.99416
ENSMUST00000020702	chr11	7213896	7213923	0	+	protein_coding	ENSMUSG00000020424	Gatsl3	NM_028022,1	mRNA	2	2	0.579109	-0.2018	0.646929	-0.15051	0.885108
ENSMUST00000020703	chr11	42321048	42321072	0	-	protein_coding	ENSMUSG00000020427	Igfbp3	NM_008343,2	mRNA	13	3	0.376082	0.883452	0.422863	0.916823	2.72803
ENSMUST00000020704	chr11	7197782	7197783	0	-	protein_coding	ENSMUSG00000020428	Gabra6	NM_001099641,2,NM_008068,3	mRNA	11	11	0.0486823	0.728568	-0.0333332	0.738914	1.48196
ENSMUST00000020705	chr11	3963975	3964050	0	+	protein_coding	ENSMUSG00000020429	Igfbp1	NM_008341,4	mRNA	4	1	0.837863	-0.0888428	0.83522	0.029258	1.61168
ENSMUST00000020706	chr11	7063489	7063490	0	+	protein_coding	ENSMUSG00000020430	Pes1	NM_022889,3	mRNA	2.4	1.2	0.824041	-0.0887002	0.803532	-0.120695	1.42527
ENSMUST00000020707	chr11	42182929	42182930	0	+	protein_coding	ENSMUSG00000020431	Adcy1	NM_009622,1	mRNA	13	3	0.276654	0.943308	0.294674	1.04246	2.63726
ENSMUST00000023611	chr16	85901124	85901125	0	-	protein_coding	ENSMUSG00000010803	Gabra1	NM_010250,5	mRNA	13	13	0.247009	0.784827	0.301748	0.993237	2.38492
ENSMUST00000020717	chr6	28423560	28423591	0	-	protein_coding	ENSMUSG00000022894	Adamts5	NM_011782,2	mRNA	3	3	0.689414	0.749341	0.682551	0.832585	3.24747
ENSMUST00000020719	chr11	59208321	59208322	0	+	protein_coding	ENSMUSG00000020440	Arf5	NM_007480,1	mRNA	1	2	0.981851	-0.133508	0.979592	-0.0232356	1.80768
ENSMUST00000020734	chr11	3202392	3202393	0	+	protein_coding	ENSMUSG00000020441	2310033P09Rik	NM_024210,2	mRNA	1	1	0.836723	-0.243501	0.877867	-0.130001	1.36434
ENSMUST00000020753	chr11	29547950	29547951	0	+	protein_coding	ENSMUSG00000020454	Eif4enif1	NM_001166548,1	mRNA	1	1	0.956128	-0.189623	0.930852	-0.239435	1.49833
ENSMUST00000020755	chr11	29172890	29172891	0	+	protein_coding	ENSMUSG00000020461	Clhc1	NM_001163521,1,NM_028504,1	mRNA	1	1	0.889864	-0.259762	0.846525	-0.103384	1.39347
ENSMUST00000020759	chr11	28853204	28853245	0	+	protein_coding	ENSMUSG00000020463	Smek2	NM_134034,2	mRNA	2	2	1.00825	-0.262932	0.986938	-0.2783	1.52677
ENSMUST00000020767	chr11	5838015	5838016	0	+	protein_coding	ENSMUSG00000020467	Efemp1	NM_146015,2	mRNA	13	13	0.226592	0.84346	0.304182	0.941565	2.37054
ENSMUST00000020768	chr11	5803732	5803733	0	-	protein_coding	ENSMUSG00000020474	Polm	NM_017401,2	mRNA	3	2	0.832887	-0.18608	0.853497	-0.172884	1.35029
ENSMUST00000020775	chr11	87987532	87987533	0	-	protein_coding	ENSMUSG00000020475	Pgam2	NM_018870,3	mRNA	13	13	-0.0817255	0.505633	-0.0270534	0.577601	0.975101
ENSMUST00000020776	chr11	5542186	5542187	0	-	protein_coding	ENSMUSG00000020483	Dynll2	NM_026556,4	mRNA	1	2	1.00394	-0.21949	1.01932	-0.130001	1.70297
ENSMUST00000020792	chr11	58918057	58918058	0	-	protein_coding	ENSMUSG00000020482	Ccdc117	NM_134033,2	mRNA	2	2	0.875339	-0.240163	0.909507	-0.20595	1.37811
ENSMUST00000020794	chr11	87109234	87109252	0	+	protein_coding	ENSMUSG00000020490	Btnl10	NM_138678,2	mRNA	12	11	-0.117988	0.451632	-0.0422118	0.737019	1.03011
ENSMUST00000020801	chr11	87086773	87086774	0	+	protein_coding	ENSMUSG00000020492	Ska2	NM_025377,3	mRNA	2	2	0.844611	-0.24811	0.879246	-0.0662582	1.4217
ENSMUST00000020804	chr11	87074061	87074062	0	-	protein_coding	ENSMUSG00000020495	Smg8	NM_024262,1	mRNA	2	2	0.914866	-0.256566	0.940622	-0.209461	1.43571
ENSMUST00000020820	chr11	58171661	58171690	0	-	protein_coding	ENSMUSG00000061666	Gdpd1	NM_025638,2	mRNA	2	2	0.767456	0.00305125	0.733308	0.311383	1.81573
ENSMUST00000020821	chr11	86544991	86544992	0	+	protein_coding	ENSMUSG00000020514	Mrpl22	NM_175001,3	mRNA	2	2	0.741968	-0.21234	0.740647	-0.160291	1.12869
ENSMUST00000020822	chr11	58104153	58104230	0	+	protein_coding	ENSMUSG00000020513	Tubd1	NM_001199045,1,NM_001199046,1,NM_001199047,1,NM_019756,3	mRNA	1	2	0.930871	-0.204867	0.910875	-0.0692723	1.57964
ENSMUST00000020826	chr11	57801637	57801638	0	+	protein_coding	ENSMUSG00000020515	Cnot8	NM_026949,3	mRNA	1.2	2	0.840017	-0.304724	0.909435	-0.130001	1.34499
ENSMUST00000020827	chr11	86484657	86484731	0	+	protein_coding	ENSMUSG00000020519	Sap30l	NM_001081168,1	mRNA	2	2	0.975727	-0.213921	1.0233	-0.00281803	1.78289
ENSMUST00000020835	chr11	85311244	85311245	0	+	protein_coding	ENSMUSG00000020521	Rnft1	NM_029788,5	mRNA	1	1	0.803988	-0.256566	0.829394	-0.0858646	1.30564
ENSMUST00000020843	chr11	84195438	84195439	0	+	protein_coding	ENSMUSG00000020525	Ppm1d	NM_016910,3	mRNA	1	2	0.915057	-0.272285	0.92662	-0.114638	1.48122
ENSMUST00000020846	chr11	60220603	60220604	0	+	protein_coding	ENSMUSG00000020532	Acaca	NM_133360,2	mRNA	6	5	0.153246	-0.104163	-0.0210708	-0.143836	-0.115872
ENSMUST00000020851	chr11	90638173	90638174	0	-	protein_coding	ENSMUSG00000020538	Srebf1	NM_001313979,1,NM_011480,4	mRNA	4	4	0.783706	-0.19991	0.807672	-0.163486	1.24867
ENSMUST00000020853	chr12	36218201	36218218	0	+	protein_coding	ENSMUSG00000020544	Cox11	NM_199008,2	mRNA	2	2	1.03695	-0.18608	1.0266	-0.187957	1.72674
ENSMUST00000020856	chr12	36156824	36156825	0	-	protein_coding	ENSMUSG00000020545	Lrrc72	NM_027699,2	mRNA	11	11	-0.0444281	0.770838	-0.000516646	0.817743	1.54365
ENSMUST00000020858	chr11	90638061	90638084	0	-	protein_coding	ENSMUSG00000020547	Bzw2	NM_025840,3	mRNA	1	1	0.905146	-0.213921	0.931651	-0.123681	1.52151
ENSMUST00000020864	chr11	90002893	90002894	0	-	protein_coding	ENSMUSG00000020546	Stxbp4	NM_011505,2	mRNA	2	2	1.0309	-0.19559	1.0266	-0.187957	1.71285
ENSMUST00000020877	chr12	33429624	33429625	0	-	protein_coding	ENSMUSG00000020553	Pctp	NM_001316372,1,NM_008796,3	mRNA	1	2	0.821056	-0.111001	0.830405	0.0954758	1.62871
ENSMUST00000020878	chr12	33394854	33394855	0	+	protein_coding	ENSMUSG00000020561	Twistnb	NM_172253,2	mRNA	1	1	0.945285	-0.175455	0.968517	-0.184034	1.58388
ENSMUST00000020885	chr12	32954184	32954248	0	+	protein_coding	ENSMUSG00000020562	Efcab10	NM_029152,1	mRNA	13	13	0.0348511	0.816362	0.0568604	0.884753	1.79426
ENSMUST00000020886	chr12	32820335	32820336	0	+	protein_coding	ENSMUSG00000020570	Sypl	NM_198710,3	mRNA	1	1	0.867842	-0.256566	0.883992	-0.2024	1.33271
ENSMUST00000107178	chr4	86053915	86054021	0	+	protein_coding	ENSMUSG00000020572	Nampt	NM_021524,2	mRNA	1	2	0.891692	-0.201354	0.887812	-0.226459	1.38779
ENSMUST00000020898	chr12	35992907	35992908	0	+	protein_coding	ENSMUSG00000066113	Adamtsl1	NM_029967,3	mRNA	3	3	0.381185	0.547148	0.382828	0.591578	1.94997
ENSMUST00000015994	chr3	95687857	95687917	0	+	protein_coding	ENSMUSG00000020581	Agr2	NM_011783,2	mRNA	11	11	-0.0286511	0.643626	-0.0819346	0.803675	1.33793
ENSMUST00000020904	chr12	16894978	16894979	0	-	protein_coding	ENSMUSG00000015850	Adamtsl4	NM_001301705,1,NM_144899,3	mRNA	3	3	0.549772	0.0436167	0.608807	0.324306	1.53124
ENSMUST00000020908	chr12	16810965	16810966	0	+	protein_coding	ENSMUSG00000020580	Rock2	NM_009072,2	mRNA	1	1	0.936975	-0.272285	0.974196	-0.046767	1.60374
ENSMUST00000020911	chr12	8771323	8771414	0	+	protein_coding	ENSMUSG00000057469	E2f6	NM_033270,2,NR_027677,1	mRNA,misc_RNA	2	2	0.843731	0.082415	0.905363	0.227019	2.07282
ENSMUST00000095446	chr10	80348411	80348412	0	+	protein_coding	ENSMUSG00000020592	Sdc1	NM_011519,2	mRNA	1	1.2	1.02485	0.0223545	1.0476	0.197229	2.29677
ENSMUST00000098924	chr3	89715022	89715023	0	-	protein_coding	ENSMUSG00000043822	Adamtsl5	NM_001285435,1,NR_104339,1,NR_104340,1	mRNA,misc_RNA	3	3	0.352232	0.34523	0.427828	0.470771	1.62055
ENSMUST00000020927	chr12	8313433	8313434	0	+	protein_coding	ENSMUSG00000027951	Adar	NM_001038587,4	mRNA	3	3	0.615447	0.428444	0.696661	0.689468	2.55667
ENSMUST00000020928	chr11	109473374	109473375	0	+	protein_coding	ENSMUSG00000020605	Hs1bp3	NM_021429,3	mRNA	2	2	0.736853	-0.0490452	0.79207	0.199607	1.67377
ENSMUST00000020930	chr11	109362831	109362832	0	+	protein_coding	ENSMUSG00000020604	Arsg	NM_028710,3	mRNA	1	1	0.910944	-0.162912	0.939313	0.00845928	1.69463
ENSMUST00000020931	chr12	11265886	11265887	0	+	protein_coding	ENSMUSG00000020611	Gna13	NM_010303,3	mRNA	1	1	0.991869	-0.241509	0.999381	-0.0891926	1.6819
ENSMUST00000020938	chr11	109722255	109722279	0	+	protein_coding	ENSMUSG00000020608	Smc6	NM_001324476,1,NM_025695,4	mRNA	1	1	0.846553	-0.189277	0.909126	0.0414642	1.60183
ENSMUST00000022013	chr13	68999540	68999541	0	-	protein_coding	ENSMUSG00000020614	Fam20a	NM_153782,1	mRNA	1	1	0.909176	-0.00929735	0.969257	0.289835	2.1566
ENSMUST00000020941	chr11	109828021	109828046	0	-	protein_coding	ENSMUSG00000021536	Adcy2	NM_153534,2	mRNA	3	3	0.38649	0.541773	0.42547	0.691455	2.10679
ENSMUST00000020947	chr12	10390780	10390781	0	-	protein_coding	ENSMUSG00000020617	1700012B07Rik	NM_001162428,1,NM_027038,1	mRNA	12	12	-0.0450801	0.228733	-0.0873277	0.387525	0.484199
ENSMUST00000020948	chr11	109995844	109995845	0	+	protein_coding	ENSMUSG00000020621	Rdh14	NM_023697,2	mRNA	1	3	0.832257	-0.113641	0.846751	-0.0410636	1.52759
ENSMUST00000020949	chr11	110399122	110399123	0	-	protein_coding	ENSMUSG00000020620	Abca8b	NM_013851,2	mRNA	4	3	0.757091	0.0559144	0.579211	0.243488	1.64167
ENSMUST00000020957	chr12	28675231	28675232	0	+	protein_coding	ENSMUSG00000020623	Map2k6	NM_011943,2	mRNA	2	2	0.66993	-0.215932	0.528927	-0.123681	0.868707
ENSMUST00000023007	chr15	64922295	64922296	0	+	protein_coding	ENSMUSG00000020629	Adi1	NM_134052,2	mRNA	1	1	0.800967	-0.15253	0.780191	-0.172884	1.27222
ENSMUST00000020959	chr12	28649602	28649603	0	-	protein_coding	ENSMUSG00000022376	Adcy8	NM_001291903,1,NM_009623,2	mRNA	3	3	0.620028	0.820278	0.675546	0.950328	3.39269
ENSMUST00000111741	chr19	53140445	53140446	0	+	protein_coding	ENSMUSG00000020630	Rnaseh1	NM_001286865,1,NM_011275,3,NR_104608,1	mRNA,misc_RNA	2	2	0.860254	-0.145418	0.79991	0.0994256	1.60422
ENSMUST00000020967	chr12	4769295	4769296	0	+	protein_coding	ENSMUSG00000025026	Add3	NM_001164099,2,NM_001164101,2	mRNA	3	3	0.442291	0.223115	0.389942	0.616439	1.69551
ENSMUST00000020969	chr12	26469204	26469205	0	+	protein_coding	ENSMUSG00000020639	Pfn4	NM_028376,3	mRNA	2	2	0.70629	-0.0656551	0.79717	0.0916265	1.52605
ENSMUST00000020971	chr12	26415255	26415256	0	+	protein_coding	ENSMUSG00000020638	Cmpk2	NM_020557,4	mRNA	2	2	0.882334	-0.203278	0.917756	0.0123086	1.60709
ENSMUST00000020974	chr12	25096091	25096092	0	-	protein_coding	ENSMUSG00000020642	Rnf144a	NM_001081977,2,NM_080563,4	mRNA	2	2	0.865682	0.353222	0.86642	0.473357	2.68409
ENSMUST00000020977	chr12	31654825	31654826	0	-	protein_coding	ENSMUSG00000020644	Id2	NM_010496,3	mRNA	1	1	0.940571	-0.284406	0.90506	-0.0858646	1.49615
ENSMUST00000020979	chr12	31634596	31634658	0	-	protein_coding	ENSMUSG00000020648	Dus4l	NM_028002,2	mRNA	1	1	0.909482	-0.196512	0.899013	-0.081052	1.54395
ENSMUST00000020980	chr12	24708241	24708242	0	-	protein_coding	ENSMUSG00000020650	Bcap29	NM_001164090,1,NM_007530,3	mRNA	1	2	0.651556	-0.223015	0.708349	-0.126451	1.02345
ENSMUST00000020982	chr12	24651371	24651372	0	+	protein_coding	ENSMUSG00000020649	Rrm2	NM_009104,2	mRNA	2	2	0.727592	0.0927852	0.759905	0.392364	1.99278
ENSMUST00000020984	chr12	4134153	4134154	0	+	protein_coding	ENSMUSG00000020653	Klf11	NM_178357,3	mRNA	4	1	0.906466	-0.213205	0.919215	-0.169782	1.47286
ENSMUST00000020985	chr12	24580749	24580750	0	+	protein_coding	ENSMUSG00000020654	Adcy3	NM_138305,3	mRNA	13	13	0.395298	1.09089	0.479706	1.11934	3.31678
ENSMUST00000179956	chr10	10472313	10472326	0	+	protein_coding	ENSMUSG00000020656	Grhl1	NM_145890,2	mRNA	9	9	-0.0686845	0.146811	-0.0707787	0.190116	0.197599
ENSMUST00000020990	chr12	3954951	3954952	0	-	protein_coding	ENSMUSG00000050994	Adgb	NM_001127353,3	mRNA	3	3	0.0847177	0.185425	0.114895	0.333534	0.719174
ENSMUST00000020991	chr12	3807030	3807059	0	+	protein_coding	ENSMUSG00000020660	Pomc	NM_001278581,1,NM_001278582,1,NM_001278583,1,NM_001278584,1,NM_008895,4	mRNA	11	11	-0.0420318	0.854398	-0.00643179	1.04307	1.84924
ENSMUST00000020997	chr12	30911668	30911693	0	+	protein_coding	ENSMUSG00000020661	Dnmt3a	NM_007872,4	mRNA	2	2	0.914497	-0.108497	0.936977	-0.102659	1.64986
ENSMUST00000020999	chr12	3365132	3365133	0	+	protein_coding	ENSMUSG00000020669	Sh3yl1	NM_001289480,1,NM_013709,5,NR_110343,1	mRNA,misc_RNA	2	2	0.946892	-0.174013	0.928161	-0.193792	1.53689
ENSMUST00000021001	chr12	3309968	3309969	0	+	protein_coding	ENSMUSG00000020668	Kif3c	NM_008445,2	mRNA	2	2	0.769743	0.395125	0.82933	0.643085	2.79949
ENSMUST00000021005	chr12	30132623	30132624	0	-	protein_coding	ENSMUSG00000020671	Rab10	NM_016676,5	mRNA	1	1	0.937411	-0.32131	0.958608	-0.269742	1.38285
ENSMUST00000021009	chr12	29534905	29534906	0	-	protein_coding	ENSMUSG00000020673	Tpo	NM_009417,3	mRNA	12	11	-0.0594226	0.641421	-0.10863	0.800965	1.27765
ENSMUST00000021011	chr11	82045712	82045713	0	+	protein_coding	ENSMUSG00000061911	Myt1l	NM_001093776,1	mRNA	11	11	0.0239648	1.01394	-0.0195339	1.10724	2.12509
ENSMUST00000021016	chr11	83850855	83850875	0	+	protein_coding	ENSMUSG00000035373	Ccl7	NM_013654,3	mRNA	13	13	0.00874515	0.433694	-0.0777978	0.464349	0.828853
ENSMUST00000021020	chr11	83462960	83463071	0	+	protein_coding	ENSMUSG00000020679	Hnf1b	NM_001291268,1,NM_009330,3	mRNA	2	2	1.01595	0.152426	1.02057	0.458053	2.71939
ENSMUST00000106017	chr4	129985164	129985165	0	-	protein_coding	ENSMUSG00000020682	Mmp28	NM_001320300,1,NM_080453,3,NM_172797,3	mRNA	3	2	0.658974	0.342131	0.680152	0.487415	2.24341
ENSMUST00000021029	chr11	105092206	105092207	0	+	protein_coding	ENSMUSG00000028782	Adgrb2	NM_001199696,1,NM_173071,3	mRNA	3	3	0.480782	0.770571	0.521554	0.881619	2.82488
ENSMUST00000021030	chr11	105126425	105126480	0	+	protein_coding	ENSMUSG00000020690	Efcab3	NM_001081046,1	mRNA	11	11	-0.0467552	0.53257	-0.0516651	0.754161	1.18928
ENSMUST00000021033	chr11	82890588	82890614	0	+	protein_coding	ENSMUSG00000020691	Mettl2	NM_172567,3	mRNA	2	2	0.911598	-0.176324	0.938996	-0.0721944	1.61297
ENSMUST00000021036	chr11	82829030	82829043	0	-	protein_coding	ENSMUSG00000018841	Rad51d	NM_001277938,1,NM_001277939,1,NM_001277941,1,NM_001277942,1,NM_011235,4,NR_102717,1,NR_102718,1,NR_102719,1,NR_102720,1	mRNA,misc_RNA	2.3	2	0.811188	-0.167854	0.864837	0.179474	1.66651
ENSMUST00000021040	chr11	82764305	82764321	0	-	protein_coding	ENSMUSG00000020696	Rffl	NM_026097,3	mRNA	8	8	-0.0548262	-0.145418	-0.0641306	-0.239435	-0.503687
ENSMUST00000021043	chr11	82179811	82179812	0	-	protein_coding	ENSMUSG00000020698	Cct6b	NM_001291242,1,NM_009839,3	mRNA	1	2	0.933947	-0.234239	0.951929	-0.263906	1.44269
ENSMUST00000021046	chr11	106216926	106216927	0	-	protein_coding	ENSMUSG00000020702	Ccl1	NM_011329,3	mRNA	11	11	-0.0674817	0.828882	-0.0539284	0.98694	1.69739
ENSMUST00000021049	chr11	106256154	106256155	0	+	protein_coding	ENSMUSG00000020705	Ddx42	NM_028074,4	mRNA	1	1	0.966386	-0.262932	0.964086	-0.108464	1.58565
ENSMUST00000021050	chr11	80154105	80154117	0	+	protein_coding	ENSMUSG00000020708	Psmc5	NM_008950,1	mRNA	1	1	0.946535	-0.169677	0.92627	-0.275472	1.46864
ENSMUST00000021056	chr11	106349388	106349389	0	+	protein_coding	ENSMUSG00000020709	Adap2	NM_172133,1	mRNA	2	2	0.96365	-0.110303	0.968304	-0.0367699	1.78867
ENSMUST00000021063	chr11	107479484	107479578	0	-	protein_coding	ENSMUSG00000001027	Scn4a	NM_133199,2	mRNA	11	11	-0.0717952	0.644061	-0.055314	0.747399	1.26626
ENSMUST00000021065	chr11	107716521	107716522	0	+	protein_coding	ENSMUSG00000020720	Psmd12	NM_025894,2	mRNA	1	1	0.945327	-0.179047	0.904149	-0.223131	1.48144
ENSMUST00000021066	chr11	107794556	107794557	0	-	protein_coding	ENSMUSG00000020722	Cacng1	NM_007582,2	mRNA	11	11	-0.0470003	0.712938	-0.055879	0.83827	1.4499
ENSMUST00000021076	chr11	115154157	115154204	0	-	protein_coding	ENSMUSG00000020723	Cacng4	NM_019431,2	mRNA	13	13	0.124198	0.979377	0.178244	1.07908	2.3843
ENSMUST00000021077	chr11	115163341	115163342	0	+	protein_coding	ENSMUSG00000020732	Rab37	NM_021411,4	mRNA	13	13.3	0.191875	0.64471	0.330673	0.846694	2.04859
ENSMUST00000021078	chr11	115277049	115277050	0	+	protein_coding	ENSMUSG00000020733	Slc9a3r1	NM_012030,2	mRNA	1	2	0.972264	-0.214523	1.02151	0.0694564	1.83391
ENSMUST00000021085	chr11	115564434	115564526	0	-	protein_coding	ENSMUSG00000018861	Fdxr	NM_007997,1	mRNA	1	1	0.706642	-0.142425	0.76222	-0.209461	1.13304
ENSMUST00000021097	chr11	115933476	115933477	0	+	protein_coding	ENSMUSG00000020739	Nup85	NM_001002929,4	mRNA	2	2	0.783468	-0.111817	0.751458	-0.15051	1.28251
ENSMUST00000021107	chr11	115974709	115974726	0	-	protein_coding	ENSMUSG00000020752	Recql5	NM_130454,2	mRNA	2	2	0.928095	-0.213205	0.885704	-0.182012	1.45048
ENSMUST00000021114	chr11	116012718	116012719	0	+	protein_coding	ENSMUSG00000020758	Itgb4	NM_001005608,2,NM_133663,2	mRNA	13	3	0.290506	0.73978	0.337894	0.835166	2.26399
ENSMUST00000021116	chr11	116030322	116030324	0	-	protein_coding	ENSMUSG00000020766	Galk1	NM_016905,2	mRNA	2	2	0.660279	-0.100258	0.750977	-0.0891926	1.22624
ENSMUST00000021130	chr11	116198855	116198960	0	+	protein_coding	ENSMUSG00000020770	Unk	NM_001286006,1,NM_172569,4	mRNA	1	1	0.790579	-0.216456	0.806687	-0.257962	1.15846
ENSMUST00000021134	chr11	115814724	115814806	0	+	protein_coding	ENSMUSG00000020778	Ten1	NM_027107,1	mRNA	1	1	0.804786	-0.266076	0.751218	-0.160291	1.15542
ENSMUST00000021135	chr11	73047783	73047874	0	+	protein_coding	ENSMUSG00000020781	Tsen54	NM_029557,1	mRNA	2	2	0.806094	-0.242623	0.936171	-0.176381	1.35556
ENSMUST00000021141	chr11	72999103	72999104	0	+	protein_coding	ENSMUSG00000020783	1200014J11Rik	NM_025818,3	mRNA	2	2.3	0.942907	-0.182856	0.973115	-0.153804	1.60517
ENSMUST00000021142	chr11	72961169	72961170	0	+	protein_coding	ENSMUSG00000020787	P2rx1	NM_008771,3	mRNA	13	13	-0.0794036	0.537214	0.00545971	0.745455	1.20855
ENSMUST00000021148	chr11	72607283	72607320	0	+	protein_coding	ENSMUSG00000020788	Atp2a3	NM_001163336,1,NM_001163337,1,NM_016745,3	mRNA	13	3	0.300418	1.02474	0.395682	1.04288	2.89076
ENSMUST00000021154	chr11	72550300	72550301	0	+	protein_coding	ENSMUSG00000020794	Ube2g1	NM_025985,4	mRNA	1	1	0.99203	-0.214523	1.02317	-0.242599	1.6109
ENSMUST00000021155	chr11	72362441	72362442	0	-	protein_coding	ENSMUSG00000020798	Spns3	NM_029932,3	mRNA	13	13	-0.0124457	0.22993	0.0272915	0.401762	0.646507
ENSMUST00000021157	chr11	72215591	72215592	0	-	protein_coding	ENSMUSG00000020799	Tekt1	NM_001282006,1	mRNA	6	6	0.421355	0.382129	0.450111	0.457927	1.74471
ENSMUST00000021158	chr11	72207547	72207616	0	-	protein_coding	ENSMUSG00000020801	Med31	NM_026068,2	mRNA	4	4	0.713345	-0.155227	0.759458	-0.199523	1.13483
ENSMUST00000021160	chr11	116593687	116593688	0	+	protein_coding	ENSMUSG00000020803	Txndc17	NM_026559,3	mRNA	2	2	1.01206	-0.145447	1.004	0.0166023	1.88476
ENSMUST00000120204	chr4	129984870	129984871	0	+	protein_coding	ENSMUSG00000020804	Aanat	NM_009591,3,NR_033223,1	mRNA,misc_RNA	9	9	-0.093873	0.0571077	-0.0959778	-0.169782	-0.302612
ENSMUST00000021164	chr11	72042455	72042525	0	+	protein_coding	ENSMUSG00000028782	Adgrb2	NM_001290714,1	mRNA	3	3	0.445895	0.705993	0.509905	0.870558	2.67209
ENSMUST00000021166	chr11	116654312	116654313	0	+	protein_coding	ENSMUSG00000020808	Fam64a	NM_144526,3	mRNA	13	13	0.299912	1.0281	0.37883	1.07041	2.90229
ENSMUST00000021168	chr11	71750685	71750686	0	-	protein_coding	ENSMUSG00000020810	Cygb	NM_030206,4	mRNA	13	13	0.32543	0.951397	0.400541	0.980023	2.77893
ENSMUST00000021179	chr11	70514615	70514616	0	+	protein_coding	ENSMUSG00000020811	Wscd1	NM_177618,4	mRNA	11	11	0.214634	1.17201	0.299894	1.14358	2.91639
ENSMUST00000021183	chr11	78080382	78080383	0	-	protein_coding	ENSMUSG00000020830	Vmo1	NM_001013607,1	mRNA	8	7	-0.0765937	-0.0456844	-0.0248746	0.159395	0.0122285
ENSMUST00000021187	chr11	78032280	78032360	0	-	protein_coding	ENSMUSG00000020832	Eral1	NM_022313,2	mRNA	2	2	0.86475	-0.168167	0.819696	-0.0410636	1.48011
ENSMUST00000021201	chr11	76847017	76847018	0	+	protein_coding	ENSMUSG00000020834	Dhrs13	NM_183286,2	mRNA	3	2	0.580696	-0.240163	0.72713	0.062528	1.12385
ENSMUST00000021203	chr11	76407143	76407206	0	-	protein_coding	ENSMUSG00000020841	Cpd	NM_007754,2	mRNA	2	2	0.877714	-0.219681	0.933063	0.0377918	1.62209
ENSMUST00000021207	chr11	76027781	76027782	0	+	protein_coding	ENSMUSG00000020843	Timm22	NM_019818,5,NM_023355,2	mRNA	1.2	1.2	0.869719	-0.171828	0.866714	-0.14042	1.44237
ENSMUST00000021208	chr11	75925890	75925891	0	-	protein_coding	ENSMUSG00000020846	Fam101b	NM_029658,1	mRNA	2	2	0.740605	0.179856	0.799457	0.295486	2.04687
ENSMUST00000021209	chr11	75796048	75796049	0	-	protein_coding	ENSMUSG00000020847	Rph3al	NM_001291159,1	mRNA	13	13	-0.116786	0.264918	-0.0725425	0.467242	0.54388
ENSMUST00000002964	chr8	83741325	83741326	0	-	protein_coding	ENSMUSG00000020848	Doc2b	NM_007873,3	mRNA	13	3	0.302433	0.974552	0.385727	0.965795	2.73831
ENSMUST00000021239	chr11	94629767	94629815	0	-	protein_coding	ENSMUSG00000002885	Adgre5	NM_001163029,1,NM_001163030,1,NM_001163031,1,NM_011925,2	mRNA	3	3	0.619589	0.652015	0.68833	0.786823	2.96555
ENSMUST00000021242	chr11	95261529	95261530	0	+	protein_coding	ENSMUSG00000020869	Lrrc59	NM_133807,1	mRNA	1	1	0.923955	-0.24681	0.980582	-0.126451	1.55955
ENSMUST00000021249	chr11	97029938	97030002	0	+	protein_coding	ENSMUSG00000020872	Tac4	NM_053093,1	mRNA	13	13	-0.033889	0.317153	-0.0389465	0.467884	0.712397
ENSMUST00000021251	chr11	97041406	97041407	0	+	protein_coding	ENSMUSG00000020877	Scrn2	NM_146027,2	mRNA	2	2	0.791406	-0.0904319	0.836681	-0.136985	1.40887
ENSMUST00000021259	chr11	69237021	69237036	0	-	protein_coding	ENSMUSG00000020878	Lrrc46	NM_027026,2	mRNA	2	2	0.829952	-0.159483	0.831979	0.0453974	1.54285
ENSMUST00000021271	chr11	69098948	69098949	0	-	protein_coding	ENSMUSG00000020890	Gucy2e	NM_008192,3	mRNA	11	11	0.0726572	0.747484	0.215968	0.88765	1.93417
ENSMUST00000021273	chr11	69088490	69088544	0	+	protein_coding	ENSMUSG00000020893	Per1	NM_011065,4	mRNA	1	1	0.695732	-0.281412	0.704377	-0.111566	1.02252
ENSMUST00000021278	chr11	69015911	69015955	0	+	protein_coding	ENSMUSG00000020894	Vamp2	NM_009497,3	mRNA	1	2	0.985268	-0.240163	0.994475	-0.226459	1.56641
ENSMUST00000021283	chr11	68432121	68432161	0	+	protein_coding	ENSMUSG00000020898	Ctc1	NM_001013256,2,NM_001143790,1,NM_001281464,1,NM_001281465,1	mRNA	1	1	0.790088	-0.15253	0.817037	-0.164547	1.30625
ENSMUST00000047399	chr17	43270329	43270330	0	+	protein_coding	ENSMUSG00000020901	Pik3r5	NM_177320,2	mRNA	13	3	0.300208	0.8755	0.39565	0.981493	2.65492
ENSMUST00000021286	chr11	67966469	67966507	0	+	protein_coding	ENSMUSG00000041293	Adgrf1	NM_133776,2	mRNA	3	3	0.418282	-0.0871231	0.422011	0.00211517	0.755252
ENSMUST00000179619	chr8	94977109	94977110	0	+	protein_coding	ENSMUSG00000020903	Stx8	NM_018768,2	mRNA	2	2	0.886321	-0.189623	0.823571	-0.0692723	1.46059
ENSMUST00000141158	chr8	83900105	83900106	0	+	protein_coding	ENSMUSG00000031785	Adgrg1	NM_001198894,1	mRNA	3	3	0.544814	0.234168	0.565885	0.339517	1.7089
ENSMUST00000021290	chr11	67695326	67695327	0	+	protein_coding	ENSMUSG00000013033	Adgrl1	NM_181039,2	mRNA	3	3	0.579478	0.567211	0.681731	0.761795	2.76091
ENSMUST00000021302	chr11	102836296	102836297	0	+	protein_coding	ENSMUSG00000020907	Rcvrn	NM_009038,2	mRNA	11	11	-0.0565039	0.676862	-0.0233304	0.773169	1.37089
ENSMUST00000021307	chr11	102881204	102881246	0	+	protein_coding	ENSMUSG00000020928	Higd1b	NM_080846,1	mRNA	9	9	-0.0843695	0.29533	-0.084761	0.3031	0.42994
ENSMUST00000021313	chr11	103017167	103017168	0	+	protein_coding	ENSMUSG00000020930	Ccdc103	NM_028492,2	mRNA	2	2	0.794134	-0.138824	0.816835	-0.0410636	1.43478
ENSMUST00000021324	chr11	103267471	103267472	0	-	protein_coding	ENSMUSG00000020935	Dcakd	NM_026551,3	mRNA	1	2	0.767456	-0.201354	0.763142	-0.105332	1.23633
ENSMUST00000021331	chr12	64965535	64965536	0	-	protein_coding	ENSMUSG00000020941	Map3k14	NM_016896,3	mRNA	2	2	0.72776	-0.262145	0.79855	-0.0989737	1.18027
ENSMUST00000021332	chr12	65073943	65073944	0	-	protein_coding	ENSMUSG00000020948	Klhl28	NM_025707,3	mRNA	2	2	1.00637	-0.18608	1.0121	0.0388435	1.86388
ENSMUST00000021333	chr12	49383007	49383008	0	-	protein_coding	ENSMUSG00000020949	Fkbp3	NM_013902,4	mRNA	1	1	0.851053	-0.240163	0.823785	-0.175956	1.28835
ENSMUST00000021335	chr12	51377580	51377581	0	+	protein_coding	ENSMUSG00000020950	Foxg1	NM_008241,2	mRNA	13	13	0.148699	0.827933	0.223455	0.929311	2.15496
ENSMUST00000021338	chr12	51690966	51690967	0	+	protein_coding	ENSMUSG00000020952	Scfd1	NM_001306178,1,NM_029825,3	mRNA	1	2	0.826644	-0.158095	0.716832	-0.14042	1.25812
ENSMUST00000021339	chr12	52006500	52006501	0	+	protein_coding	ENSMUSG00000020955	Ap4s1	NM_021710,3	mRNA	1	2	1.04628	-0.158095	0.986954	-0.169782	1.73307
ENSMUST00000021346	chr12	91400994	91401001	0	-	protein_coding	ENSMUSG00000020956	Dtd2	NM_029545,2	mRNA	2	2	0.808862	0.0102124	0.820676	-0.0410636	1.59841
ENSMUST00000162260	chr3	138415466	138415496	0	+	protein_coding	ENSMUSG00000020963	Tshr	NM_001113404,1,NM_011648,5	mRNA	13	13	0.107912	0.873527	0.171314	0.958989	2.12723
ENSMUST00000021359	chr12	69228189	69228190	0	+	protein_coding	ENSMUSG00000037797	Adh4	NM_011996,2	mRNA	3	3	0.613914	-0.145418	0.581697	0.0305714	1.07918
ENSMUST00000021368	chr12	69357175	69357176	0	-	protein_coding	ENSMUSG00000020974	Pole2	NM_011133,2	mRNA	2	2	0.660705	-0.0488134	0.66763	-0.0158612	1.264
ENSMUST00000021370	chr12	69724873	69724874	0	-	protein_coding	ENSMUSG00000020982	Nemf	NM_025441,3	mRNA	2	2	0.889103	-0.145418	0.860021	-0.212934	1.41445
ENSMUST00000021372	chr12	69724962	69724963	0	-	protein_coding	ENSMUSG00000020988	L2hgdh	NM_145443,2	mRNA	1	1	0.881613	-0.253342	0.875245	-0.0632154	1.45266
ENSMUST00000021375	chr12	59012016	59012017	0	+	protein_coding	ENSMUSG00000054894	Atp5s	NM_026536,1	mRNA	1	1	0.877192	-0.25009	0.865435	-0.0722582	1.434
ENSMUST00000186620	chr7	110627661	110627670	0	-	protein_coding	ENSMUSG00000020986	Sec23a	NM_009147,2	mRNA	1	1	0.846987	-0.281412	0.885355	-0.119231	1.35686
ENSMUST00000187631	chr1	134235363	134235431	0	+	protein_coding	ENSMUSG00000030790	Adm	NM_009627,1	mRNA	3	3	0.657774	0.0699501	0.68581	0.443056	1.87057
ENSMUST00000021379	chr12	59013393	59013455	0	-	protein_coding	ENSMUSG00000042429	Adora1	NM_001008533,3,NM_001039510,2,NM_001282945,1,NM_001291930,1	mRNA	3	3	0.718504	0.206328	0.769936	0.500157	2.25201
ENSMUST00000021380	chr12	59061460	59061461	0	+	protein_coding	ENSMUSG00000060121	Gemin2	NM_025656,5	mRNA	1	1.2	0.775054	-0.243501	0.742144	-0.169782	1.1277
ENSMUST00000021381	chr12	59066919	59066920	0	-	protein_coding	ENSMUSG00000020993	Trappc6b	NM_001306217,1,NM_001306218,1,NM_030057,3	mRNA	2	2	0.909375	-0.15253	0.906595	-0.219768	1.47131
ENSMUST00000021384	chr12	59095799	59095800	0	+	protein_coding	ENSMUSG00000020994	Pnn	NM_008891,2	mRNA	1	2	1.0157	-0.193083	0.99847	0.0132035	1.83171
ENSMUST00000021390	chr12	98259458	98259459	0	+	protein_coding	ENSMUSG00000035349	Mia2	NM_177321,2	mRNA	1	1	0.81722	-0.074897	0.609083	0.0833871	1.43168
ENSMUST00000021399	chr12	98771022	98771023	0	-	protein_coding	ENSMUSG00000021003	Galc	NM_008079,4	mRNA	2	2	0.835983	-0.222877	0.882402	-0.0651336	1.44108
ENSMUST00000021410	chr12	55302999	55303000	0	+	protein_coding	ENSMUSG00000021012	Zc3h14	NM_001160108,1	mRNA	7	7	0.0291624	-0.158095	-0.0744878	-0.20595	-0.409441
ENSMUST00000021411	chr12	55302637	55302638	0	-	protein_coding	ENSMUSG00000021022	Ppp2r3c	NM_021529,3	mRNA	1	1	0.869221	-0.19991	0.839554	-0.0377699	1.4766
ENSMUST00000021412	chr12	55398775	55398796	0	+	protein_coding	ENSMUSG00000021023	1110008L16Rik	NM_025373,1	mRNA	1	1	0.852247	-0.182856	0.828129	-0.102169	1.40854
ENSMUST00000021413	chr12	55492646	55492647	0	+	protein_coding	ENSMUSG00000021024	Psma6	NM_011968,3	mRNA	1	1	0.982448	-0.205052	0.936288	-0.242599	1.51684
ENSMUST00000021416	chr12	56345893	56345894	0	-	protein_coding	ENSMUSG00000021025	Nfkbia	NM_010907,2	mRNA	1	1	0.862137	-0.236795	0.894196	-0.136985	1.40756
ENSMUST00000021424	chr12	87388354	87388355	0	-	protein_coding	ENSMUSG00000021028	Mbip	NM_145442,2	mRNA	2	2	0.887803	-0.0666375	0.881195	0.138975	1.83409
ENSMUST00000021425	chr12	87266746	87266747	0	-	protein_coding	ENSMUSG00000021036	Sptlc2	NM_011479,4	mRNA	2	2	0.906536	-0.189277	0.947487	-0.010121	1.65627
ENSMUST00000021426	chr12	87264243	87264244	0	+	protein_coding	ENSMUSG00000021037	Ahsa1	NM_146036,1	mRNA	1	1	0.965393	-0.231402	0.99956	-0.108464	1.64931
ENSMUST00000021428	chr12	87472298	87472299	0	-	protein_coding	ENSMUSG00000021038	Vipas39	NM_134044,3	mRNA	7	6	0.10943	-0.137519	-0.113724	-0.172884	-0.314992
ENSMUST00000105420	chr10	75316943	75316944	0	-	protein_coding	ENSMUSG00000021039	Snw1	NM_025507,2	mRNA	1	1	0.832342	-0.208713	0.823371	-0.0924864	1.36774
ENSMUST00000021443	chr12	76255232	76255233	0	+	protein_coding	ENSMUSG00000020178	Adora2a	NM_009630,3	mRNA	3	3	0.541775	0.514525	0.614616	0.735501	2.53243
ENSMUST00000021447	chr12	75596199	75596200	0	+	protein_coding	ENSMUSG00000021048	Mthfd1	NM_138745,2	mRNA	1	1	0.901645	-0.250491	0.897533	-0.141033	1.43624
ENSMUST00000021450	chr12	75735728	75735729	0	-	protein_coding	ENSMUSG00000021051	Ppp2r5e	NM_012024,2	mRNA	1	2	1.07045	-0.281412	1.08211	-0.229753	1.71629
ENSMUST00000021453	chr12	76246745	76246746	0	-	protein_coding	ENSMUSG00000021054	Sgpp1	NM_030750,3	mRNA	1	2	0.924429	-0.123363	0.933941	-0.187792	1.56722
ENSMUST00000021458	chr12	76710546	76710547	0	-	protein_coding	ENSMUSG00000021056	Tex21	NM_001159532,1,NM_019784,5	mRNA	12	12	-0.019675	-0.011188	-0.0801011	0.0901491	-0.0208166
ENSMUST00000021466	chr12	69893105	69893106	0	-	protein_coding	ENSMUSG00000021061	Sptb	NM_013675,3	mRNA	2	2	0.893357	0.488531	0.921898	0.652633	3.219
ENSMUST00000021467	chr12	69987001	69987002	0	+	protein_coding	ENSMUSG00000021066	Atl1	NM_178628,5	mRNA	1	2	0.946184	-0.272285	0.97775	-0.143819	1.54406
ENSMUST00000021471	chr12	70453095	70453096	0	-	protein_coding	ENSMUSG00000021067	Sav1	NM_022028,2	mRNA	1	2	0.875637	-0.130869	0.902407	-0.122861	1.53702
ENSMUST00000021479	chr12	70937857	70937858	0	+	protein_coding	ENSMUSG00000021072	Tmx1	NM_028339,1	mRNA	2	2	0.814132	-0.25009	0.830263	-0.160291	1.26111
ENSMUST00000018644	chr11	62248984	62248985	0	+	protein_coding	ENSMUSG00000021076	Actr10	NM_019785,2	mRNA	2	2	0.918352	-0.123363	0.919039	-0.108084	1.6172
ENSMUST00000021486	chr12	71136674	71136675	0	+	protein_coding	ENSMUSG00000018500	Adora2b	NM_007413,4	mRNA	3	3	0.693266	0.678895	0.73687	0.883449	3.29887
ENSMUST00000021490	chr12	103695528	103695529	0	-	protein_coding	ENSMUSG00000021079	Timm9	NM_001024853,1,NM_001024854,1,NM_001286203,2,NM_013896,3	mRNA	1	1	0.933863	-0.223015	0.884596	-0.251905	1.38995
ENSMUST00000021494	chr12	72185028	72185029	0	-	protein_coding	ENSMUSG00000021081	Serpina1f	NM_026687,2	mRNA	12	12	-0.0664731	0.324865	-0.0725588	0.347911	0.53429
ENSMUST00000021495	chr12	104101113	104101114	0	-	protein_coding	ENSMUSG00000021086	Ccdc175	NM_028687,1	mRNA	11	11	-0.011459	0.850972	-0.049813	0.995618	1.7858
ENSMUST00000021506	chr12	104406729	104406730	0	+	protein_coding	ENSMUSG00000041550	Serpina5	NM_172953,3	mRNA	6	6	-0.0274018	-0.175455	-0.0351107	-0.175956	-0.413893
ENSMUST00000021512	chr12	72664827	72664828	0	+	protein_coding	ENSMUSG00000021091	Serpina3n	NM_009252,2	mRNA	2	2	0.901707	-0.0104882	0.887177	0.273778	2.04988
ENSMUST00000036700	chr19	54045182	54045183	0	-	protein_coding	ENSMUSG00000021094	Dhrs7	NM_025522,5	mRNA	1	1	0.798502	-0.213205	0.789986	-0.166649	1.23105
ENSMUST00000021514	chr12	72761211	72761212	0	+	protein_coding	ENSMUSG00000033717	Adra2a	NM_007417,4	mRNA	3	3	0.640491	0.60145	0.677167	0.821043	2.95433
ENSMUST00000021519	chr12	72939892	72939893	0	+	protein_coding	ENSMUSG00000021096	Ppm1a	NM_008910,3	mRNA	1	1	0.880544	-0.179047	0.93891	-0.0635263	1.58628
ENSMUST00000021522	chr12	105032689	105032690	0	+	protein_coding	ENSMUSG00000021099	Six6	NM_011384,5	mRNA	13	13	-0.0317477	0.905498	0.0748599	1.0252	1.9716
ENSMUST00000021523	chr12	73123717	73123718	0	+	protein_coding	ENSMUSG00000021102	Glrx5	NM_028419,3	mRNA	1	1	0.927787	-0.228544	0.97961	-0.15051	1.55961
ENSMUST00000104934	chr2	127363208	127363287	0	+	protein_coding	ENSMUSG00000021103	Mnat1	NM_008612,2	mRNA	2	2	0.823391	-0.0876091	0.782782	0.0520885	1.56771
ENSMUST00000021530	chr12	73907904	73907905	0	+	protein_coding	ENSMUSG00000058620	Adra2b	NM_009633,3	mRNA	3	3	0.503801	0.661152	0.530753	0.854717	2.70153
ENSMUST00000021532	chr12	73964530	73964531	0	+	protein_coding	ENSMUSG00000021109	Hif1a	NM_001313919,1,NM_010431,2	mRNA	1	1	0.989129	-0.141854	0.983483	-0.216369	1.64425
ENSMUST00000021536	chr12	78861637	78861638	0	+	protein_coding	ENSMUSG00000021113	Snapc1	NM_178392,4	mRNA	1	2	0.863714	-0.107375	0.887956	0.0377918	1.67897
ENSMUST00000021539	chr12	106010263	106010264	0	-	protein_coding	ENSMUSG00000021114	Atp6v1d	NM_023721,2	mRNA	1	1	0.983073	-0.233397	0.982337	-0.0410636	1.7002
ENSMUST00000021544	chr12	78906963	78906964	0	+	protein_coding	ENSMUSG00000021115	Vrk1	NM_001029843,1,NM_001029844,1,NM_011705,3	mRNA	2	2	0.848339	-0.0969637	0.875296	-0.212934	1.42907
ENSMUST00000021547	chr12	79296281	79296282	0	-	protein_coding	ENSMUSG00000021118	Plek2	NM_013738,3	mRNA	2	2	0.579799	0.286691	0.607465	0.398599	1.9128
ENSMUST00000021548	chr12	79208914	79208948	0	-	protein_coding	ENSMUSG00000066440	Zfyve26	NM_001008550,1	mRNA	1	1	0.885809	-0.21949	0.784959	-0.257962	1.23269
ENSMUST00000021550	chr12	79130777	79130778	0	+	protein_coding	ENSMUSG00000021123	Rdh12	NM_001313971,1,NM_030017,4	mRNA	13	13	0.0972397	0.450796	0.107986	0.668042	1.32723
ENSMUST00000021554	chr12	80260370	80260371	0	+	protein_coding	ENSMUSG00000021125	Arg2	NM_009705,3	mRNA	13	3	0.320803	0.862831	0.395201	1.01679	2.70685
ENSMUST00000021558	chr12	80518990	80518991	0	-	protein_coding	ENSMUSG00000015143	Actn1	NM_134156,2	mRNA	1	2	0.945947	-0.186002	0.990805	0.0735052	1.81144
ENSMUST00000021567	chr12	81860030	81860031	0	+	protein_coding	ENSMUSG00000021130	Galnt16	NM_001081421,1	mRNA	13	13	0.0964314	1.11182	0.221112	1.18335	2.64077
ENSMUST00000021574	chr13	8996016	8996017	0	+	protein_coding	ENSMUSG00000021140	Pcnx	NM_018814,3	mRNA	2	2	0.999142	-0.156022	1.03067	-0.18023	1.72252
ENSMUST00000021595	chr12	100110186	100110187	0	-	protein_coding	ENSMUSG00000021149	Gtpbp4	NM_027000,4	mRNA	1	1	0.943843	-0.266076	0.972072	-0.0791026	1.59005
ENSMUST00000021596	chr12	100159652	100159653	0	+	protein_coding	ENSMUSG00000021178	Psmc1	NM_008947,3	mRNA	4	1	0.972004	-0.11702	0.937173	-0.133512	1.67288
ENSMUST00000064571	chr5	35893319	35893320	0	-	protein_coding	ENSMUSG00000021179	Nrde2	NM_001290303,1,NM_183155,3	mRNA	1	1	0.785332	-0.205052	0.710508	0.0694564	1.3523
ENSMUST00000021605	chr12	101913266	101913267	0	+	protein_coding	ENSMUSG00000029094	Afap1	NM_027373,2	mRNA	3	3	0.539017	0.476807	0.595381	0.724546	2.44662
ENSMUST00000021609	chr12	102469910	102469911	0	-	protein_coding	ENSMUSG00000021188	Trip11	NM_028446,1	mRNA	2	2	0.927818	-0.226047	0.928141	-0.126639	1.52792
ENSMUST00000021610	chr12	102554969	102554970	0	+	protein_coding	ENSMUSG00000021192	Golga5	NM_013747,4	mRNA	2	4	0.893795	-0.170393	0.886836	-0.010121	1.60148
ENSMUST00000021611	chr13	6548157	6548158	0	+	protein_coding	ENSMUSG00000021194	Chga	NM_007693,2	mRNA	13	13	0.0588035	0.982124	0.150931	1.16566	2.36768
ENSMUST00000095027	chr1	38627184	38627185	0	+	protein_coding	ENSMUSG00000021193	Pitrm1	NM_145131,1	mRNA	2	2	0.730956	0.0136105	0.76667	0.143131	1.65546
ENSMUST00000021617	chr12	103356000	103356001	0	-	protein_coding	ENSMUSG00000037138	Aff3	NM_001290814,1	mRNA	3	3	0.505094	0.909786	0.528555	0.957455	3.13344
ENSMUST00000021628	chr13	4574075	4574076	0	-	protein_coding	ENSMUSG00000021200	Asb2	NM_023049,1	mRNA	12	12	-0.0726009	0.421738	-0.0460518	0.640593	0.944581
ENSMUST00000039259	chr10	127078907	127078908	0	+	protein_coding	ENSMUSG00000021207	Akr1c21	NM_029901,2	mRNA	9	7	-0.0162793	0.267122	-0.0845579	0.0858801	0.252197
ENSMUST00000021632	chr13	4279432	4279433	0	+	protein_coding	ENSMUSG00000025422	Agap2	NM_001033263,5,NM_001301014,1	mRNA	3	3	0.757207	0.12242	0.844292	0.260169	2.00445
ENSMUST00000021639	chr13	3924695	3924696	0	-	protein_coding	ENSMUSG00000021211	Akr1c12	NM_013777,2	mRNA	3	2	0.730378	-0.137519	0.557096	-0.0891926	1.06575
ENSMUST00000051831	chr2	90782727	90782745	0	+	protein_coding	ENSMUSG00000021216	Tubal3	NM_001033879,3	mRNA	12	12	0.00241255	0.52865	-0.117421	0.563615	0.977172
ENSMUST00000021645	chr12	83520466	83520467	0	+	protein_coding	ENSMUSG00000040812	Agbl2	NM_178755,3	mRNA	3	3	0.411089	0.26779	0.402273	0.226108	1.31727
ENSMUST00000021647	chr12	83842342	83842343	0	+	protein_coding	ENSMUSG00000021222	Dcaf4	NM_030246,2	mRNA	2	2	0.575732	-0.0462406	0.665474	0.128324	1.32102
ENSMUST00000021649	chr12	83987861	83987862	0	-	protein_coding	ENSMUSG00000021224	Numb	NM_001136075,2,NM_001272055,1,NM_010949,2	mRNA	8	8	-0.0567429	-0.176324	-0.0578091	-0.126451	-0.417254
ENSMUST00000021652	chr12	84038379	84038380	0	+	protein_coding	ENSMUSG00000021226	Acot2	NM_134188,3	mRNA	1	1	0.832661	-0.190039	0.841177	-0.143819	1.35912
ENSMUST00000021661	chr12	84361968	84362065	0	+	protein_coding	ENSMUSG00000052392	Acot4	NM_134247,3	mRNA	1	4	0.862747	0.0732301	0.872391	0.152973	1.96977
ENSMUST00000021665	chr12	84569762	84569841	0	+	protein_coding	ENSMUSG00000021235	Coq6	NM_172582,3	mRNA	2	2	0.878187	-0.213205	0.923944	-0.133512	1.47851
ENSMUST00000021666	chr12	84617465	84617466	0	+	protein_coding	ENSMUSG00000021239	Vsx2	NM_001301427,1,NM_007701,3	mRNA	13	13	-0.015572	0.95304	0.0572507	1.16316	2.15689
ENSMUST00000021667	chr12	84773270	84773271	0	-	protein_coding	ENSMUSG00000021240	Abcd4	NM_008992,2	mRNA	1	1	0.754402	-0.269193	0.787917	-0.245731	1.06671
ENSMUST00000021668	chr12	84773111	84773112	0	+	protein_coding	ENSMUSG00000021241	Isca2	NM_028863,1	mRNA	2	2	0.88377	-0.244527	0.911208	-0.0276798	1.52822
ENSMUST00000021669	chr12	84970897	84970982	0	-	protein_coding	ENSMUSG00000021242	Npc2	NM_023409,4	mRNA	2	2	0.884103	-0.244527	0.917852	-0.0686835	1.50237
ENSMUST00000021674	chr12	85473890	85473891	0	+	protein_coding	ENSMUSG00000021243	Fcf1	NM_028632,2	mRNA	2	2	0.968866	-0.262932	0.954235	-0.0686835	1.60818
ENSMUST00000021681	chr12	86678700	86678701	0	+	protein_coding	ENSMUSG00000021250	Fos	NM_010234,2	mRNA	1	1	0.87108	0.00387451	0.909507	0.160312	1.94527
ENSMUST00000021682	chr12	86726459	86726460	0	+	protein_coding	ENSMUSG00000021256	Vash1	NM_177354,4	mRNA	3	2	0.726065	0.601375	0.823378	0.814125	3.25763
ENSMUST00000021684	chr12	108334377	108334378	0	-	protein_coding	ENSMUSG00000021257	Angel1	NM_144524,2	mRNA	3	2	0.716322	-0.170946	0.802434	0.0694564	1.41044
ENSMUST00000106589	chr4	110397661	110397792	0	+	protein_coding	ENSMUSG00000021259	Cyp46a1	NM_010010,1	mRNA	3	2	0.639468	-0.103384	0.70515	0.0889522	1.32604
ENSMUST00000030865	chr4	148088030	148088031	0	+	protein_coding	ENSMUSG00000061298	Agbl4	NM_001048189,4,NM_001284190,1,NM_030231,3	mRNA	3	3	0.598071	0.370477	0.592287	0.521491	2.15076
ENSMUST00000021691	chr12	108702305	108702306	0	-	protein_coding	ENSMUSG00000029007	Agtrap	NM_001301281,1,NM_009642,4	mRNA	3	3	0.497755	-0.126705	0.584121	-0.239435	0.724555
ENSMUST00000021707	chr12	111271111	111271112	0	-	protein_coding	ENSMUSG00000021263	Degs2	NM_001171002,1,NM_027299,5	mRNA	13	13	0.290597	0.71121	0.33771	0.813991	2.21032
ENSMUST00000021714	chr12	111814170	111814171	0	+	protein_coding	ENSMUSG00000021278	Amn	NM_033603,3	mRNA	13	3	0.265753	0.728499	0.376595	0.942675	2.38225
ENSMUST00000021715	chr12	111813840	111813873	0	+	protein_coding	ENSMUSG00000021286	Zfyve21	NM_026752,4	mRNA	1	1	0.914659	-0.18608	0.935224	-0.0989737	1.58058
ENSMUST00000021719	chr12	111966976	111966977	0	-	protein_coding	ENSMUSG00000021287	Xrcc3	NM_028875,3	mRNA	1	2	0.91299	-0.16631	0.938391	-0.0791026	1.61724
ENSMUST00000021728	chr12	112644828	112644829	0	-	protein_coding	ENSMUSG00000021290	2010107E04Rik	NM_027360,2	mRNA	1	1	0.894097	-0.156022	0.884668	-0.175956	1.4685
ENSMUST00000021729	chr12	112860915	112860916	0	+	protein_coding	ENSMUSG00000064326	Siva1	NM_001161737,1,NM_013929,2	mRNA	1	2	0.714476	-0.206616	0.79015	-0.19518	1.1256
ENSMUST00000021734	chr13	13784329	13784330	0	-	protein_coding	ENSMUSG00000021298	Gpr132	NM_019925,4	mRNA	13	11	0.0594874	0.434393	0.106092	0.690943	1.29281
ENSMUST00000092955	chr19	8989284	8989285	0	+	protein_coding	ENSMUSG00000021303	Gng4	NM_010317,3	mRNA	13	3	0.406049	0.892218	0.421297	1.02464	2.90059
ENSMUST00000160932	chr17	12741311	12741399	0	+	protein_coding	ENSMUSG00000069833	Ahnak	NM_001039959,2,NM_001286518,1,NM_009643,2,NR_104460,1	mRNA,misc_RNA	3	3	0.658633	0.0508467	0.742322	0.31805	1.77776
ENSMUST00000021757	chr13	20794119	20794120	0	+	antisense	ENSMUSG00000078247	Airn	NR_002853,2,NR_027772,1,NR_027773,1,NR_027784,1	ncRNA	3	3	0.593996	0.0961233	0.683461	0.0451792	1.42052
ENSMUST00000021769	chr13	23915004	23915007	0	+	protein_coding	ENSMUSG00000021322	Aoah	NM_001281854,1,NM_012054,4	mRNA	11	11	0.0269078	0.733905	0.038387	0.810289	1.6101
ENSMUST00000021770	chr13	23991213	23991214	0	-	protein_coding	ENSMUSG00000021336	Slc17a4	NM_177016,3	mRNA	3	5	0.718454	-0.0486739	0.647308	-0.136985	1.1832
ENSMUST00000021772	chr13	25020378	25020379	0	-	protein_coding	ENSMUSG00000021337	Scgn	NM_145399,1	mRNA	11	11	0.000519126	0.864916	-0.00557259	1.00995	1.86981
ENSMUST00000021773	chr13	24943152	24943153	0	-	protein_coding	ENSMUSG00000021339	Mrs2	NM_001013389,2	mRNA	1	2	0.835367	-0.240163	0.822413	-0.160291	1.28377
ENSMUST00000021778	chr13	13182715	13182740	0	+	protein_coding	ENSMUSG00000021340	Gpld1	NM_008156,2	mRNA	4	4	0.657482	0.058779	0.636458	0.249975	1.60884
ENSMUST00000021779	chr13	28016212	28016213	0	+	protein_coding	ENSMUSG00000055360	Prl2c5	NM_001311129,1,NM_181852,2	mRNA	11	11	0.000781375	0.693485	-0.0867115	0.718144	1.32566
ENSMUST00000074156	chr2	28700164	28700208	0	+	protein_coding	ENSMUSG00000005891	Prl4a1	NM_011165,3	mRNA	11	12	-0.0100666	0.466299	-0.117421	0.38148	0.720501
ENSMUST00000021785	chr13	30974046	30974047	0	+	protein_coding	ENSMUSG00000026807	Ak8	NM_001033874,2	mRNA	3	3	0.54379	0.639747	0.601294	0.852608	2.81579
ENSMUST00000038383	chr6	34384218	34384282	0	-	protein_coding	ENSMUSG00000021357	Exoc2	NM_025588,2	mRNA	2	2	0.888663	-0.206616	0.891288	-0.169782	1.43134
ENSMUST00000021790	chr13	41016250	41016251	0	+	protein_coding	ENSMUSG00000061758	Akr1b10	NM_172398,3	mRNA	3	3	0.611708	-0.0275587	0.610887	0.190008	1.38309
ENSMUST00000021791	chr13	41109987	41109988	0	+	protein_coding	ENSMUSG00000021361	Tmem14c	NM_025387,3	mRNA	1	1	0.806969	-0.244527	0.841766	-0.209461	1.22954
ENSMUST00000021792	chr13	41070464	41070465	0	-	protein_coding	ENSMUSG00000021362	Gcm2	NM_008104,2	mRNA	13	11	-0.0565039	0.547148	-0.0634802	0.71828	1.14685
ENSMUST00000021793	chr13	41220404	41220405	0	-	protein_coding	ENSMUSG00000021363	Mak	NM_008547,2	mRNA	12	11	-0.0180441	0.42997	-0.0578091	0.59157	0.945952
ENSMUST00000021794	chr13	41487319	41487320	0	-	protein_coding	ENSMUSG00000021364	Elovl2	NM_019423,2	mRNA	2	2	0.911356	0.0105569	0.90858	0.244091	2.07672
ENSMUST00000021797	chr13	43171500	43171501	0	-	protein_coding	ENSMUSG00000021365	Nedd9	NM_001111324,2	mRNA	13	3	0.239911	0.421697	0.228135	0.529647	1.43161
ENSMUST00000021800	chr13	43560190	43560191	0	-	protein_coding	ENSMUSG00000021368	Tbc1d7	NM_001252639,1,NM_001252640,1,NM_025935,3	mRNA	1	1	0.757446	-0.206616	0.774535	-0.0242444	1.30406
ENSMUST00000021802	chr13	46501848	46501849	0	-	protein_coding	ENSMUSG00000021371	Mcur1	NM_001081059,3	mRNA	1	1	0.814359	-0.175455	0.792802	-0.257962	1.20297
ENSMUST00000021803	chr13	46727939	46727940	0	+	protein_coding	ENSMUSG00000021373	Cap2	NM_026056,4	mRNA	13	13	0.29446	0.86028	0.314024	1.01331	2.56268
ENSMUST00000021810	chr13	48261427	48261428	0	-	protein_coding	ENSMUSG00000021374	Nup153	NM_175749,2	mRNA	1	1	0.978263	-0.15253	0.981373	-0.23624	1.60546
ENSMUST00000021813	chr13	48662998	48662999	0	+	protein_coding	ENSMUSG00000021379	Id4	NM_031166,2	mRNA	2	2	0.736456	0.0702105	0.798436	0.343329	1.96261
ENSMUST00000021817	chr13	49421311	49421312	0	+	protein_coding	ENSMUSG00000021381	Barx1	NM_007526,4	mRNA	13	13	0.00911376	0.876189	0.117537	1.00346	2.00724
ENSMUST00000021818	chr13	49652745	49652746	0	+	protein_coding	ENSMUSG00000021385	Ippk	NM_199056,3,NR_075085,1	mRNA,misc_RNA	2	2	0.885276	-0.219971	0.964715	0.0132035	1.64074
ENSMUST00000021820	chr13	49544443	49544444	0	-	protein_coding	ENSMUSG00000021391	Cenpp	NM_025495,3	mRNA	2	2	0.872739	-0.169677	0.871521	-0.15051	1.4435
ENSMUST00000021822	chr13	49608071	49608072	0	+	protein_coding	ENSMUSG00000021388	Aspn	NM_001172481,1,NM_025711,3	mRNA	12	12	0.0213595	0.305304	-0.10863	0.152973	0.370897
ENSMUST00000081326	chr13	4233740	4233741	0	+	protein_coding	ENSMUSG00000021390	Ogn	NM_008760,4	mRNA	12	12	-0.0482248	0.044491	-0.0976599	0.0889522	-0.0124229
ENSMUST00000021832	chr13	32802038	32802039	0	+	protein_coding	ENSMUSG00000071551	Akr1c19	NM_001013785,3	mRNA	3	3	0.647271	0.031487	0.391203	-0.0147781	1.05506
ENSMUST00000021837	chr13	33159741	33159742	0	+	protein_coding	ENSMUSG00000021400	Wrnip1	NM_030215,3	mRNA	1	1	1.00905	-0.176324	1.03161	-0.223131	1.68215
ENSMUST00000021843	chr13	33964659	33964660	0	-	protein_coding	ENSMUSG00000021404	Serpinb9c	NM_001164524,1	mRNA	11	11	-0.0580295	0.852749	-0.0511904	0.916905	1.66276
ENSMUST00000021851	chr13	34919991	34919992	0	+	protein_coding	ENSMUSG00000046949	Nqo2	NM_001163239,1,NM_001163241,1,NM_020282,3	mRNA	1	1	0.833357	-0.18613	0.77508	-0.209461	1.23803
ENSMUST00000021860	chr13	37345345	37345346	0	-	protein_coding	ENSMUSG00000021414	Fam217a	NM_027967,1	mRNA	11	12	-0.0249545	0.559493	-0.076068	0.448013	0.906959
ENSMUST00000021864	chr13	37994189	37994190	0	+	protein_coding	ENSMUSG00000021423	Ly86	NM_010745,2	mRNA	13	13	0.0957354	0.234636	0.206059	0.429386	0.967804
ENSMUST00000021866	chr13	38036989	38036990	0	-	protein_coding	ENSMUSG00000021427	Ssr1	NM_025965,3	mRNA	1	1	0.902197	-0.138824	0.942589	-0.133512	1.58821
ENSMUST00000021870	chr13	38960874	38960875	0	+	protein_coding	ENSMUSG00000021428	Riok1	NM_024242,3	mRNA	2	2	0.952144	-0.0751914	0.944678	-0.0443237	1.7803
ENSMUST00000021880	chr13	60936624	60936625	0	-	protein_coding	ENSMUSG00000021432	Slc35b3	NM_001170431,1	mRNA	4	4	0.908903	-0.175455	0.88815	-0.175956	1.47056
ENSMUST00000021884	chr13	60897446	60897447	0	-	protein_coding	ENSMUSG00000044258	Ctla2a	NM_001145799,1,NM_007796,2	mRNA	11	11	0.0758621	0.914145	0.0122828	0.950091	1.95319
ENSMUST00000021885	chr13	60941934	60941935	0	-	protein_coding	ENSMUSG00000074874	Ctla2b	NM_001145801,1,NM_007797,1	mRNA	13	11	0.0948987	0.717309	0.104201	0.837478	1.75983
ENSMUST00000021888	chr13	61040630	61040631	0	-	protein_coding	ENSMUSG00000033834	Tpbpa	NM_009411,4	mRNA	11	11	-0.0402149	0.727773	-0.00786867	0.86912	1.54901
ENSMUST00000021889	chr13	61164255	61164256	0	-	protein_coding	ENSMUSG00000021439	Ctsq	NM_029636,3	mRNA	11	11	0.0428779	0.719013	-0.0522971	0.872534	1.58072
ENSMUST00000021890	chr13	61203409	61203410	0	-	protein_coding	ENSMUSG00000055679	Ctsr	NM_020284,1	mRNA	11	11	-0.0256462	0.554488	-0.103391	0.701461	1.12794
ENSMUST00000021891	chr13	61255347	61255348	0	-	protein_coding	ENSMUSG00000021441	Cts6	NM_021445,1	mRNA	11	11	-0.0262803	0.798101	-0.10863	0.835377	1.50047
ENSMUST00000021892	chr13	61358169	61358170	0	-	protein_coding	ENSMUSG00000057446	Cts8	NM_019541,3	mRNA	11	11	-0.0333179	0.702837	-0.0606546	0.776185	1.38615
ENSMUST00000021898	chr13	51567083	51567084	0	-	protein_coding	ENSMUSG00000021440	Cts7	NM_019539,3	mRNA	11	11	0.00710393	0.710588	-0.0925666	0.762395	1.38716
ENSMUST00000021903	chr13	51846678	51846745	0	-	protein_coding	ENSMUSG00000021448	Shc3	NM_009167,3	mRNA	13	13	0.0633968	1.04963	0.139704	1.06191	2.32451
ENSMUST00000021907	chr13	62858399	62858400	0	+	protein_coding	ENSMUSG00000021453	Gadd45g	NM_011817,2	mRNA	1	1	0.988563	-0.145492	0.992853	-0.15051	1.70691
ENSMUST00000021918	chr13	53286123	53286124	0	-	protein_coding	ENSMUSG00000021456	Fbp2	NM_007994,3	mRNA	5	5	-0.0361857	-0.169677	0.0225892	-0.0957465	-0.279034
ENSMUST00000021920	chr13	53377364	53377365	0	-	protein_coding	ENSMUSG00000021464	Ror2	NM_013846,3	mRNA	13	13	0.0658445	1.05571	0.180433	1.17489	2.49162
ENSMUST00000021926	chr13	63815240	63815335	0	-	protein_coding	ENSMUSG00000021468	Sptlc1	NM_009269,2	mRNA	2	2	0.856164	-0.162912	0.854859	-0.0924864	1.46665
ENSMUST00000021929	chr13	64161866	64161867	0	+	protein_coding	ENSMUSG00000021470	Ercc6l2	NM_001013608,2,NM_023507,3	mRNA	1	1	0.785675	-0.206616	0.818181	-0.0858646	1.32278
ENSMUST00000021930	chr13	54071845	54071846	0	+	protein_coding	ENSMUSG00000021476	Habp4	NM_019986,3	mRNA	2	2	0.870209	-0.189277	0.900845	-0.190888	1.41921
ENSMUST00000021932	chr13	54055657	54055658	0	+	protein_coding	ENSMUSG00000021474	Sfxn1	NM_027324,5	mRNA	1	2	0.79211	0.125355	0.829093	0.121416	1.87797
ENSMUST00000021938	chr13	64312709	64312710	0	-	protein_coding	ENSMUSG00000021478	Drd1	NM_010076,3	mRNA	13	13	0.199318	0.876863	0.230849	0.993086	2.34018
ENSMUST00000021939	chr13	64432553	64432554	0	-	protein_coding	ENSMUSG00000021482	Aaed1	NM_025370,2	mRNA	1	2	0.870205	-0.205052	0.837695	-0.23624	1.30192
ENSMUST00000021940	chr13	55362782	55362783	0	+	protein_coding	ENSMUSG00000021483	Cdk20	NM_053180,2	mRNA	1	1	0.679316	-0.273449	0.784728	-0.209461	1.01167
ENSMUST00000021942	chr13	55322055	55322056	0	-	protein_coding	ENSMUSG00000021484	Lman2	NM_025828,3	mRNA	1	1	0.925822	-0.267839	0.957992	-0.166649	1.48891
ENSMUST00000021630	chr13	4434306	4434307	0	+	protein_coding	ENSMUSG00000021486	Prelid1	NM_025596,5	mRNA	2	2	0.952356	-0.154546	0.980483	0.0639198	1.83299
ENSMUST00000021957	chr13	55571119	55571120	0	+	protein_coding	ENSMUSG00000021210	Akr1c6	NM_030611,3	mRNA	3	3	0.854203	-0.0527104	0.611599	-0.0310787	1.38287
ENSMUST00000021958	chr13	55727368	55727369	0	-	protein_coding	ENSMUSG00000021495	Fam193b	NM_145382,4	mRNA	2	2	0.985796	-0.178374	0.941454	-0.0858646	1.67723
ENSMUST00000021959	chr13	55714650	55714651	0	+	protein_coding	ENSMUSG00000021496	Pcbd2	NM_028281,1	mRNA	2	2	0.842198	-0.179047	0.857887	-0.20595	1.34173
ENSMUST00000021961	chr13	55784568	55784580	0	+	protein_coding	ENSMUSG00000021497	Txndc15	NM_175150,3	mRNA	2	2	0.905156	-0.175455	0.889838	-0.147182	1.49316
ENSMUST00000021963	chr13	55623005	55623006	0	+	protein_coding	ENSMUSG00000021499	Catsper3	NM_001252487,1,NM_001252488,1,NM_029772,4	mRNA	10	10	-0.00527768	0.387085	-0.0499639	0.658751	0.990662
ENSMUST00000021968	chr13	55831424	55831425	0	+	protein_coding	ENSMUSG00000021501	Caml	NM_007596,2	mRNA	2	2	0.894687	-0.179604	0.90263	-0.0570415	1.56894
ENSMUST00000021970	chr13	56296550	56296551	0	-	protein_coding	ENSMUSG00000021506	Pitx1	NM_011097,2	mRNA	13	13	0.115451	0.950536	0.250775	1.05052	2.39619
ENSMUST00000021971	chr13	56438355	56438356	0	-	protein_coding	ENSMUSG00000021508	Cxcl14	NM_019568,2	mRNA	13	13	0.385479	0.928233	0.453463	1.07642	3.01825
ENSMUST00000021990	chr13	66932830	66932831	0	+	protein_coding	ENSMUSG00000021509	Slc25a48	NM_177809,4	mRNA	4	4	0.62892	0.198183	0.710555	0.375052	1.94593
ENSMUST00000021993	chr13	66905377	66905378	0	+	protein_coding	ENSMUSG00000021518	Ptdss1	NM_008959,3	mRNA	1	1	0.949424	-0.164737	0.947122	-0.0957465	1.65025
ENSMUST00000021997	chr13	67173207	67173208	0	-	protein_coding	ENSMUSG00000021520	Uqcrb	NM_026219,1	mRNA	1	1	0.902915	-0.125354	0.835061	-0.19881	1.4326
ENSMUST00000022007	chr13	68597439	68597440	0	+	protein_coding	ENSMUSG00000058900	Rsl1	NM_001013769,1	mRNA	2	2	0.787465	0.290619	0.768109	0.485443	2.41697
ENSMUST00000022009	chr13	81783292	81783293	0	+	protein_coding	ENSMUSG00000021534	1700001L19Rik	NM_027035,1	mRNA	13	11	0.00120849	0.818218	0.0272915	0.817068	1.66381
ENSMUST00000099265	chr4	155694342	155694343	0	+	protein_coding	ENSMUSG00000021537	Cetn3	NM_007684,3	mRNA	1	1	0.8178	-0.179047	0.84304	-0.153804	1.34697
ENSMUST00000022019	chr13	56482245	56482246	0	+	protein_coding,pseudogene	ENSMUSG00000074738,ENSMUSG00000107190	AL670236,1,B930041F14Rik	NM_178699,4	mRNA	3	3	0.731101	0.54345	0.724691	0.594944	2.76549
ENSMUST00000022023	chr13	56895736	56895789	0	-	protein_coding	ENSMUSG00000021538	Il9	NM_008373,1	mRNA	12	12	-0.0400765	0.463233	-0.12191	0.515449	0.817862
ENSMUST00000022028	chr17	48089632	48089633	0	-	protein_coding	ENSMUSG00000021541	Trpc7	NM_001302372,1,NM_001302373,1,NM_012035,3	mRNA	11	11	-0.0351498	0.877701	-0.108159	0.930687	1.66818
ENSMUST00000022030	chr13	85189408	85189478	0	+	protein_coding	ENSMUSG00000021545	1700067P10Rik	NM_026625,2	mRNA	12	11	-0.0643922	0.48507	-0.0671658	0.692288	1.04725
ENSMUST00000022032	chr13	58385224	58385225	0	+	protein_coding	ENSMUSG00000021548	Ccnh	NM_023243,5	mRNA	2	2	0.82394	-0.209925	0.838667	-0.0662582	1.39604
ENSMUST00000022039	chr13	59675783	59675784	0	-	protein_coding	ENSMUSG00000021550	2210016F16Rik	NM_027335,1	mRNA	3	2	0.803028	-0.206616	0.871478	-0.0924864	1.38878
ENSMUST00000022049	chr13	73699826	73699827	0	-	protein_coding	ENSMUSG00000021556	Golm1	NM_001035122,2,NM_027307,4	mRNA	2	2	0.706095	0.235596	0.741632	0.493351	2.23754
ENSMUST00000022053	chr13	73937766	73937767	0	+	antisense	ENSMUSG00000021566	Slc6a19os	NM_027780,1	mRNA	12	12	-0.144099	0.396483	0.00644889	0.601778	0.86039
ENSMUST00000022060	chr13	74317325	74317326	0	-	protein_coding	ENSMUSG00000021569	Trip13	NM_027182,2	mRNA	2	2	0.818642	-0.129902	0.843533	-0.111566	1.43071
ENSMUST00000022063	chr13	74350309	74350366	0	-	protein_coding	ENSMUSG00000021576	Pdcd6	NM_011051,3	mRNA	2	2	0.919275	-0.118152	0.890216	-0.166649	1.5408
ENSMUST00000022064	chr13	74364004	74364005	0	+	protein_coding	ENSMUSG00000021578	Ccdc127	NM_001168658,1,NM_001168659,1,NM_024201,3	mRNA	1	1	0.90671	-0.190039	0.855425	-0.233013	1.37343
ENSMUST00000022075	chr13	75089826	75089917	0	-	protein_coding	ENSMUSG00000021579	Lrrc14b	NM_001033042,3	mRNA	6	6	0.214719	-0.162912	0.25411	0.0426125	0.348151
ENSMUST00000022078	chr13	75943866	75943925	0	+	protein_coding	ENSMUSG00000021587	Pcsk1	NM_013628,2	mRNA	13	13	0.416025	0.901096	0.375448	0.9632	2.79134
ENSMUST00000022081	chr13	75967739	75967740	0	-	protein_coding	ENSMUSG00000021589	Rhobtb3	NM_028493,2	mRNA	2	2	0.886776	-0.15253	0.920384	0.111354	1.75212
ENSMUST00000022082	chr13	75839868	75839869	0	+	protein_coding	ENSMUSG00000021590	Spata9	NM_029343,3	mRNA	10	10	0.0392229	0.477227	-0.117421	0.532964	0.930822
ENSMUST00000022089	chr13	69809882	69809883	0	+	protein_coding	ENSMUSG00000021591	Glrx	NM_053108,4	mRNA	2	1	0.863612	-0.15253	0.816618	-0.157064	1.38753
ENSMUST00000022091	chr13	70882948	70882949	0	+	protein_coding	ENSMUSG00000021598	Med10	NM_138596,2	mRNA	2	2	0.950666	-0.216456	0.971951	0.00984039	1.71403
ENSMUST00000022098	chr13	73331009	73331010	0	+	protein_coding	ENSMUSG00000021600	8030423J24Rik	NM_029873,1	mRNA	13	13	-0.128714	0.0553186	-0.0441419	0.360887	0.243463
ENSMUST00000022100	chr13	73536747	73536748	0	+	protein_coding	ENSMUSG00000021607	Mrpl36	NM_053163,1	mRNA	1	1	0.766439	-0.232308	0.825063	-0.239435	1.15493
ENSMUST00000022102	chr13	73604002	73604003	0	+	protein_coding	ENSMUSG00000021609	Slc6a3	NM_010020,3	mRNA	13	3	0.325371	0.91095	0.378865	1.08331	2.82014
ENSMUST00000022104	chr13	73627001	73627002	0	+	protein_coding	ENSMUSG00000021610	Clptm1l	NM_146047,2	mRNA	1	2	0.902947	-0.198708	0.930464	-0.105332	1.54696
ENSMUST00000022105	chr13	73678022	73678023	0	+	protein_coding	ENSMUSG00000021611	Tert	NM_009354,1	mRNA	2	2	0.713602	-0.0302586	0.773853	0.243663	1.69679
ENSMUST00000022108	chr13	89540636	89540637	0	-	protein_coding	ENSMUSG00000021612	Slc6a18	NM_001040692,3,NM_001136087,2,NM_001168643,1,NM_001168644,1,NM_001168645,1,NM_001168646,1	mRNA	12	12	-0.0353923	0.263621	-0.059719	0.533642	0.702449
ENSMUST00000022119	chr13	91223986	91223987	0	+	protein_coding	ENSMUSG00000021613	Hapln1	NM_013500,4	mRNA	11	11	0.00397722	0.677257	0.034558	0.91133	1.62721
ENSMUST00000022120	chr13	91741512	91741534	0	-	protein_coding	ENSMUSG00000021619	Atg10	NM_025770,3	mRNA	1	1	0.700732	-0.25009	0.739554	-0.219768	0.998911
ENSMUST00000022122	chr13	91876884	91876885	0	+	protein_coding	ENSMUSG00000021620	Acot12	NM_028790,3	mRNA	1	1	0.897805	0.111699	0.862789	0.173977	2.06132
ENSMUST00000022124	chr13	102693558	102693612	0	-	protein_coding	ENSMUSG00000021622	Ckmt2	NM_198415,2	mRNA	11	11	-0.0983657	0.588694	-0.0807964	0.646396	1.05895
ENSMUST00000022136	chr13	100651058	100651059	0	+	protein_coding	ENSMUSG00000021624	Cd180	NM_008533,2	mRNA	13	13	0.114167	0.602611	0.112829	0.674626	1.50947
ENSMUST00000022147	chr13	100124852	100124925	0	-	protein_coding	ENSMUSG00000021635	Rad17	NM_001044371,2,NM_001283011,1,NM_011233,3	mRNA	1	1	0.965132	-0.25009	0.973134	-0.219768	1.52003
ENSMUST00000022148	chr13	100015638	100015639	0	+	protein_coding	ENSMUSG00000021645	Smn1	NM_011420,2	mRNA	2	2	0.921454	0.0615803	0.920053	0.255008	2.17141
ENSMUST00000022150	chr13	99900682	99900683	0	-	protein_coding	ENSMUSG00000021646	Mccc2	NM_030026,2	mRNA	1	1	0.803523	-0.250491	0.80274	-0.254948	1.14202
ENSMUST00000022153	chr13	99344677	99344678	0	-	protein_coding	ENSMUSG00000021647	Cartpt	NM_001081493,2,NM_013732,7	mRNA	11	11	0.0447323	1.04829	0.0381698	1.15333	2.28659
ENSMUST00000022163	chr13	98316966	98317006	0	-	protein_coding	ENSMUSG00000021650	Ptcd2	NM_026873,2	mRNA	2	2	0.973616	-0.229968	0.962126	-0.136985	1.5983
ENSMUST00000022169	chr13	97198356	97198357	0	-	protein_coding	ENSMUSG00000021660	Btf3	NM_001170540,1,NM_145455,3	mRNA	1	1	0.991086	-0.169677	0.981614	-0.0791026	1.73698
ENSMUST00000022172	chr13	96542484	96542485	0	-	protein_coding	ENSMUSG00000021665	Hexb	NM_010422,2	mRNA	2	2	0.655392	-0.0601787	0.702317	-0.223131	1.08058
ENSMUST00000022182	chr13	95696853	95696854	0	-	protein_coding	ENSMUSG00000021668	Polk	NM_012048,2	mRNA	2	2	1.02794	-0.196512	1.01276	-0.172884	1.70667
ENSMUST00000201204	chr4	36951742	36951747	0	+	protein_coding	ENSMUSG00000021675	F2rl2	NM_010170,4	mRNA	8	8	-0.0286511	-0.0563304	-0.0845579	-0.114638	-0.284162
ENSMUST00000022186	chr13	95478654	95478655	0	-	protein_coding,pseudogene	ENSMUSG00000045083,ENSMUSG00000106937	AL844160,1,Lingo2	NM_001165999,1	mRNA	3	3	0.494887	0.793129	0.496864	0.871777	2.82667
ENSMUST00000022195	chr13	94875602	94875603	0	-	protein_coding	ENSMUSG00000021679	S100z	NM_001081159,1	mRNA	11	11	-0.0291369	0.75212	-0.0438515	0.880122	1.5601
ENSMUST00000022196	chr13	94358960	94358961	0	+	protein_coding	ENSMUSG00000021685	Otp	NM_011021,3	mRNA	11	11	-0.0064291	0.911434	-0.00967008	1.07827	1.97367
ENSMUST00000022203	chr13	106947129	106947130	0	+	protein_coding	ENSMUSG00000021686	Ap3b1	NM_009680,3	mRNA	2	2	0.915982	-0.247521	0.972047	-0.209461	1.47721
ENSMUST00000022207	chr13	108214404	108214405	0	+	protein_coding	ENSMUSG00000021692	Dimt1	NM_025447,4	mRNA	1	2	0.891388	-0.2354	0.902733	-0.23624	1.36723
ENSMUST00000022212	chr13	110395044	110395045	0	+	protein_coding	ENSMUSG00000021696	Elovl7	NM_029001,5	mRNA	3	2	0.705614	0.586713	0.727197	0.672716	2.89476
ENSMUST00000022213	chr13	92794817	92794818	0	+	protein_coding	ENSMUSG00000021701	Plk2	NM_152804,2	mRNA	1	2	0.888872	-0.238467	0.916966	-0.0344418	1.53962
ENSMUST00000022217	chr13	92530867	92530868	0	-	protein_coding	ENSMUSG00000021702	Thbs4	NM_011582,3	mRNA	13	13	0.0798324	0.966941	0.112181	1.11517	2.28379
ENSMUST00000022218	chr13	92354783	92354784	0	-	protein_coding	ENSMUSG00000021706	Zfyve16	NM_173392,4	mRNA	1	2	0.842915	-0.103919	0.854453	-0.122861	1.47978
ENSMUST00000022222	chr13	103920513	103920514	0	+	protein_coding	ENSMUSG00000021707	Dhfr	NM_010049,3	mRNA	1	2	0.877939	-0.213205	0.89556	-0.0825015	1.49162
ENSMUST00000022226	chr13	104228843	104228844	0	-	protein_coding	ENSMUSG00000021709	Erbb2ip	NM_001005868,2,NM_001289473,1,NM_001289474,1,NM_001289475,1	mRNA	1	1	0.982843	-0.226508	0.964065	-0.191507	1.56999
ENSMUST00000176939	chr19	40588368	40588463	0	-	protein_coding	ENSMUSG00000021713	Ppwd1	NM_172807,4	mRNA	1	1	0.810042	-0.196512	0.836448	-0.100432	1.36292
ENSMUST00000022228	chr13	104816952	104816953	0	-	protein_coding	ENSMUSG00000025007	Aldh18a1	NM_019698,2,NM_153554,2	mRNA	3	3	0.605542	0.105053	0.654069	0.356726	1.73623
ENSMUST00000022230	chr13	104817177	104817240	0	-	protein_coding	ENSMUSG00000021715	Cwc27	NM_026072,1	mRNA	1	1	0.925086	-0.164469	0.862131	-0.0601433	1.57049
ENSMUST00000022232	chr13	105082122	105082123	0	+	protein_coding	ENSMUSG00000021716	Srek1ip1	NM_026075,3,NR_135272,1	mRNA,misc_RNA	1.2	1.2	0.918826	-0.182605	0.863102	-0.117681	1.49868
ENSMUST00000022235	chr13	105443693	105443694	0	+	protein_coding	ENSMUSG00000021718	4933425L06Rik	NM_025751,3	mRNA	11	11	-0.0587542	0.425358	-0.047949	0.510134	0.829401
ENSMUST00000087638	chr19	20601961	20601962	0	+	protein_coding	ENSMUSG00000021721	Htr1a	NM_008308,4	mRNA	11	11	-0.0175306	1.01673	0.00330322	1.04989	2.05233
ENSMUST00000022242	chr13	117220625	117220626	0	+	protein_coding	ENSMUSG00000053279	Aldh1a1	NM_013467,3	mRNA	3	3	0.818694	-0.0595542	0.644346	-0.0756672	1.3302
ENSMUST00000022245	chr13	118387251	118387252	0	+	protein_coding	ENSMUSG00000021728	Emb	NM_010330,4	mRNA	13	13	0.343697	1.01035	0.394058	1.06483	2.95865
ENSMUST00000022246	chr13	118714699	118714700	0	-	protein_coding	ENSMUSG00000021731	Mrps30	NM_021556,3	mRNA	2	2	0.926464	-0.15253	0.912812	-0.111566	1.58957
ENSMUST00000022257	chr14	14012491	14012492	0	+	protein_coding	ENSMUSG00000021732	Fgf10	NM_008002,4	mRNA	13	13	0.127111	1.10102	0.084615	1.14655	2.47288
ENSMUST00000022262	chr14	12345864	12345865	0	+	protein_coding	ENSMUSG00000021738	Atxn7	NM_139227,4	mRNA	1	2	0.861027	-0.236795	0.890841	-0.115558	1.4205
ENSMUST00000022264	chr14	11553532	11553582	0	-	protein_coding	ENSMUSG00000021743	Fezf2	NM_080433,3	mRNA	13	13	0.36681	0.99505	0.36108	1.06605	2.92948
ENSMUST00000022268	chr14	8172991	8172992	0	+	protein_coding	ENSMUSG00000021745	Ptprg	NM_008981,3	mRNA	1	2	1.01156	-0.0207445	1.04106	0.138975	2.16781
ENSMUST00000022269	chr14	8378762	8378763	0	-	protein_coding	ENSMUSG00000021748	Pdhb	NM_024221,3	mRNA	1	1	0.873095	-0.229968	0.847122	-0.248833	1.28374
ENSMUST00000022271	chr14	8258831	8258832	0	-	protein_coding	ENSMUSG00000021749	Oit1	NM_146050,2	mRNA	11	11	-0.090011	0.491978	-0.0370944	0.70402	1.07005
ENSMUST00000022272	chr14	8214148	8214149	0	-	protein_coding	ENSMUSG00000021751	Acox2	NM_001161667,1	mRNA	4	4	0.787449	-0.0721869	0.832996	0.146494	1.68782
ENSMUST00000022275	chr13	112288451	112288519	0	+	protein_coding	ENSMUSG00000021752	Kctd6	NM_027782,3	mRNA	1	1	0.770987	-0.206616	0.799965	-0.00649037	1.35867
ENSMUST00000022281	chr13	112927379	112927380	0	+	protein_coding	ENSMUSG00000049985	Ankrd55	NM_001168403,1,NM_001168404,1,NM_001168405,1,NM_029898,3	mRNA	6	3	0.221251	0.131235	0.206942	0.206029	0.766694
ENSMUST00000022282	chr13	113046387	113046388	0	-	protein_coding	ENSMUSG00000016018	Skiv2l2	NM_028151,2	mRNA	2	2	0.945826	-0.216456	0.939261	-0.245731	1.47015
ENSMUST00000022286	chr13	114388093	114388094	0	-	protein_coding	ENSMUSG00000021760	Gpx8	NM_027127,2	mRNA	13	13	0.213473	0.679971	0.145772	0.73338	1.78811
ENSMUST00000022292	chr14	21750531	21750549	0	-	protein_coding	ENSMUSG00000021764	Ndufs4	NM_010887,2	mRNA	1	1	0.873546	-0.25009	0.879243	-0.219768	1.32514
ENSMUST00000022295	chr14	21848893	21848977	0	+	protein_coding	ENSMUSG00000021770	Samd8	NM_026283,2	mRNA	3	2	0.955528	-0.240163	0.972629	-0.0858646	1.62129
ENSMUST00000022296	chr14	18331858	18331859	0	-	protein_coding	ENSMUSG00000021773	Comtd1	NM_026965,2	mRNA	2	2	0.68956	-0.118974	0.789739	0.179474	1.52817
ENSMUST00000022303	chr14	17660960	17660961	0	-	protein_coding	ENSMUSG00000021774	Ube2e1	NM_009455,3	mRNA	2	2	0.828727	-0.19991	0.882258	-0.187792	1.35073
ENSMUST00000022304	chr14	17981644	17981645	0	+	protein_coding	ENSMUSG00000021779	Thrb	NM_001113417,1	mRNA	1	2	1.02218	-0.0159246	1.00998	-0.0396482	1.97725
ENSMUST00000022310	chr14	16249280	16249328	0	+	protein_coding	ENSMUSG00000021779	Thrb	NM_009380,3	mRNA	7	7	-0.0595427	-0.119553	-0.0499639	0.118726	-0.110376
ENSMUST00000022311	chr14	16249807	16249808	0	+	protein_coding	ENSMUSG00000021785	Ngly1	NM_021504,3	mRNA	1	1	0.819085	-0.24681	0.831315	-0.0825015	1.33495
ENSMUST00000022314	chr14	41131782	41131789	0	-	protein_coding	ENSMUSG00000021786	Oxsm	NM_027695,3	mRNA	1	1	0.830721	-0.18613	0.832937	-0.14042	1.35519
ENSMUST00000034723	chr9	71215789	71215790	0	+	protein_coding	ENSMUSG00000021789	Sftpa1	NM_023134,4	mRNA	7	7	-0.0587542	-0.0751914	-0.074684	0.0565908	-0.152057
ENSMUST00000022316	chr14	41069073	41069074	0	+	protein_coding	ENSMUSG00000013584	Aldh1a2	NM_009022,4	mRNA	3	3	0.587014	0.61148	0.683494	0.814	2.89569
ENSMUST00000022322	chr14	34310727	34310728	0	-	protein_coding	ENSMUSG00000021791	Dydc2	NM_027717,1	mRNA	11	11	-0.0509126	0.556076	-0.0905515	0.58802	1.00414
ENSMUST00000022325	chr14	34522800	34522801	0	+	protein_coding	ENSMUSG00000021794	Glud1	NM_008133,4	mRNA	1	2	0.974662	-0.194811	1.01394	-0.0965353	1.71584
ENSMUST00000022331	chr14	34600141	34600142	0	-	protein_coding	ENSMUSG00000021797	9230112D13Rik	NM_030062,1	mRNA	11	11	-0.0999496	0.395125	-0.0894693	0.495148	0.702603
ENSMUST00000022337	chr14	37098310	37098311	0	-	protein_coding	ENSMUSG00000021799	Opn4	NM_001128599,1,NM_013887,2	mRNA	11	11	-0.0780382	0.5973	0.00801719	0.720548	1.24756
ENSMUST00000022338	chr14	37048963	37048964	0	-	protein_coding	ENSMUSG00000021803	Cdhr1	NM_130878,2	mRNA	13	13	0.0988006	0.914863	0.178868	1.07712	2.28707
ENSMUST00000138858	chr10	83534080	83534140	0	-	protein_coding	ENSMUSG00000021804	Rgr	NM_001301692,1,NM_001301694,1,NM_021340,4	mRNA	8	8	-0.0753011	0.274802	-0.110049	0.39515	0.485501
ENSMUST00000022341	chr14	19823822	19823823	0	-	protein_coding	ENSMUSG00000020256	Aldh1l2	NM_153543,2	mRNA	3	3	0.462403	0.175043	0.488656	0.292999	1.43069
ENSMUST00000022343	chr14	20294690	20294691	0	-	protein_coding	ENSMUSG00000021807	2700060E02Rik	NM_026528,3	mRNA	1	2	0.917631	-0.190039	0.871913	-0.163486	1.46088
ENSMUST00000022344	chr14	20348120	20348121	0	+	protein_coding	ENSMUSG00000021809	Nudt13	NM_026341,2	mRNA	2	2	0.64664	-0.149306	0.508253	-0.166649	0.847116
ENSMUST00000022345	chr14	20388909	20388910	0	-	protein_coding	ENSMUSG00000021810	Ecd	NM_027475,3	mRNA	1	2	0.926206	-0.233397	0.895732	-0.153804	1.46452
ENSMUST00000022353	chr14	20496900	20496901	0	-	protein_coding	ENSMUSG00000021811	Dnajc9	NM_134081,5	mRNA	2	2	0.812042	-0.203278	0.839961	-0.147182	1.32195
ENSMUST00000022358	chr14	20707552	20707553	0	-	protein_coding	ENSMUSG00000021815	Mss51	NM_029104,1	mRNA	8	8	-0.0450801	-0.0649989	-0.132998	-0.0632154	-0.306268
ENSMUST00000072018	chr6	85587531	85587532	0	+	protein_coding	ENSMUSG00000021819	Zswim8	NM_001252081,1,NM_001252082,1,NM_027996,3	mRNA	1	1	0.935187	-0.219681	0.964979	-0.0651336	1.62827
ENSMUST00000022369	chr14	20929433	20929434	0	+	protein_coding	ENSMUSG00000063810	Alms1	NM_145223,2	mRNA	3	3	0.81994	0.0170395	0.837705	-0.00646369	1.66815
ENSMUST00000022378	chr14	45318571	45318572	0	+	protein_coding	ENSMUSG00000021823	Vcl	NM_009502,4	mRNA	1	1	0.904025	-0.241509	0.924934	-0.184998	1.43981
ENSMUST00000022380	chr14	45329824	45329825	0	-	protein_coding	ENSMUSG00000021831	Ero1l	NM_015774,3	mRNA	2	2	0.948897	-0.164469	0.932591	-0.219768	1.52924
ENSMUST00000022391	chr14	47663756	47663788	0	+	protein_coding	ENSMUSG00000021832	Psmc6	NM_025959,3	mRNA	1	2	0.890349	-0.15253	0.889976	-0.126451	1.51663
ENSMUST00000022416	chr14	25842156	25842184	0	+	protein_coding	ENSMUSG00000021843	Ktn1	NM_008477,2	mRNA	6	7	-0.0296053	-0.0705628	-0.0942801	-0.105332	-0.299759
ENSMUST00000022424	chr14	51007929	51007930	0	+	protein_coding	ENSMUSG00000021866	Anxa11	NM_013469,2	mRNA	3	2	0.885393	-0.179604	0.931071	0.000897021	1.63762
ENSMUST00000022428	chr14	51091077	51091078	0	+	protein_coding	ENSMUSG00000021872	Rnase10	NM_029145,3	mRNA	5	5	0.0579466	-0.215932	0.188202	-0.122861	-0.0923551
ENSMUST00000022438	chr14	51411001	51411140	0	+	protein_coding	ENSMUSG00000021876,ENSMUSG00000072115	Ang,Rnase4	NM_001161731,2,NM_021472,4	mRNA	1	2	0.841247	-0.236795	0.829863	-0.0756672	1.37116
ENSMUST00000022446	chr14	31495079	31495080	0	+	protein_coding	ENSMUSG00000000606	Vmn2r88	NM_011686,1	mRNA	12	11	0.0340393	0.431907	-0.102616	0.528785	0.891317
ENSMUST00000022450	chr14	27428847	27428848	0	+	protein_coding	ENSMUSG00000021890	Eaf1	NM_028932,4	mRNA	1	2	0.958006	-0.301888	1.00785	-0.119231	1.57949
ENSMUST00000022451	chr14	31336638	31336708	0	+	protein_coding	ENSMUSG00000040651	Fam208a	NM_001114879,1,NM_028945,1	mRNA	1	1	0.893854	-0.256566	0.940742	-0.226459	1.40043
ENSMUST00000022458	chr14	31251450	31251581	0	+	protein_coding	ENSMUSG00000021893	Capn7	NM_009796,2	mRNA	1	2	0.869668	-0.233397	0.874564	-0.175956	1.36611
ENSMUST00000022459	chr14	31251217	31251218	0	+	protein_coding	ENSMUSG00000021901	Bap1	NM_027088,2	mRNA	1	1	0.955902	-0.198708	0.967901	-0.182012	1.57655
ENSMUST00000022461	chr14	32085608	32085692	0	-	protein_coding	ENSMUSG00000021902	Phf7	NM_027949,1	mRNA	1	2	0.941386	-0.253439	0.973686	-0.169782	1.53129
ENSMUST00000022464	chr14	32142026	32142027	0	-	protein_coding	ENSMUSG00000021905	Dph3	NM_001047433,2,NM_001284346,1,NM_172254,4,NR_104303,1,NR_104304,1	mRNA,misc_RNA	1	1	0.770871	-0.233397	0.750125	-0.0475509	1.24647
ENSMUST00000022470	chr14	32201949	32202033	0	+	protein_coding	ENSMUSG00000021907	Msmb	NM_020597,3	mRNA	11	12	-0.0862714	0.418616	-0.0616093	0.692567	0.964843
ENSMUST00000108574	chr11	70255340	70255353	0	+	protein_coding	ENSMUSG00000021911	Parg	NM_011960,2	mRNA	1.2	2	1.07116	-0.111817	1.04017	-0.0505258	1.95528
ENSMUST00000022494	chr14	61360444	61360445	0	-	protein_coding	ENSMUSG00000000320	Alox12	NM_007440,4	mRNA	3	3	0.251314	0.627602	0.330278	0.804428	2.05553
ENSMUST00000022496	chr14	61439946	61439947	0	-	protein_coding	ENSMUSG00000021928	Ebpl	NM_026598,3	mRNA	4	2	0.753137	-0.145447	0.698658	-0.0957465	1.21793
ENSMUST00000022497	chr14	61556885	61556886	0	-	protein_coding	ENSMUSG00000021929	Kpna3	NM_008466,5	mRNA	1	2	0.796762	-0.21949	0.819021	-0.157064	1.26173
ENSMUST00000022499	chr14	62332068	62332126	0	-	protein_coding	ENSMUSG00000021930	Spryd7	NM_001310603,1,NM_025697,4	mRNA	1	2	0.907328	-0.162912	0.908626	-0.169782	1.50606
ENSMUST00000022507	chr14	56778315	56778316	0	+	protein_coding	ENSMUSG00000021932	Rnaseh2b	NM_026001,2	mRNA	2	2	0.807523	-0.169677	0.827022	-0.105332	1.37147
ENSMUST00000022508	chr14	33589270	33589271	0	-	protein_coding	ENSMUSG00000021938	Pspc1	NM_025682,3	mRNA	1	2	0.924513	-0.278394	0.943376	-0.163486	1.4657
ENSMUST00000022511	chr14	56887795	56887796	0	+	protein_coding	ENSMUSG00000021940	Ptpn20	NM_008978,2	mRNA	11	11	-0.0439501	0.707742	-0.0108047	0.882096	1.53538
ENSMUST00000022517	chr14	57398482	57398483	0	+	protein_coding	ENSMUSG00000021945	Zmym2	NM_029498,3	mRNA	2	2	0.899636	-0.253342	0.914462	-0.130001	1.45785
ENSMUST00000022518	chr14	57571568	57571569	0	-	protein_coding	ENSMUSG00000021947	Cryl1	NM_030004,3	mRNA	3	2	0.66807	0.258232	0.709923	0.461214	2.15393
ENSMUST00000022519	chr14	34085981	34086026	0	-	protein_coding	ENSMUSG00000021951	N6amt2	NM_026526,2	mRNA	2	2	0.745855	-0.170393	0.699079	-0.216369	1.0774
ENSMUST00000022521	chr14	30610301	30610302	0	+	protein_coding	ENSMUSG00000021950	Anxa8	NM_001281845,1,NM_013473,4	mRNA	11	11	-0.0860973	0.766106	-0.0461731	0.848011	1.48443
ENSMUST00000022522	chr14	63509091	63509092	0	-	protein_coding	ENSMUSG00000021948	Prkcd	NM_001310682,1	mRNA	8	7	-0.0480596	0.186161	0.014039	0.176039	0.328158
ENSMUST00000022528	chr14	63860312	63860313	0	-	protein_coding	ENSMUSG00000021953	Tdh	NM_021480,5	mRNA	11	11	0.00105468	1.04735	0.0334596	1.15934	2.24125
ENSMUST00000022529	chr14	30549131	30549212	0	+	protein_coding	ENSMUSG00000021958	Pinx1	NM_028228,3	mRNA	2	2	0.870941	-0.123481	0.874497	-0.0453282	1.58089
ENSMUST00000022532	chr14	63987779	63987780	0	+	protein_coding	ENSMUSG00000021957	Tkt	NM_009388,6	mRNA	1	1	0.81167	-0.313108	0.875146	-0.153804	1.25411
ENSMUST00000022535	chr14	30479565	30479566	0	-	protein_coding	ENSMUSG00000021961	4930578I06Rik	NM_026359,3	mRNA	11	11	-0.0552802	0.833103	-0.0370944	0.940369	1.6827
ENSMUST00000022536	chr14	57826162	57826163	0	+	protein_coding	ENSMUSG00000021962	Dcp1a	NM_133761,3	mRNA	2	2	0.85364	-0.216891	0.849326	-0.103384	1.39895
ENSMUST00000022537	chr14	64104286	64104287	0	-	protein_coding	ENSMUSG00000021965	Ska3	NM_198605,3	mRNA	2	2	0.916095	-0.111001	0.924752	0.0421036	1.76799
ENSMUST00000022538	chr14	57826239	57826240	0	+	protein_coding	ENSMUSG00000021966	Prss52	NM_028525,2	mRNA	11	11	-0.0634889	0.428334	-0.0627178	0.674404	0.977682
ENSMUST00000022543	chr14	57999261	57999262	0	+	protein_coding	ENSMUSG00000021967	Mrpl57	NM_026401,2	mRNA	1	1	0.917251	-0.111001	0.921366	0.0356163	1.75989
ENSMUST00000022545	chr14	58072686	58072687	0	-	protein_coding	ENSMUSG00000021973	Micu2	NM_028643,3	mRNA	3	2	0.849266	0.0463107	0.875368	-0.108084	1.65914
ENSMUST00000022548	chr14	59142892	59142893	0	+	protein_coding	ENSMUSG00000021974	Fgf9	NM_013518,4	mRNA	3	6	0.696918	0.271373	0.689629	0.51464	2.23968
ENSMUST00000022550	chr14	65098105	65098106	0	-	protein_coding	ENSMUSG00000021977	1700129C05Rik	NM_026461,2	mRNA	11	12	-0.0445716	0.561948	-0.0252013	0.581037	1.07358
ENSMUST00000022553	chr14	59440981	59440982	0	-	protein_coding	ENSMUSG00000021978	Extl3	NM_018788,3	mRNA	1	2	0.862508	-0.115907	0.934232	0.0766768	1.75035
ENSMUST00000022561	chr14	60378286	60378287	0	+	protein_coding	ENSMUSG00000021981	Cab39l	NM_026908,3	mRNA	1	2	0.954164	-0.189623	0.938652	-0.184034	1.55041
ENSMUST00000022563	chr14	60265205	60265206	0	+	protein_coding	ENSMUSG00000021986	Amer2	NM_001164705,1,NM_028113,3	mRNA	3	2	0.764179	0.319754	0.813715	0.536328	2.54061
ENSMUST00000022566	chr14	60634729	60634756	0	+	protein_coding	ENSMUSG00000021987	Mtmr6	NM_144843,4	mRNA	1	2	0.786752	-0.162912	0.800299	-0.172884	1.26899
ENSMUST00000022567	chr14	29721863	29721864	0	+	protein_coding	ENSMUSG00000021990	Spata13	NM_001033272,2	mRNA	1	1	0.955696	-0.219681	0.95705	-0.166649	1.5599
ENSMUST00000022573	chr14	74732297	74732385	0	-	protein_coding	ENSMUSG00000021991	Cacna2d3	NM_009785,1	mRNA	13	13	0.246463	1.01	0.333492	1.05019	2.72733
ENSMUST00000022574	chr14	75130880	75130881	0	+	protein_coding	ENSMUSG00000021996	Esd	NM_001285423,1,NM_016903,5	mRNA	1	2	0.904796	-0.182605	0.88736	0.0388435	1.6427
ENSMUST00000022576	chr14	75242287	75242288	0	-	protein_coding	ENSMUSG00000021997	Lrrc63	NM_027581,1	mRNA	2	2	0.85773	-0.0770355	0.787346	0.0341612	1.60042
ENSMUST00000022577	chr14	75284373	75284374	0	+	protein_coding	ENSMUSG00000021999	Cpb2	NM_019775,3	mRNA	1	1	0.719935	-0.0690538	0.588763	0.157555	1.39259
ENSMUST00000022579	chr14	75642259	75642260	0	+	protein_coding	ENSMUSG00000022000	Zc3h13	NM_026083,2	mRNA	1	2	0.924633	-0.243501	0.942212	-0.130001	1.52092
ENSMUST00000022580	chr14	75787036	75787037	0	+	protein_coding	ENSMUSG00000022002	4930564B18Rik	NM_029230,1	mRNA	11	12	-0.0461244	0.358961	-0.0548232	0.485278	0.743732
ENSMUST00000022585	chr14	76110814	76110815	0	-	protein_coding	ENSMUSG00000022003	Slc25a30	NM_026232,3	mRNA	1	1	0.886633	-0.193083	0.864086	-0.0601433	1.50639
ENSMUST00000022586	chr14	76110891	76110892	0	-	protein_coding	ENSMUSG00000022008	Gpalpp1	NM_026177,3	mRNA	1	1	0.976683	-0.19991	0.945905	-0.172884	1.58172
ENSMUST00000022587	chr14	76504478	76504531	0	+	protein_coding	ENSMUSG00000022009	Nufip1	NM_013745,5	mRNA	1	1	0.976435	-0.19991	0.940949	-0.182012	1.56889
ENSMUST00000022589	chr14	77156763	77156764	0	+	protein_coding	ENSMUSG00000022010	Tsc22d1	NM_009366,4	mRNA	1	1	0.799774	-0.208713	0.725562	-0.248833	1.09793
ENSMUST00000022590	chr14	77874916	77874917	0	+	protein_coding	ENSMUSG00000022012	Enox1	NM_001253759,1,NM_172813,3	mRNA	13	13	0.372995	1.19974	0.359211	1.22445	3.35323
ENSMUST00000022591	chr14	77904239	77904240	0	-	protein_coding	ENSMUSG00000022013	Dnajc15	NM_025384,3	mRNA	2	2	0.893832	-0.160735	0.892074	-0.00649037	1.61951
ENSMUST00000022592	chr14	78308042	78308043	0	+	protein_coding	ENSMUSG00000022014	Epsti1	NM_029495,2,NM_178825,4	mRNA	13	13	0.199251	0.602516	0.330884	0.81048	1.97532
ENSMUST00000162859	chr3	127780489	127780527	0	-	protein_coding	ENSMUSG00000022015	Tnfsf11	NM_011613,3	mRNA	13	13	0.191875	0.910032	0.283806	1.04893	2.48662
ENSMUST00000022600	chr14	79397772	79397773	0	-	protein_coding	ENSMUSG00000028028	Alpk1	NM_027808,1	mRNA	3	3	0.480315	-0.15253	0.469335	0.139803	0.932116
ENSMUST00000022601	chr14	79481267	79481268	0	+	protein_coding	ENSMUSG00000022022	Mtrf1	NM_145960,4	mRNA	2	2	0.705792	-0.121677	0.643329	-0.0475509	1.18252
ENSMUST00000022609	chr14	65593111	65593112	0	-	protein_coding	ENSMUSG00000022023	Wbp4	NM_018765,3	mRNA	1	1	1.03435	-0.272285	1.07145	0.0162049	1.84483
ENSMUST00000084535	chrX	95444871	95444872	0	-	protein_coding	ENSMUSG00000022031	Elp3	NM_001253812,1,NM_028811,3,NR_045599,1	mRNA,misc_RNA	2	2	0.767139	-0.127134	0.718224	-0.15051	1.21826
ENSMUST00000022612	chr14	65805837	65805938	0	-	protein_coding	ENSMUSG00000050332	Amer1	NM_175179,4	mRNA	3	3	0.70778	0.809825	0.776378	1.08323	3.85925
ENSMUST00000022613	chr14	65833993	65833994	0	+	protein_coding	ENSMUSG00000022033	Pbk	NM_023209,2	mRNA	2	2	0.656701	0.114894	0.656578	0.214301	1.65309
ENSMUST00000022614	chr14	65837302	65837303	0	-	protein_coding	ENSMUSG00000022034	Esco2	NM_028039,2	mRNA	2	2	0.558928	-0.0585268	0.62943	-0.0507459	1.08013
ENSMUST00000170374	chr7	110768206	110768207	0	+	protein_coding	ENSMUSG00000022035	Ccdc25	NM_145944,4	mRNA	1	1	0.92207	-0.179604	0.930464	-0.0539092	1.62733
ENSMUST00000022618	chr14	66077732	66077733	0	+	protein_coding	ENSMUSG00000005686	Ampd3	NM_001276301,1	mRNA	3	3	0.452843	0.821883	0.531609	0.895621	2.87916
ENSMUST00000022620	chr14	66140960	66140961	0	-	protein_coding	ENSMUSG00000022039	Adam2	NM_009618,3	mRNA	10	10	-0.0333179	0.227504	-0.0686972	0.52701	0.652773
ENSMUST00000043726	chr9	20879726	20879727	0	+	protein_coding	ENSMUSG00000022041	Chrna2	NM_144803,2	mRNA	5	5	0.037605	-0.0590083	0.0333866	0.00211517	0.0140983
ENSMUST00000028726	chr2	136532212	136532281	0	-	protein_coding	ENSMUSG00000038742	Angptl6	NM_145154,2	mRNA	3	3	0.434903	-0.123363	0.493107	0.0840642	0.886487
ENSMUST00000119976	chr8	71406010	71406025	0	+	protein_coding	ENSMUSG00000074771	Ankef1	NM_175667,4	mRNA	3	3	0.494334	0.198907	0.447175	0.253269	1.40482
ENSMUST00000022639	chr14	68083863	68083864	0	+	protein_coding	ENSMUSG00000046295	Ankle1	NM_001310502,1,NM_172756,3	mRNA	3	3	0.646695	-0.120733	0.689878	0.146677	1.35462
ENSMUST00000022640	chr14	68533688	68533689	0	+	protein_coding	ENSMUSG00000022055	Nefl	NM_010910,1	mRNA	13	13	0.228105	1.02257	0.252591	1.08422	2.65137
ENSMUST00000022641	chr14	68582085	68582086	0	-	protein_coding	ENSMUSG00000022056	Adam7	NM_007402,2	mRNA	11	11	-0.0041518	0.725865	-0.120999	0.772077	1.37307
ENSMUST00000022642	chr14	68655841	68655842	0	-	protein_coding	ENSMUSG00000022057	Adamdec1	NM_021475,2	mRNA	11	11	0.0870156	0.679724	-0.055314	0.68395	1.39314
ENSMUST00000022646	chr14	69190638	69190639	0	-	protein_coding	ENSMUSG00000014725	Adam28	NM_001048175,2,NM_010082,2,NM_183366,3,NR_102399,1	mRNA,misc_RNA	13	11	0.0450069	0.582811	-0.112042	0.635245	1.14915
ENSMUST00000022650	chr14	99099433	99099434	0	+	protein_coding	ENSMUSG00000022061	Nkx3-1	NM_010921,3	mRNA	13	13	0.208831	0.872713	0.222689	0.968391	2.31193
ENSMUST00000022656	chr14	99046427	99046428	0	+	protein_coding	ENSMUSG00000022064	Pibf1	NM_029320,3	mRNA	2	2	0.855734	-0.281412	0.934668	0.000897021	1.50969
ENSMUST00000122408	chr18	12305637	12305720	0	+	protein_coding	ENSMUSG00000022070	Bora	NM_175265,4	mRNA	2	2	0.960643	-0.156022	0.967548	-0.0825015	1.70163
ENSMUST00000022665	chr14	69805529	69805530	0	-	protein_coding	ENSMUSG00000057766	Ankrd29	NM_001190371,1	mRNA	3	3	0.412881	0.542762	0.466604	0.540907	2.01971
ENSMUST00000022666	chr14	96519101	96519102	0	-	protein_coding	ENSMUSG00000022075	Rhobtb2	NM_153514,5	mRNA	1	2	0.819221	-0.196512	0.852963	-0.122861	1.36968
ENSMUST00000022678	chr14	69840420	69840421	0	-	protein_coding	ENSMUSG00000022076	Klhl1	NM_053105,2	mRNA	11	11	0.0441486	1.05435	0.0551091	1.14986	2.30642
ENSMUST00000022680	chr14	70100145	70100146	0	+	protein_coding	ENSMUSG00000022085	Pebp4	NM_028526,4,NM_028560,4	mRNA	11	11	-0.074558	0.561409	-0.0362967	0.757072	1.20878
ENSMUST00000022681	chr14	70177680	70177681	0	+	protein_coding	ENSMUSG00000022089	Bin3	NM_021328,3	mRNA	2	2	0.866971	-0.293248	0.901254	-0.105332	1.39378
ENSMUST00000022682	chr14	70207636	70207637	0	-	protein_coding	ENSMUSG00000022090	Pdlim2	NM_145978,2	mRNA	13	13	0.250852	0.612279	0.344092	0.725264	1.97082
ENSMUST00000022690	chr14	70599834	70599835	0	-	protein_coding	ENSMUSG00000022091	Sorbs3	NM_011366,3	mRNA	1	1	0.791911	-0.250491	0.810878	-0.00962699	1.34422
ENSMUST00000022691	chr14	70554056	70554057	0	-	protein_coding	ENSMUSG00000022095	Fam160b2	NM_194345,1	mRNA	2	2	0.885874	-0.18613	0.892476	-0.147182	1.4667
ENSMUST00000022692	chr14	70524080	70524081	0	+	protein_coding	ENSMUSG00000022096	Hr	NM_021877,3	mRNA	13	13	0.176817	1.03768	0.259083	1.05849	2.58238
ENSMUST00000022693	chr14	70520259	70520260	0	-	protein_coding	ENSMUSG00000022097	Sftpc	NM_011359,2	mRNA	12	12	-0.0467552	0.376107	-0.0667257	0.616439	0.879789
ENSMUST00000022694	chr14	70630153	70630154	0	-	protein_coding	ENSMUSG00000022098	Bmp1	NM_009755,3,NR_033241,1	mRNA,misc_RNA	2	2	0.955206	0.00350658	0.990825	0.193778	2.14396
ENSMUST00000048427	chr3	96670131	96670132	0	-	protein_coding	ENSMUSG00000022099	Dmtn	NM_013514,4	mRNA	12	13	-0.0709121	0.469604	-0.055879	0.708271	1.0524
ENSMUST00000022696	chr14	70766627	70766628	0	+	protein_coding	ENSMUSG00000038354	Ankrd35	NM_001081139,1	mRNA	3	3	0.365894	-0.0221023	0.441875	0.275999	1.06068
ENSMUST00000022697	chr14	70642267	70642268	0	-	protein_coding	ENSMUSG00000022100	Xpo7	NM_023045,2	mRNA	1	1	0.95125	-0.278394	0.997942	-0.0925909	1.60268
ENSMUST00000022698	chr14	70774304	70774305	0	-	protein_coding	ENSMUSG00000022101	Fgf17	NM_008004,4	mRNA	11	11	-0.116786	1.03366	-0.0548232	1.15601	2.02571
ENSMUST00000022699	chr14	70890130	70890131	0	+	protein_coding	ENSMUSG00000022102	Dok2	NM_010071,2	mRNA	13	13	0.0995296	0.408189	0.1908	0.5616	1.26447
ENSMUST00000022701	chr14	73325821	73325822	0	+	protein_coding	ENSMUSG00000022103	Gfra2	NM_001302094,1,NM_001302095,1,NM_008115,3	mRNA	13	13	0.298238	1.15791	0.355906	1.18177	3.13907
ENSMUST00000022704	chr14	73385270	73385271	0	-	protein_coding	ENSMUSG00000022105	Rb1	NM_009029,2	mRNA	1	2	0.92839	-0.168167	0.927728	-0.20595	1.51183
ENSMUST00000022705	chr14	73510049	73510050	0	-	protein_coding	ENSMUSG00000022108	Itm2b	NM_008410,2	mRNA	1	2	0.994239	-0.141854	0.963716	-0.163486	1.67484
ENSMUST00000022708	chr14	106106198	106106200	0	+	protein_coding	ENSMUSG00000022109	Med4	NM_026119,3	mRNA	2	2	0.847667	-0.222877	0.883816	0.00984039	1.5168
ENSMUST00000084750	chr4	32950825	32950841	0	+	protein_coding	ENSMUSG00000022113	Trim52	NM_198601,3,NR_073203,1	mRNA,misc_RNA	10	10	-0.0717952	0.662898	0.0105531	0.751014	1.35229
ENSMUST00000022711	chr14	105498788	105498789	0	-	protein_coding	ENSMUSG00000040183	Ankrd6	NM_001012451,1	mRNA	3	3	0.597875	0.575404	0.650848	0.665216	2.63829
ENSMUST00000022716	chr14	104522665	104522666	0	+	processed_transcript	ENSMUSG00000022116	4930449E01Rik	NR_045921,1	ncRNA	13	13	-0.0222454	0.617624	-0.0266208	0.80416	1.37321
ENSMUST00000022720	chr14	103099553	103099566	0	-	protein_coding	ENSMUSG00000022120	Rnf219	NM_026047,4	mRNA	2	2	0.802001	-0.000646346	0.834597	0.17847	1.81435
ENSMUST00000022721	chr14	103070216	103070217	0	-	protein_coding	ENSMUSG00000022124	Fbxl3	NM_015822,2	mRNA	1	1	0.878811	-0.256566	0.912508	-0.16854	1.40089
ENSMUST00000022722	chr14	103046977	103046978	0	+	protein_coding	ENSMUSG00000022125	Cln5	NM_001033242,1	mRNA	1	1	0.808557	-0.229968	0.806524	-0.242599	1.1789
ENSMUST00000022725	chr14	118052245	118052246	0	+	protein_coding	ENSMUSG00000022126	Irg1	NM_008392,1	mRNA	11	13	-0.0170868	0.612397	-0.0516651	0.714844	1.25888
ENSMUST00000022727	chr14	118132764	118132765	0	-	protein_coding	ENSMUSG00000022129	Dct	NM_010024,3	mRNA	13	11	0.00358591	0.512704	-0.0689812	0.693823	1.14104
ENSMUST00000022728	chr14	118137127	118137128	0	-	protein_coding	ENSMUSG00000022130	Tgds	NM_029578,3	mRNA	2	2	0.862436	-0.203278	0.87268	-0.0276798	1.50839
ENSMUST00000022734	chr14	118937932	118937933	0	+	protein_coding	ENSMUSG00000022131	Gpr180	NM_021434,5	mRNA	2	2	0.853385	-0.179604	0.864315	0.00501965	1.54245
ENSMUST00000093450	chr8	71486066	71486067	0	+	protein_coding	ENSMUSG00000022136	Dnajc3	NM_008929,3	mRNA	1	1	0.969176	-0.198708	0.996605	-0.153804	1.64279
ENSMUST00000022757	chr14	56211406	56211407	0	-	protein_coding	ENSMUSG00000034863	Ano8	NM_001164679,1	mRNA	3	3	0.728489	0.0797206	0.783921	0.305975	1.91204
ENSMUST00000022766	chr14	52279146	52279147	0	-	protein_coding	ENSMUSG00000015441	Gzmf	NM_010374,3	mRNA	11	11	-0.0427493	0.523952	-0.0150758	0.764003	1.23039
ENSMUST00000022782	chr14	54464164	54464165	0	+	protein_coding	ENSMUSG00000016831	Tox4	NM_023434,3	mRNA	1	1	0.887471	-0.216456	0.941202	0.0322833	1.63866
ENSMUST00000022784	chr14	54554360	54554361	0	+	protein_coding	ENSMUSG00000022175	Lrp10	NM_022993,3	mRNA	2	2	0.922408	-0.196512	0.945893	-0.153804	1.54436
ENSMUST00000022786	chr14	54605907	54605908	0	-	protein_coding	ENSMUSG00000022177	Haus4	NM_145462,2	mRNA	2	2	0.766167	-0.229191	0.816613	-0.0924864	1.27436
ENSMUST00000042025	chr6	87335774	87335775	0	-	protein_coding	ENSMUSG00000022179	4931414P19Rik	NM_028890,2	mRNA	2	2	0.609273	-0.132228	0.579092	-0.084553	0.975529
ENSMUST00000022791	chr15	3979572	3979573	0	-	protein_coding	ENSMUSG00000033420	Antxr1	NM_054041,2	mRNA	3	3	0.501043	0.588173	0.544407	0.788896	2.54909
ENSMUST00000022793	chr14	54686930	54686931	0	-	protein_coding	ENSMUSG00000022184	Fbxo4	NM_134099,2	mRNA	1	1	0.805225	-0.0639882	0.810466	-0.209461	1.35099
ENSMUST00000022803	chr14	54617994	54617995	0	-	protein_coding	ENSMUSG00000022185	Acin1	NM_001085473,2,NM_023190,3	mRNA	1	1	0.954699	-0.229191	0.922817	-0.182012	1.50307
ENSMUST00000022806	chr14	54883377	54883508	0	-	protein_coding	ENSMUSG00000022193	Psmb5	NM_011186,1	mRNA	2	2	0.817026	-0.19559	0.878443	-0.111843	1.40374
ENSMUST00000022808	chr14	54894148	54894157	0	+	protein_coding	ENSMUSG00000089682,ENSMUSG00000092232	Bcl2l2,Gm20521	NM_007537,1	mRNA	1.2	2	0.821991	-0.178374	0.827491	-0.0391142	1.43674
ENSMUST00000022813	chr14	54926787	54926788	0	+	protein_coding	ENSMUSG00000022194	Pabpn1	NM_019402,2	mRNA	1	1	0.857947	-0.2354	0.901021	-0.212934	1.34938
ENSMUST00000022815	chr14	55015454	55015455	0	-	protein_coding	ENSMUSG00000022203	Efs	NM_010112,4	mRNA	13	13	0.309582	1.08596	0.366436	1.1622	3.06736
ENSMUST00000022819	chr14	55116934	55116935	0	+	protein_coding	ENSMUSG00000022204	Ngdn	NM_026890,2	mRNA	1	1	0.847102	-0.19991	0.873525	-0.153804	1.38966
ENSMUST00000022820	chr14	55222007	55222008	0	-	protein_coding	ENSMUSG00000022208	Jph4	NM_177049,5	mRNA	11	13	-0.024259	0.834286	0.0361081	0.943795	1.78924
ENSMUST00000022821	chr14	55478758	55478759	0	+	protein_coding	ENSMUSG00000022209	Dhrs2	NM_027790,2	mRNA	11	11	-0.0705771	0.713311	-0.0709877	0.703175	1.27743
ENSMUST00000022826	chr14	55575617	55575618	0	+	protein_coding	ENSMUSG00000022210	Dhrs4	NM_001037938,2,NM_030686,2	mRNA	3	2	0.734365	-0.250491	0.796338	-0.102169	1.19301
ENSMUST00000022830	chr14	55788856	55788857	0	+	protein_coding	ENSMUSG00000022215	Fitm1	NM_026808,1	mRNA	5	5	0.114238	-0.119553	0.156614	-0.0756672	0.0757928
ENSMUST00000034756	chr9	69453620	69453717	0	-	protein_coding	ENSMUSG00000022221	Ripk3	NM_001164107,1,NM_001164108,1,NM_019955,2	mRNA	13	13	0.291002	0.783538	0.383991	0.889113	2.42549
ENSMUST00000022834	chr14	55944660	55944661	0	+	protein_coding	ENSMUSG00000032231	Anxa2	NM_007585,3	mRNA	3	3	0.4691	0.326831	0.520555	0.48163	1.83655
ENSMUST00000022836	chr14	56017964	56017965	0	-	protein_coding	ENSMUSG00000022225	Cma1	NM_010780,3	mRNA	11	11	-0.122844	0.833983	-0.049297	0.883182	1.54948
ENSMUST00000022842	chr15	31601846	31601847	0	+	protein_coding	ENSMUSG00000022227	Mcpt1	NM_008570,1	mRNA	11	11	-0.060404	0.775955	-0.0905515	0.817493	1.44596
ENSMUST00000022849	chr15	11399657	11399658	0	-	protein_coding	ENSMUSG00000022234	Cct5	NM_007637,2	mRNA	1	1	0.956918	-0.21949	0.957944	-0.111566	1.60625
ENSMUST00000022853	chr15	10952332	10952358	0	-	protein_coding	ENSMUSG00000022241	Tars	NM_033074,3	mRNA	1	1	0.89757	-0.18613	0.868061	-0.0957465	1.49764
ENSMUST00000022856	chr15	10486018	10486081	0	+	protein_coding	ENSMUSG00000058914	C1qtnf3	NM_001204134,1,NM_030888,4	mRNA	13	13	0.0356089	0.308431	0.0533173	0.299421	0.696954
ENSMUST00000022861	chr15	9279829	9279851	0	+	protein_coding	ENSMUSG00000022248	Rad1	NM_001289447,1,NM_001289448,1,NM_011232,3	mRNA	2	2	0.968516	-0.168167	0.928746	-0.233013	1.53133
ENSMUST00000022867	chr15	34238026	34238027	0	+	protein_coding	ENSMUSG00000072664	Ugt3a1	NM_207216,2	mRNA	2	2	0.678731	0.0260311	0.535789	-0.147182	1.09198
ENSMUST00000022871	chr15	32920723	32920775	0	+	protein_coding	ENSMUSG00000022257	Laptm4b	NM_033521,3	mRNA	1	1	0.808013	-0.116949	0.842887	0.00651233	1.53994
ENSMUST00000022875	chr15	27466677	27466678	0	+	protein_coding	ENSMUSG00000022261	Sdc2	NM_008304,2	mRNA	2	2	0.974604	0.0847689	0.937824	0.183562	2.19498
ENSMUST00000199330	chr5	96793339	96793505	0	+	protein_coding	ENSMUSG00000022265	Ank	NM_020332,4	mRNA	2	2	0.911908	-0.160735	0.876485	-0.0507459	1.58343
ENSMUST00000022890	chr15	36283146	36283147	0	+	protein_coding	ENSMUSG00000029484	Anxa3	NM_013470,2	mRNA	3	3	0.427994	0.676999	0.437584	0.732917	2.36842
ENSMUST00000022895	chr15	37233036	37233059	0	-	protein_coding	ENSMUSG00000022280	Rnf19a	NM_013923,2	mRNA	1	1	0.963864	-0.135456	0.973229	-0.0686835	1.74168
ENSMUST00000022897	chr15	37425554	37425555	0	+	protein_coding	ENSMUSG00000022286	Grhl2	NM_026496,4	mRNA	13	13	0.158336	1.01345	0.166507	1.10733	2.47521
ENSMUST00000022901	chr15	37961102	37961103	0	+	protein_coding	ENSMUSG00000022288	4930447A16Rik	NM_029113,1	mRNA	7	9	-0.074558	-0.0164652	-0.104319	0.138975	-0.0563857
ENSMUST00000022904	chr15	38661904	38661905	0	-	protein_coding	ENSMUSG00000022292	Rrm2b	NM_199476,1	mRNA	1	1	0.770502	-0.198708	0.820079	-0.0858646	1.31679
ENSMUST00000022908	chr15	39112715	39112716	0	+	protein_coding	ENSMUSG00000022295	Atp6v1c1	NM_025494,3	mRNA	2	2	0.893719	-0.226047	0.895364	-0.172884	1.42142
ENSMUST00000022909	chr15	39112865	39112866	0	-	protein_coding	ENSMUSG00000022299	Slc25a32	NM_172402,3	mRNA	1	1	0.949881	-0.240163	0.945254	-0.120695	1.5603
ENSMUST00000022913	chr15	39745932	39745933	0	+	protein_coding	ENSMUSG00000022300	Dcaf13	NM_198606,2	mRNA	2	2	0.942356	-0.253342	0.9493	-0.114638	1.54966
ENSMUST00000022915	chr15	39857466	39857470	0	+	protein_coding	ENSMUSG00000022303	Dcstamp	NM_001289506,1,NM_001289508,1,NM_001289512,1,NM_001289513,1,NM_029422,4	mRNA	12	12	-0.082451	0.280406	-0.0460518	0.446567	0.598946
ENSMUST00000022921	chr15	42676976	42676977	0	-	protein_coding	ENSMUSG00000022304	Dpys	NM_001164466,1,NM_022722,3	mRNA	3	2	0.918351	0.177272	0.898632	0.37436	2.42338
ENSMUST00000022925	chr15	51865480	51865481	0	-	protein_coding	ENSMUSG00000022309	Angpt1	NM_001286062,1,NM_009640,4	mRNA	3	6	0.52131	0.235162	0.447069	0.458172	1.68682
ENSMUST00000022927	chr15	51991759	51991760	0	-	protein_coding	ENSMUSG00000022312	Eif3h	NM_080635,1	mRNA	1	1	0.906698	-0.24681	0.912344	-0.157064	1.44724
ENSMUST00000022945	chr8	4779533	4779534	0	-	protein_coding	ENSMUSG00000022314	Rad21	NM_009009,4	mRNA	2	2	0.915628	-0.203278	0.920425	-0.136985	1.51926
ENSMUST00000163739	chr8	22805653	22805654	0	-	protein_coding	ENSMUSG00000022322	Shcbp1	NM_011369,2	mRNA	2	2	0.631824	-0.149306	0.632448	0.0639198	1.17507
ENSMUST00000022953	chr15	71727837	71727838	0	-	protein_coding	ENSMUSG00000031539	Ap3m2	NM_001122820,1,NM_029505,3	mRNA	3	3	0.587348	-0.168167	0.576405	-0.0989737	0.902248
ENSMUST00000022954	chr15	68928420	68928421	0	-	protein_coding	ENSMUSG00000036800	Fam135b	NM_177819,3	mRNA	11	11	0.0847177	1.16689	0.0745147	1.27803	2.61356
ENSMUST00000022960	chr15	43282735	43282736	0	+	protein_coding	ENSMUSG00000022332	Khdrbs3	NM_010158,2	mRNA	2	2	0.877977	-0.0159246	0.907728	0.149893	1.91777
ENSMUST00000022962	chr15	43477229	43477230	0	-	protein_coding	ENSMUSG00000022336	Eif3e	NM_008388,2	mRNA	1	1	0.916096	-0.0958521	0.858075	-0.0601433	1.62271
ENSMUST00000022964	chr15	44619641	44619642	0	+	protein_coding	ENSMUSG00000022337	Emc2	NM_025736,2	mRNA	1	1	0.80715	-0.153905	0.779175	-0.20595	1.2464
ENSMUST00000022967	chr15	45114933	45114934	0	+	protein_coding	ENSMUSG00000022339	Ebag9	NM_019480,4	mRNA	1	1	0.899915	-0.153154	0.866823	-0.178998	1.45597
ENSMUST00000022976	chr15	59374166	59374167	0	-	protein_coding	ENSMUSG00000022342	Kcnv1	NM_026200,3	mRNA	11	11	0.0473406	1.205	0.064159	1.20944	2.53037
ENSMUST00000022980	chr15	58933810	58933811	0	-	protein_coding	ENSMUSG00000022350	E430025E21Rik	NM_153548,2	mRNA	1	1	0.938987	-0.19762	0.916642	-0.216369	1.47844
ENSMUST00000022985	chr15	58324168	58324169	0	+	protein_coding	ENSMUSG00000022354	Ndufb9	NM_023172,3	mRNA	2	2	0.953235	-0.215932	0.915421	-0.254948	1.44581
ENSMUST00000022986	chr15	58214891	58214892	0	-	protein_coding	ENSMUSG00000022357	Klhl38	NM_177755,3	mRNA	11	13	0.0108304	0.862572	0.0469471	0.941428	1.86219
ENSMUST00000022992	chr15	57912199	57912240	0	-	protein_coding	ENSMUSG00000022358	Fbxo32	NM_026346,3	mRNA	2	2	0.878572	-0.158424	0.897753	-0.0242444	1.59669
ENSMUST00000022993	chr15	57892417	57892418	0	+	protein_coding	ENSMUSG00000022364	Tbc1d31	NM_001081396,2,NM_001167679,1	mRNA	2	2	0.815456	-0.173015	0.803835	-0.114638	1.34464
ENSMUST00000022998	chr15	55557408	55557409	0	-	protein_coding	ENSMUSG00000022365	Derl1	NM_024207,4	mRNA	1	1	0.862118	-0.216891	0.859857	-0.242599	1.30149
ENSMUST00000191011	chr7	105581652	105581653	0	+	protein_coding	ENSMUSG00000022369	Mtbp	NM_001168250,1,NM_134092,3	mRNA	1	1	0.9041	-0.182303	0.861363	-0.0276798	1.55941
ENSMUST00000096554	chr18	62922327	62922330	0	-	protein_coding	ENSMUSG00000037032	Apbb1	NM_009685,3	mRNA	3	3	0.694445	0.140313	0.741018	0.236901	1.82978
ENSMUST00000023008	chr15	64382918	64382919	0	+	protein_coding	ENSMUSG00000071847	Apcdd1	NM_133237,3	mRNA	3	3	0.527829	0.726183	0.542188	0.895167	2.8774
ENSMUST00000023015	chr15	85581820	85581821	0	-	protein_coding	ENSMUSG00000022377	Asap1	NM_001276461,1,NM_001276467,1,NM_010026,3	mRNA	2	2	0.895196	-0.142162	0.913853	-0.15051	1.53388
ENSMUST00000023024	chr15	81811414	81811415	0	-	protein_coding	ENSMUSG00000022382	Wnt7b	NM_009528,3	mRNA	13	13	0.265746	0.935058	0.302385	0.915029	2.48697
ENSMUST00000023029	chr15	81663889	81664002	0	+	protein_coding	ENSMUSG00000022389	Tef	NM_017376,3	mRNA	1	1	0.752248	-0.292452	0.841724	-0.126451	1.19848
ENSMUST00000023036	chr15	81466316	81466317	0	+	protein_coding	ENSMUSG00000022394	L3mbtl2	NM_001289711,1,NM_001289712,1,NM_145993,5,NR_110362,1	mRNA,misc_RNA	2	2	0.784104	-0.239849	0.846637	-0.0377699	1.35914
ENSMUST00000023039	chr15	81399593	81399594	0	+	protein_coding	ENSMUSG00000022400	Rbx1	NM_019712,3	mRNA	2	2	0.850198	-0.132058	0.868654	-0.0242444	1.56491
ENSMUST00000023040	chr15	81360764	81360765	0	-	protein_coding	ENSMUSG00000022403	St13	NM_133726,2	mRNA	1	1	0.957456	-0.266076	0.945066	-0.251905	1.44519
ENSMUST00000023043	chr15	80948490	80948543	0	-	protein_coding	ENSMUSG00000022404	Slc25a17	NM_011399,3	mRNA	2	2	0.789789	-0.213205	0.743462	-0.108731	1.22493
ENSMUST00000142822	chr8	65037335	65037336	0	+	protein_coding	ENSMUSG00000022407	Adsl	NM_009634,6	mRNA	2	2	0.794935	-0.18608	0.829844	-0.239435	1.22865
ENSMUST00000023048	chr15	80234080	80234109	0	-	protein_coding	ENSMUSG00000079042	Apela	NM_001297554,1	mRNA	3	3	0.224107	0.513812	0.157963	0.631789	1.53916
ENSMUST00000023050	chr15	80133154	80133155	0	+	protein_coding	ENSMUSG00000022412	Mief1	NM_178719,5	mRNA	1	2	0.885038	-0.241509	0.921444	-0.0957465	1.48808
ENSMUST00000175714	chr15	79892403	79892456	0	+	protein_coding	ENSMUSG00000022414	Tab1	NM_025609,2	mRNA	2	2	0.928729	-0.130869	0.89344	-0.260948	1.45869
ENSMUST00000023056	chr15	55133436	55133437	0	+	protein_coding	ENSMUSG00000009585	Apobec3	NM_001160415,1,NM_030255,3	mRNA	3	3	0.542591	0.660326	0.577613	0.71741	2.64641
ENSMUST00000023061	chr15	79687871	79687872	0	+	protein_coding	ENSMUSG00000022419	Deptor	NM_001037937,3	mRNA	4	4	0.317793	-0.179047	0.264589	0.0132035	0.41634
ENSMUST00000023062	chr15	79670861	79670862	0	-	protein_coding	ENSMUSG00000022426	Josd1	NM_028792,3	mRNA	1	1	0.870192	-0.206616	0.882917	-0.105332	1.45788
ENSMUST00000023064	chr15	79659227	79659228	0	+	protein_coding	ENSMUSG00000022427	Tomm22	NM_172609,3	mRNA	2	2	0.920182	-0.113641	0.960482	-0.209461	1.5786
ENSMUST00000023065	chr15	79605083	79605084	0	+	protein_coding	ENSMUSG00000022428	Cby1	NM_028634,3	mRNA	2	2	0.763322	-0.256363	0.817377	-0.169782	1.18171
ENSMUST00000023067	chr15	85132099	85132100	0	-	protein_coding	ENSMUSG00000022429	Dmc1	NM_001278226,1,NM_010059,3,NR_103477,1	mRNA,misc_RNA	13	13	0.123781	0.844266	0.192819	1.00931	2.19052
ENSMUST00000023068	chr15	85131956	85131957	0	+	protein_coding	ENSMUSG00000022431	Ribc2	NM_026357,2	mRNA	13	13	0.207118	0.748422	0.250309	0.913375	2.15466
ENSMUST00000023069	chr15	85037062	85037063	0	-	protein_coding	ENSMUSG00000022432	Smc1b	NM_080470,1	mRNA	13	13	0.193259	0.748624	0.256289	0.913665	2.14571
ENSMUST00000023070	chr15	85017141	85017142	0	+	protein_coding	ENSMUSG00000022434	Fam118a	NM_133750,4	mRNA	2	2	0.793839	0.0800477	0.806185	0.029258	1.71083
ENSMUST00000023071	chr15	84192233	84192234	0	+	protein_coding	ENSMUSG00000022435	Upk3a	NM_023478,2	mRNA	11	11	-0.0313954	0.983486	0.0102101	1.08924	2.05119
ENSMUST00000107010	chr7	101348067	101348068	0	+	protein_coding	ENSMUSG00000022437	Samm50	NM_178614,4	mRNA	1	1	0.852296	-0.176324	0.902275	-0.143819	1.45393
ENSMUST00000023074	chr15	84324720	84324796	0	+	protein_coding	ENSMUSG00000032812	Arap1	NM_001040111,1	mRNA	3	3	0.636335	-0.163388	0.660544	-0.105332	1.03539
ENSMUST00000023075	chr15	78529624	78529625	0	+	protein_coding	ENSMUSG00000022439	Parvg	NM_022321,4	mRNA	13	13	0.128469	0.752738	0.186182	0.893712	1.97719
ENSMUST00000023076	chr15	83029949	83029950	0	-	protein_coding	ENSMUSG00000022440	C1qtnf6	NM_001204152,1,NM_001204153,1,NM_028331,5	mRNA	5	3	0.201967	-0.0804173	0.328821	0.222673	0.671854
ENSMUST00000023083	chr15	82380259	82380260	0	-	protein_coding	ENSMUSG00000058099	Nfam1	NM_001271413,1	mRNA	12	12	0.0105222	0.316687	0.132622	0.574603	1.03469
ENSMUST00000023085	chr15	82354290	82354291	0	-	protein_coding	ENSMUSG00000061740	Cyp2d22	NM_001163472,1,NM_019823,4	mRNA	1	1	0.850551	-0.175455	0.868496	-0.111843	1.44625
ENSMUST00000023086	chr15	82345954	82346015	0	-	protein_coding	ENSMUSG00000022450	Ndufa6	NM_025987,3	mRNA	1	1	0.934977	-0.207909	0.916306	-0.216124	1.46575
ENSMUST00000023087	chr15	94589878	94589889	0	+	protein_coding	ENSMUSG00000022452	Smdt1	NM_026914,1	mRNA	2.3	1.4	0.762835	-0.206616	0.772849	-0.133512	1.21182
ENSMUST00000023088	chr15	82338825	82338826	0	-	protein_coding	ENSMUSG00000022451	Twf1	NM_008971,4	mRNA	1	2	0.953185	-0.130869	0.968547	-0.104281	1.69918
ENSMUST00000023089	chr15	82298984	82298985	0	-	protein_coding	ENSMUSG00000022453	Naga	NM_008669,4	mRNA	2	2	0.756416	-0.2018	0.783435	-0.157064	1.19977
ENSMUST00000023095	chr15	82274935	82274936	0	+	protein_coding	ENSMUSG00000022455	Wbp2nl	NM_029066,1	mRNA	13	11	-0.05188	0.325964	0.04348	0.707493	1.02454
ENSMUST00000023099	chr15	96699697	96699698	0	+	protein_coding	ENSMUSG00000022456	2003-09-01	NM_011889,2	mRNA	13	3	0.373475	0.758385	0.462059	0.963159	2.68313
ENSMUST00000023100	chr15	82147266	82147267	0	-	protein_coding	ENSMUSG00000022462	Slc38a2	NM_175121,3	mRNA	1	1	0.937317	-0.139333	0.965416	-0.133512	1.64672
ENSMUST00000023101	chr15	97055955	97055956	0	+	protein_coding	ENSMUSG00000022463	Srebf2	NM_033218,1	mRNA	1	1	0.929748	-0.18608	0.961085	-0.239435	1.50513
ENSMUST00000023104	chr15	97705821	97705822	0	-	protein_coding	ENSMUSG00000022464	Slc38a4	NM_027052,3	mRNA	13	13	0.481901	0.18273	0.540086	0.416819	1.64136
ENSMUST00000023105	chr15	97721149	97721150	0	-	protein_coding	ENSMUSG00000022466	Rpap3	NM_028003,2	mRNA	2	2	0.916493	-0.206616	0.942333	-0.00649037	1.64688
ENSMUST00000023268	chr15	74672567	74672570	0	-	protein_coding	ENSMUSG00000022468	Endou	NM_008902,3	mRNA	13	13	0.00600252	0.607636	0.0271971	0.713185	1.35409
ENSMUST00000023117	chr15	81871910	81871911	0	-	protein_coding	ENSMUSG00000022602	Arc	NM_001276684,1,NM_018790,3	mRNA	3	3	0.611709	0.415498	0.656131	0.556993	2.33322
ENSMUST00000031325	chr5	91139599	91139600	0	-	protein_coding	ENSMUSG00000061360	Phf5a	NM_026737,3	mRNA	2	2	0.954361	-0.259762	0.971621	-0.102169	1.58866
ENSMUST00000023128	chr15	103366762	103366763	0	+	protein_coding	ENSMUSG00000029378	Areg	NM_009704,4	mRNA	3	3	0.497122	0.50092	0.533836	0.639009	2.25583
ENSMUST00000023133	chr15	103537991	103537992	0	-	protein_coding	ENSMUSG00000000555	Itga5	NM_001314041,1,NM_010577,4	mRNA	2	2	1.01217	-0.155227	1.04299	-0.0137108	1.88847
ENSMUST00000023134	chr15	103565077	103565078	0	-	protein_coding	ENSMUSG00000022490	Ppp1r1a	NM_021391,3	mRNA	13	13	0.106139	1.13014	0.162707	1.21689	2.63962
ENSMUST00000023140	chr16	11313812	11313813	0	-	protein_coding	ENSMUSG00000022491	Glycam1	NM_001289587,1,NM_008134,3	mRNA	11	11	-0.0448959	0.803833	-0.081209	0.849195	1.52941
ENSMUST00000023144	chr16	10796885	10796886	0	+	protein_coding	ENSMUSG00000022496	Tnfrsf17	NM_011608,1	mRNA	13	13	-0.0300008	0.191384	-0.0176001	0.442387	0.586215
ENSMUST00000023146	chr16	10411948	10412065	0	-	protein_coding	ENSMUSG00000022501	Prm1	NM_013637,4	mRNA	11	11	-0.0643922	0.732698	-0.0671658	0.90441	1.50842
ENSMUST00000023147	chr16	10488178	10488179	0	+	protein_coding	ENSMUSG00000022503	Nubp1	NM_011955,2	mRNA	2	2	0.780941	-0.223015	0.761106	0.016909	1.3337
ENSMUST00000023150	chr16	8830100	8830101	0	+	protein_coding	ENSMUSG00000022504	Ciita	NM_007575,4	mRNA	13	13	0.0480113	0.708099	0.0682053	0.74785	1.5739
ENSMUST00000023154	chr16	26371840	26371841	0	+	protein_coding	ENSMUSG00000022507	1810013L24Rik	NM_001081400,3	mRNA	1	1	1.00901	-0.220085	1.06634	-0.242599	1.67011
ENSMUST00000023157	chr16	4964236	4964237	0	-	protein_coding	ENSMUSG00000022512	Cldn1	NM_016674,4	mRNA	1	2	0.875148	0.137737	0.844988	0.265267	2.15016
ENSMUST00000023159	chr16	4886100	4886101	0	-	protein_coding	ENSMUSG00000022515	Anks3	NM_028301,4	mRNA	2	2	0.938916	-0.173015	0.936042	-0.178998	1.55016
ENSMUST00000023165	chr16	4213406	4213407	0	+	protein_coding	ENSMUSG00000022517	Mgrn1	NM_001252437,1,NM_029657,4	mRNA	4	1	0.856529	-0.19991	0.878622	-0.14042	1.41595
ENSMUST00000023171	chr16	30065340	30065341	0	-	protein_coding	ENSMUSG00000022521	Crebbp	NM_001025432,1	mRNA	2	2	0.944656	-0.162239	0.943899	-0.152257	1.59608
ENSMUST00000023176	chr16	3744093	3744233	0	+	protein_coding	ENSMUSG00000022528	Hes1	NM_008235,2	mRNA	1	1	0.906442	-0.219681	0.851545	-0.146614	1.41655
[truncated: 23,014 more rows]

## Sheet: Chromatin States_DEG
Supplementary table S1 - Chromatin segmentation analysis of DEEP-deposited hepatocytes epigenome.
Distribution of DEGs (log2FC - LEedKOvsWT) across chromatin states
State1		State2		State3		State4		State5		State6		State7		State8		State9		State10		State11		State12		State13
GENE	LOG2FC	GENE	LOG2FC	GENE	LOG2FC	GENE	LOG2FC	GENE	LOG2FC	GENE	LOG2FC	GENE	LOG2FC	GENE	LOG2FC	GENE	LOG2FC	GENE	LOG2FC	GENE	LOG2FC	GENE	LOG2FC	GENE	LOG2FC
ENSMUSG00000000028	1.45731	ENSMUSG00000000001	#N/A	ENSMUSG00000020486	#N/A	ENSMUSG00000001665	#N/A	ENSMUSG00000000440	-0.747906	ENSMUSG00000074340	#N/A	ENSMUSG00000000631	#N/A	ENSMUSG00000002664	#N/A	ENSMUSG00000001128	0.697951	ENSMUSG00000025519	#N/A	ENSMUSG00000000183	#N/A	ENSMUSG00000000248	#N/A	ENSMUSG00000000094	#N/A
ENSMUSG00000000078	#N/A	ENSMUSG00000000126	#N/A	ENSMUSG00000050379	0.532121	ENSMUSG00000001666	#N/A	ENSMUSG00000002831	#N/A	ENSMUSG00000001014	#N/A	ENSMUSG00000029534	#N/A	ENSMUSG00000032177	0.929178	ENSMUSG00000004344	#N/A	ENSMUSG00000009596	#N/A	ENSMUSG00000000197	#N/A	ENSMUSG00000000392	#N/A	ENSMUSG00000000120	0.993975
ENSMUSG00000000088	#N/A	ENSMUSG00000000276	#N/A	ENSMUSG00000018398	0.600211	ENSMUSG00000022111	#N/A	ENSMUSG00000005824	#N/A	ENSMUSG00000001103	#N/A	ENSMUSG00000001739	#N/A	ENSMUSG00000005493	#N/A	ENSMUSG00000004630	#N/A	ENSMUSG00000009670	#N/A	ENSMUSG00000000204	#N/A	ENSMUSG00000000903	#N/A	ENSMUSG00000000125	#N/A
ENSMUSG00000000159	#N/A	ENSMUSG00000000296	#N/A	ENSMUSG00000059248	0.529406	ENSMUSG00000002910	#N/A	ENSMUSG00000028359	2.87218	ENSMUSG00000020681	1.09079	ENSMUSG00000005705	#N/A	ENSMUSG00000008307	#N/A	ENSMUSG00000006313	#N/A	ENSMUSG00000009941	#N/A	ENSMUSG00000026535	#N/A	ENSMUSG00000000982	#N/A	ENSMUSG00000035385	#N/A
ENSMUSG00000000167	#N/A	ENSMUSG00000000385	0.856452	ENSMUSG00000059248	0.529406	ENSMUSG00000003420	#N/A	ENSMUSG00000052131	#N/A	ENSMUSG00000029925	#N/A	ENSMUSG00000007030	#N/A	ENSMUSG00000017720	#N/A	ENSMUSG00000008438	#N/A	ENSMUSG00000031397	#N/A	ENSMUSG00000020676	#N/A	ENSMUSG00000002076	#N/A	ENSMUSG00000000308	#N/A
ENSMUSG00000000171	#N/A	ENSMUSG00000000420	#N/A	ENSMUSG00000097882	#N/A	ENSMUSG00000004035	#N/A	ENSMUSG00000011632	#N/A	ENSMUSG00000006269	#N/A	ENSMUSG00000028111	#N/A	ENSMUSG00000019815	#N/A	ENSMUSG00000009115	#N/A	ENSMUSG00000010136	#N/A	ENSMUSG00000000435	#N/A	ENSMUSG00000004341	1.01184	ENSMUSG00000000359	#N/A
ENSMUSG00000000275	#N/A	ENSMUSG00000026315	#N/A	ENSMUSG00000046999	#N/A	ENSMUSG00000007646	#N/A	ENSMUSG00000017764	#N/A	ENSMUSG00000057729	2.23073	ENSMUSG00000015702	#N/A	ENSMUSG00000054206	#N/A	ENSMUSG00000020315	#N/A	ENSMUSG00000010592	#N/A	ENSMUSG00000000701	#N/A	ENSMUSG00000004359	#N/A	ENSMUSG00000000489	#N/A
ENSMUSG00000000282	#N/A	ENSMUSG00000000532	#N/A	ENSMUSG00000085457	#N/A	ENSMUSG00000010609	#N/A	ENSMUSG00000089669	#N/A	ENSMUSG00000006777	1.68923	ENSMUSG00000075590	#N/A	ENSMUSG00000020696	#N/A	ENSMUSG00000018925	#N/A	ENSMUSG00000014782	#N/A	ENSMUSG00000079007	#N/A	ENSMUSG00000004613	#N/A	ENSMUSG00000000530	0.780188
ENSMUSG00000000301	#N/A	ENSMUSG00000032050	#N/A	ENSMUSG00000087651	#N/A	ENSMUSG00000015711	#N/A	ENSMUSG00000019235	#N/A	ENSMUSG00000010044	#N/A	ENSMUSG00000021012	-0.577804	ENSMUSG00000021224	#N/A	ENSMUSG00000019301	#N/A	ENSMUSG00000021499	#N/A	ENSMUSG00000000817	#N/A	ENSMUSG00000004894	#N/A	ENSMUSG00000000628	1.15812
ENSMUSG00000000340	-0.519013	ENSMUSG00000000711	#N/A	ENSMUSG00000094690	#N/A	ENSMUSG00000020538	1.17106	ENSMUSG00000021456	#N/A	ENSMUSG00000024650	#N/A	ENSMUSG00000021779	#N/A	ENSMUSG00000021675	#N/A	ENSMUSG00000037606	0.612961	ENSMUSG00000021590	#N/A	ENSMUSG00000001021	#N/A	ENSMUSG00000004939	#N/A	ENSMUSG00000000690	#N/A
ENSMUSG00000000346	#N/A	ENSMUSG00000000740	-0.592183	ENSMUSG00000085984	#N/A	ENSMUSG00000020801	#N/A	ENSMUSG00000021872	#N/A	ENSMUSG00000010841	#N/A	ENSMUSG00000021789	#N/A	ENSMUSG00000021804	#N/A	ENSMUSG00000020656	1.47828	ENSMUSG00000022039	#N/A	ENSMUSG00000001494	#N/A	ENSMUSG00000004988	#N/A	ENSMUSG00000000791	#N/A
ENSMUSG00000000374	#N/A	ENSMUSG00000000743	#N/A	ENSMUSG00000044320	#N/A	ENSMUSG00000021340	#N/A	ENSMUSG00000022041	#N/A	ENSMUSG00000015451	-0.989707	ENSMUSG00000023267	#N/A	ENSMUSG00000021815	#N/A	ENSMUSG00000020804	#N/A	ENSMUSG00000022113	#N/A	ENSMUSG00000001506	2.27775	ENSMUSG00000005232	#N/A	ENSMUSG00000000792	#N/A
ENSMUSG00000000439	#N/A	ENSMUSG00000000915	0.897083	ENSMUSG00000028294	#N/A	ENSMUSG00000021432	#N/A	ENSMUSG00000022215	-1.25736	ENSMUSG00000038751	#N/A	ENSMUSG00000024168	0.55669	ENSMUSG00000047921	0.639751	ENSMUSG00000020928	#N/A	ENSMUSG00000023165	#N/A	ENSMUSG00000001823	#N/A	ENSMUSG00000005355	#N/A	ENSMUSG00000000794	#N/A
ENSMUSG00000000441	#N/A	ENSMUSG00000000976	#N/A	ENSMUSG00000085389	#N/A	ENSMUSG00000021509	0.918137	ENSMUSG00000023073	#N/A	ENSMUSG00000018479	#N/A	ENSMUSG00000024236	#N/A	ENSMUSG00000023026	#N/A	ENSMUSG00000022836	#N/A	ENSMUSG00000023350	#N/A	ENSMUSG00000001865	#N/A	ENSMUSG00000005947	#N/A	ENSMUSG00000000861	0.905639
ENSMUSG00000000673	#N/A	ENSMUSG00000001052	#N/A	ENSMUSG00000026831	#N/A	ENSMUSG00000021751	#N/A	ENSMUSG00000030124	#N/A	ENSMUSG00000019888	#N/A	ENSMUSG00000024563	#N/A	ENSMUSG00000023052	#N/A	ENSMUSG00000024353	#N/A	ENSMUSG00000023403	#N/A	ENSMUSG00000007209	#N/A	ENSMUSG00000007877	#N/A	ENSMUSG00000000881	#N/A
ENSMUSG00000000708	-0.745722	ENSMUSG00000001065	#N/A	ENSMUSG00000023873	#N/A	ENSMUSG00000022419	-0.709905	ENSMUSG00000030259	#N/A	ENSMUSG00000019920	#N/A	ENSMUSG00000071347	#N/A	ENSMUSG00000023990	0.922928	ENSMUSG00000056812	#N/A	ENSMUSG00000025202	#N/A	ENSMUSG00000002007	#N/A	ENSMUSG00000012777	#N/A	ENSMUSG00000029844	#N/A
ENSMUSG00000000776	#N/A	ENSMUSG00000001098	#N/A	ENSMUSG00000029320	#N/A	ENSMUSG00000022951	1.05829	ENSMUSG00000030968	#N/A	ENSMUSG00000020220	#N/A	ENSMUSG00000025129	#N/A	ENSMUSG00000026729	#N/A	ENSMUSG00000046721	#N/A	ENSMUSG00000025288	#N/A	ENSMUSG00000002033	#N/A	ENSMUSG00000053054	4.9017	ENSMUSG00000001025	0.754652
ENSMUSG00000000787	#N/A	ENSMUSG00000001138	#N/A	ENSMUSG00000053783	#N/A	ENSMUSG00000023045	#N/A	ENSMUSG00000030981	#N/A	ENSMUSG00000020323	#N/A	ENSMUSG00000025340	#N/A	ENSMUSG00000027196	#N/A	ENSMUSG00000026634	#N/A	ENSMUSG00000025480	#N/A	ENSMUSG00000002204	0.834142	ENSMUSG00000030851	#N/A	ENSMUSG00000001127	#N/A
ENSMUSG00000000934	#N/A	ENSMUSG00000001156	#N/A	ENSMUSG00000043629	#N/A	ENSMUSG00000023057	#N/A	ENSMUSG00000036292	-0.599174	ENSMUSG00000020799	#N/A	ENSMUSG00000025488	#N/A	ENSMUSG00000027942	#N/A	ENSMUSG00000026721	#N/A	ENSMUSG00000025527	#N/A	ENSMUSG00000002240	#N/A	ENSMUSG00000038642	0.7024	ENSMUSG00000020651	#N/A
ENSMUSG00000000959	#N/A	ENSMUSG00000001157	#N/A	ENSMUSG00000099360	#N/A	ENSMUSG00000024696	0.573892	ENSMUSG00000034768	#N/A	ENSMUSG00000041550	#N/A	ENSMUSG00000025489	#N/A	ENSMUSG00000028989	#N/A	ENSMUSG00000027399	#N/A	ENSMUSG00000026182	#N/A	ENSMUSG00000003484	#N/A	ENSMUSG00000015950	1.11273	ENSMUSG00000001281	1.14258
ENSMUSG00000001054	0.53567	ENSMUSG00000029994	#N/A	ENSMUSG00000029248	#N/A	ENSMUSG00000024905	#N/A	ENSMUSG00000035337	#N/A	ENSMUSG00000021579	#N/A	ENSMUSG00000025500	-0.531641	ENSMUSG00000042010	#N/A	ENSMUSG00000029086	2.32556	ENSMUSG00000027431	#N/A	ENSMUSG00000030399	#N/A	ENSMUSG00000017000	#N/A	ENSMUSG00000001349	#N/A
ENSMUSG00000001155	#N/A	ENSMUSG00000001175	#N/A	ENSMUSG00000078612	#N/A	ENSMUSG00000003555	#N/A	ENSMUSG00000039914	#N/A	ENSMUSG00000059668	4.16164	ENSMUSG00000026259	#N/A	ENSMUSG00000029714	0.966612	ENSMUSG00000029138	#N/A	ENSMUSG00000027794	#N/A	ENSMUSG00000003665	#N/A	ENSMUSG00000017064	#N/A	ENSMUSG00000001496	#N/A
ENSMUSG00000053329	0.589048	ENSMUSG00000001376	#N/A	ENSMUSG00000097716	#N/A	ENSMUSG00000026295	#N/A	ENSMUSG00000040498	#N/A	ENSMUSG00000024029	0.885113	ENSMUSG00000026271	0.571552	ENSMUSG00000030703	#N/A	ENSMUSG00000029431	#N/A	ENSMUSG00000027939	#N/A	ENSMUSG00000003882	#N/A	ENSMUSG00000017165	#N/A	ENSMUSG00000001558	#N/A
ENSMUSG00000026641	#N/A	ENSMUSG00000001380	#N/A	ENSMUSG00000026809	#N/A	ENSMUSG00000027324	#N/A	ENSMUSG00000029797	1.87627	ENSMUSG00000024175	#N/A	ENSMUSG00000026943	#N/A	ENSMUSG00000030742	#N/A	ENSMUSG00000031312	#N/A	ENSMUSG00000029279	#N/A	ENSMUSG00000004110	0.514964	ENSMUSG00000018919	#N/A	ENSMUSG00000001566	#N/A
ENSMUSG00000001366	#N/A	ENSMUSG00000001383	#N/A	ENSMUSG00000086951	#N/A	ENSMUSG00000027690	#N/A	ENSMUSG00000025733	#N/A	ENSMUSG00000024503	4.12819	ENSMUSG00000027505	#N/A	ENSMUSG00000033409	#N/A	ENSMUSG00000031425	#N/A	ENSMUSG00000031118	#N/A	ENSMUSG00000004366	#N/A	ENSMUSG00000018930	#N/A	ENSMUSG00000021070	#N/A
ENSMUSG00000006050	#N/A	ENSMUSG00000001416	#N/A	ENSMUSG00000063458	0.757772	ENSMUSG00000028186	-0.69822	ENSMUSG00000039632	0.931316	ENSMUSG00000024774	#N/A	ENSMUSG00000027665	#N/A	ENSMUSG00000031896	#N/A	ENSMUSG00000032105	#N/A	ENSMUSG00000031181	#N/A	ENSMUSG00000004540	#N/A	ENSMUSG00000001804	#N/A	ENSMUSG00000022484	#N/A
ENSMUSG00000001467	-0.842105	ENSMUSG00000001440	#N/A	ENSMUSG00000063018	#N/A	ENSMUSG00000028307	#N/A	ENSMUSG00000032536	#N/A	ENSMUSG00000024922	#N/A	ENSMUSG00000028552	#N/A	ENSMUSG00000032252	-0.648016	ENSMUSG00000036306	1.47358	ENSMUSG00000031220	#N/A	ENSMUSG00000004542	#N/A	ENSMUSG00000019767	#N/A	ENSMUSG00000001655	#N/A
ENSMUSG00000031967	#N/A	ENSMUSG00000001445	#N/A	ENSMUSG00000030587	0.687916	ENSMUSG00000028703	#N/A	ENSMUSG00000037003	0.603522	ENSMUSG00000025002	2.27735	ENSMUSG00000029072	#N/A	ENSMUSG00000040866	#N/A	ENSMUSG00000052698	0.585186	ENSMUSG00000031349	-0.925716	ENSMUSG00000004609	0.504613	ENSMUSG00000020169	#N/A	ENSMUSG00000001657	#N/A
ENSMUSG00000001542	#N/A	ENSMUSG00000001473	1.63329	ENSMUSG00000079283	#N/A	ENSMUSG00000029102	#N/A	ENSMUSG00000034911	#N/A	ENSMUSG00000025172	#N/A	ENSMUSG00000029862	#N/A	ENSMUSG00000032900	#N/A	ENSMUSG00000040860	1.86884	ENSMUSG00000031403	-0.602523	ENSMUSG00000004709	0.823436	ENSMUSG00000020286	#N/A	ENSMUSG00000036139	#N/A
ENSMUSG00000001552	1.09537	ENSMUSG00000001569	#N/A	ENSMUSG00000101655	#N/A	ENSMUSG00000029685	#N/A	ENSMUSG00000047631	#N/A	ENSMUSG00000025432	#N/A	ENSMUSG00000030278	0.847067	ENSMUSG00000040121	#N/A	ENSMUSG00000040367	#N/A	ENSMUSG00000031998	#N/A	ENSMUSG00000004814	#N/A	ENSMUSG00000020405	3.55542	ENSMUSG00000001661	#N/A
ENSMUSG00000001670	#N/A	ENSMUSG00000020196	#N/A	ENSMUSG00000002345	0.600518	ENSMUSG00000030159	#N/A	ENSMUSG00000046402	0.866203	ENSMUSG00000025482	#N/A	ENSMUSG00000030737	#N/A	ENSMUSG00000026950	-0.587596	ENSMUSG00000040432	#N/A	ENSMUSG00000039198	#N/A	ENSMUSG00000004821	#N/A	ENSMUSG00000020617	#N/A	ENSMUSG00000030495	#N/A
ENSMUSG00000022283	#N/A	ENSMUSG00000001663	#N/A	ENSMUSG00000050705	#N/A	ENSMUSG00000031755	#N/A	ENSMUSG00000043681	1.70629	ENSMUSG00000025652	#N/A	ENSMUSG00000074141	#N/A	ENSMUSG00000000127	#N/A	ENSMUSG00000022723	#N/A	ENSMUSG00000020600	#N/A	ENSMUSG00000005267	#N/A	ENSMUSG00000021056	#N/A	ENSMUSG00000001815	#N/A
ENSMUSG00000001785	#N/A	ENSMUSG00000001674	#N/A	ENSMUSG00000097102	#N/A	ENSMUSG00000031938	#N/A	ENSMUSG00000061132	1.53258	ENSMUSG00000025726	#N/A	ENSMUSG00000030826	#N/A	ENSMUSG00000034377	#N/A	ENSMUSG00000040456	#N/A	ENSMUSG00000079705	#N/A	ENSMUSG00000030468	#N/A	ENSMUSG00000021081	#N/A	ENSMUSG00000001943	#N/A
ENSMUSG00000078622	#N/A	ENSMUSG00000001707	#N/A	ENSMUSG00000071398	#N/A	ENSMUSG00000032083	#N/A	ENSMUSG00000045282	#N/A	ENSMUSG00000026100	#N/A	ENSMUSG00000030852	0.605896	ENSMUSG00000039084	#N/A	ENSMUSG00000034990	#N/A	ENSMUSG00000041805	#N/A	ENSMUSG00000005540	#N/A	ENSMUSG00000021200	0.92578	ENSMUSG00000002012	#N/A
ENSMUSG00000002064	#N/A	ENSMUSG00000001829	#N/A	ENSMUSG00000038311	#N/A	ENSMUSG00000032207	#N/A	ENSMUSG00000043122	#N/A	ENSMUSG00000026185	#N/A	ENSMUSG00000031931	#N/A	ENSMUSG00000039738	0.531903	ENSMUSG00000048534	1.30771	ENSMUSG00000040189	#N/A	ENSMUSG00000005649	#N/A	ENSMUSG00000021216	#N/A	ENSMUSG00000002107	#N/A
ENSMUSG00000002205	#N/A	ENSMUSG00000001910	0.648717	ENSMUSG00000087259	#N/A	ENSMUSG00000032359	#N/A	ENSMUSG00000025510	#N/A	ENSMUSG00000026205	#N/A	ENSMUSG00000031976	#N/A	ENSMUSG00000033618	0.815904	ENSMUSG00000046523	#N/A	ENSMUSG00000040629	#N/A	ENSMUSG00000047884	#N/A	ENSMUSG00000021388	#N/A	ENSMUSG00000002190	#N/A
ENSMUSG00000002210	0.946422	ENSMUSG00000001924	#N/A	ENSMUSG00000097040	#N/A	ENSMUSG00000032803	#N/A	ENSMUSG00000026430	#N/A	ENSMUSG00000026971	#N/A	ENSMUSG00000030465	#N/A	ENSMUSG00000034780	-0.709446	ENSMUSG00000030771	#N/A	ENSMUSG00000032680	#N/A	ENSMUSG00000049723	2.79062	ENSMUSG00000021390	#N/A	ENSMUSG00000046223	#N/A
ENSMUSG00000002221	#N/A	ENSMUSG00000001942	#N/A	ENSMUSG00000103562	#N/A	ENSMUSG00000090264	1.36406	ENSMUSG00000022788	#N/A	ENSMUSG00000027239	#N/A	ENSMUSG00000042485	1.17872	ENSMUSG00000038188	0.546469	ENSMUSG00000026226	#N/A	ENSMUSG00000037463	#N/A	ENSMUSG00000005864	#N/A	ENSMUSG00000021538	#N/A	ENSMUSG00000022220	#N/A
ENSMUSG00000002250	1.08002	ENSMUSG00000001948	#N/A	ENSMUSG00000018570	#N/A	ENSMUSG00000034308	-0.761521	ENSMUSG00000030629	-0.580683	ENSMUSG00000079110	-0.808718	ENSMUSG00000029804	#N/A	ENSMUSG00000036826	#N/A	ENSMUSG00000051076	#N/A	ENSMUSG00000037167	#N/A	ENSMUSG00000005994	#N/A	ENSMUSG00000021566	#N/A	ENSMUSG00000002341	#N/A
ENSMUSG00000002524	#N/A	ENSMUSG00000031378	#N/A	ENSMUSG00000040204	#N/A	ENSMUSG00000026348	#N/A	ENSMUSG00000056133	#N/A	ENSMUSG00000027871	#N/A	ENSMUSG00000034161	#N/A	ENSMUSG00000037593	#N/A	ENSMUSG00000049357	#N/A	ENSMUSG00000035582	#N/A	ENSMUSG00000006179	#N/A	ENSMUSG00000021612	#N/A	ENSMUSG00000002602	0.693839
ENSMUSG00000002580	#N/A	ENSMUSG00000002015	-0.510384	ENSMUSG00000097709	#N/A	ENSMUSG00000040740	0.734131	ENSMUSG00000060600	#N/A	ENSMUSG00000027908	#N/A	ENSMUSG00000042772	#N/A	ENSMUSG00000041124	#N/A	ENSMUSG00000047988	#N/A	ENSMUSG00000039138	#N/A	ENSMUSG00000021403	#N/A	ENSMUSG00000022097	#N/A	ENSMUSG00000002808	2.97668
ENSMUSG00000002732	#N/A	ENSMUSG00000002028	#N/A	ENSMUSG00000044117	#N/A	ENSMUSG00000035769	#N/A	ENSMUSG00000004552	#N/A	ENSMUSG00000028009	#N/A	ENSMUSG00000032864	#N/A	ENSMUSG00000035004	0.593332	ENSMUSG00000046130	#N/A	ENSMUSG00000041791	#N/A	ENSMUSG00000046899	#N/A	ENSMUSG00000022303	#N/A	ENSMUSG00000003227	#N/A
ENSMUSG00000002767	0.526384	ENSMUSG00000002058	#N/A	ENSMUSG00000020101	#N/A	ENSMUSG00000036585	#N/A	ENSMUSG00000024485	#N/A	ENSMUSG00000028072	1.72173	ENSMUSG00000033967	#N/A	ENSMUSG00000036792	#N/A	ENSMUSG00000030650	1.75433	ENSMUSG00000029847	#N/A	ENSMUSG00000006490	#N/A	ENSMUSG00000058099	#N/A	ENSMUSG00000003309	#N/A
ENSMUSG00000002769	#N/A	ENSMUSG00000002083	#N/A	ENSMUSG00000097619	#N/A	ENSMUSG00000037805	#N/A	ENSMUSG00000060586	1.00892	ENSMUSG00000028148	#N/A	ENSMUSG00000072572	-1.05728	ENSMUSG00000039357	#N/A	ENSMUSG00000038011	#N/A	ENSMUSG00000042433	#N/A	ENSMUSG00000006570	#N/A	ENSMUSG00000022586	#N/A	ENSMUSG00000003410	#N/A
ENSMUSG00000030834	0.625575	ENSMUSG00000002129	#N/A	ENSMUSG00000026734	#N/A	ENSMUSG00000037583	#N/A	ENSMUSG00000030067	#N/A	ENSMUSG00000028525	#N/A	ENSMUSG00000090171	#N/A	ENSMUSG00000090077	#N/A	ENSMUSG00000050304	#N/A	ENSMUSG00000039224	#N/A	ENSMUSG00000062524	#N/A	ENSMUSG00000022650	#N/A	ENSMUSG00000007122	#N/A
ENSMUSG00000002804	0.84971	ENSMUSG00000002227	#N/A	ENSMUSG00000020434	#N/A	ENSMUSG00000038233	#N/A	ENSMUSG00000066153	-2.51671	ENSMUSG00000028906	#N/A	ENSMUSG00000051212	#N/A	ENSMUSG00000042423	0.583761	ENSMUSG00000055430	#N/A	ENSMUSG00000071229	#N/A	ENSMUSG00000055937	#N/A	ENSMUSG00000022755	#N/A	ENSMUSG00000003469	#N/A
ENSMUSG00000002844	0.81905	ENSMUSG00000002308	#N/A	ENSMUSG00000026736	#N/A	ENSMUSG00000060807	#N/A	ENSMUSG00000031024	0.564881	ENSMUSG00000028938	#N/A	ENSMUSG00000051339	#N/A	ENSMUSG00000036403	#N/A	ENSMUSG00000048655	#N/A	ENSMUSG00000035560	#N/A	ENSMUSG00000044485	#N/A	ENSMUSG00000022857	#N/A	ENSMUSG00000103088	#N/A
ENSMUSG00000002845	#N/A	ENSMUSG00000002326	#N/A	ENSMUSG00000008129	#N/A	ENSMUSG00000035472	0.558201	ENSMUSG00000024589	0.50694	ENSMUSG00000029321	#N/A	ENSMUSG00000045377	#N/A	ENSMUSG00000042390	#N/A	ENSMUSG00000052435	0.83442	ENSMUSG00000035522	#N/A	ENSMUSG00000006948	#N/A	ENSMUSG00000023047	#N/A	ENSMUSG00000031849	#N/A
ENSMUSG00000003031	#N/A	ENSMUSG00000002329	#N/A	ENSMUSG00000067795	#N/A	ENSMUSG00000063683	-0.603528	ENSMUSG00000046805	#N/A	ENSMUSG00000029343	#N/A	ENSMUSG00000036353	0.729672	ENSMUSG00000048521	#N/A	ENSMUSG00000033658	#N/A	ENSMUSG00000031095	-0.51298	ENSMUSG00000045545	#N/A	ENSMUSG00000023235	#N/A	ENSMUSG00000032269	#N/A
ENSMUSG00000003037	#N/A	ENSMUSG00000002345	0.600518	ENSMUSG00000097738	#N/A	ENSMUSG00000033634	#N/A	ENSMUSG00000059325	#N/A	ENSMUSG00000029811	#N/A	ENSMUSG00000026409	#N/A	ENSMUSG00000051503	#N/A	ENSMUSG00000053461	#N/A	ENSMUSG00000049387	#N/A	ENSMUSG00000044041	#N/A	ENSMUSG00000023247	#N/A	ENSMUSG00000022842	#N/A
ENSMUSG00000003072	0.913076	ENSMUSG00000024206	#N/A	ENSMUSG00000021747	#N/A	ENSMUSG00000041653	#N/A	ENSMUSG00000065579	#N/A	ENSMUSG00000030048	#N/A	ENSMUSG00000030498	-0.85872	ENSMUSG00000047141	-0.561417	ENSMUSG00000020847	#N/A	ENSMUSG00000047104	#N/A	ENSMUSG00000053797	#N/A	ENSMUSG00000023333	#N/A	ENSMUSG00000003934	#N/A
ENSMUSG00000003123	0.624122	ENSMUSG00000002372	#N/A	ENSMUSG00000097898	#N/A	ENSMUSG00000041237	-0.647888	ENSMUSG00000065593	#N/A	ENSMUSG00000030235	#N/A	ENSMUSG00000032739	#N/A	ENSMUSG00000048655	#N/A	ENSMUSG00000054453	#N/A	ENSMUSG00000047146	1.51036	ENSMUSG00000048981	#N/A	ENSMUSG00000023387	#N/A	ENSMUSG00000004098	#N/A
ENSMUSG00000003184	#N/A	ENSMUSG00000002379	0.723379	ENSMUSG00000040919	#N/A	ENSMUSG00000040134	#N/A	ENSMUSG00000065701	1.17716	ENSMUSG00000030364	-0.624656	ENSMUSG00000042700	#N/A	ENSMUSG00000074151	#N/A	ENSMUSG00000055691	#N/A	ENSMUSG00000045378	#N/A	ENSMUSG00000007653	#N/A	ENSMUSG00000078520	#N/A	ENSMUSG00000004231	#N/A
ENSMUSG00000003226	-0.543175	ENSMUSG00000031820	#N/A	ENSMUSG00000020992	#N/A	ENSMUSG00000042041	1.20804	ENSMUSG00000070102	#N/A	ENSMUSG00000030963	#N/A	ENSMUSG00000079020	0.837916	ENSMUSG00000042816	#N/A	ENSMUSG00000079434	#N/A	ENSMUSG00000044526	#N/A	ENSMUSG00000007907	#N/A	ENSMUSG00000024049	#N/A	ENSMUSG00000004885	#N/A
ENSMUSG00000003228	#N/A	ENSMUSG00000002428	#N/A	ENSMUSG00000074039	#N/A	ENSMUSG00000033107	-0.530057	ENSMUSG00000070427	#N/A	ENSMUSG00000030967	#N/A	ENSMUSG00000044916	#N/A	ENSMUSG00000045521	#N/A	ENSMUSG00000063765	#N/A	ENSMUSG00000050799	#N/A	ENSMUSG00000008590	#N/A	ENSMUSG00000024210	#N/A	ENSMUSG00000005087	0.534673
ENSMUSG00000003299	0.828716	ENSMUSG00000002475	-0.573771	ENSMUSG00000097519	#N/A	ENSMUSG00000044197	#N/A	ENSMUSG00000071076	#N/A	ENSMUSG00000031574	#N/A	ENSMUSG00000045744	#N/A	ENSMUSG00000050350	#N/A	ENSMUSG00000026354	#N/A	ENSMUSG00000043073	#N/A	ENSMUSG00000008874	#N/A	ENSMUSG00000024223	#N/A	ENSMUSG00000005124	#N/A
ENSMUSG00000020456	#N/A	ENSMUSG00000002477	#N/A	ENSMUSG00000097587	#N/A	ENSMUSG00000045954	#N/A	ENSMUSG00000053168	0.567068	ENSMUSG00000031919	#N/A	ENSMUSG00000050503	#N/A	ENSMUSG00000047854	#N/A	ENSMUSG00000100200	#N/A	ENSMUSG00000089992	#N/A	ENSMUSG00000009185	#N/A	ENSMUSG00000024224	#N/A	ENSMUSG00000005131	#N/A
ENSMUSG00000003402	0.524786	ENSMUSG00000002504	#N/A	ENSMUSG00000097216	#N/A	ENSMUSG00000048856	#N/A	ENSMUSG00000074254	1.8253	ENSMUSG00000057933	-0.58437	ENSMUSG00000057335	#N/A	ENSMUSG00000048174	#N/A	ENSMUSG00000042496	#N/A	ENSMUSG00000048602	#N/A	ENSMUSG00000062345	#N/A	ENSMUSG00000024437	#N/A	ENSMUSG00000005611	#N/A
ENSMUSG00000003421	0.997742	ENSMUSG00000022568	1.11646	ENSMUSG00000013158	#N/A	ENSMUSG00000049422	#N/A	ENSMUSG00000039671	#N/A	ENSMUSG00000032454	#N/A	ENSMUSG00000046826	#N/A	ENSMUSG00000026113	#N/A	ENSMUSG00000061099	#N/A	ENSMUSG00000051038	#N/A	ENSMUSG00000009588	#N/A	ENSMUSG00000024575	#N/A	ENSMUSG00000005686	#N/A
ENSMUSG00000003545	#N/A	ENSMUSG00000024045	#N/A	ENSMUSG00000029586	#N/A	ENSMUSG00000050445	#N/A	ENSMUSG00000059248	0.529406	ENSMUSG00000038801	#N/A	ENSMUSG00000047557	#N/A	ENSMUSG00000044595	#N/A	ENSMUSG00000057697	#N/A	ENSMUSG00000051257	#N/A	ENSMUSG00000009628	#N/A	ENSMUSG00000024578	#N/A	ENSMUSG00000034116	0.917912
ENSMUSG00000003546	0.760511	ENSMUSG00000002658	#N/A	ENSMUSG00000097637	#N/A	ENSMUSG00000031444	#N/A	ENSMUSG00000028207	#N/A	ENSMUSG00000032845	#N/A	ENSMUSG00000030465	#N/A	ENSMUSG00000045259	#N/A	ENSMUSG00000036916	#N/A	ENSMUSG00000074870	#N/A	ENSMUSG00000010435	#N/A	ENSMUSG00000024621	0.683164	ENSMUSG00000078954	#N/A
ENSMUSG00000003559	-0.606963	ENSMUSG00000002660	0.650926	ENSMUSG00000030877	#N/A	ENSMUSG00000023249	#N/A	ENSMUSG00000077886	#N/A	ENSMUSG00000033368	#N/A	ENSMUSG00000051735	1.32207	ENSMUSG00000043807	#N/A	ENSMUSG00000061972	#N/A	ENSMUSG00000047230	#N/A	ENSMUSG00000047257	#N/A	ENSMUSG00000024672	1.41558	ENSMUSG00000005892	#N/A
ENSMUSG00000003604	#N/A	ENSMUSG00000002679	#N/A	ENSMUSG00000034959	0.674389	ENSMUSG00000021629	-0.699405	ENSMUSG00000077903	#N/A	ENSMUSG00000039720	#N/A	ENSMUSG00000044287	#N/A	ENSMUSG00000047518	#N/A	ENSMUSG00000056987	#N/A	ENSMUSG00000047702	#N/A	ENSMUSG00000031495	#N/A	ENSMUSG00000024738	#N/A	ENSMUSG00000006235	#N/A
ENSMUSG00000003721	#N/A	ENSMUSG00000002731	#N/A	ENSMUSG00000040412	0.538808	ENSMUSG00000032392	#N/A	ENSMUSG00000078035	#N/A	ENSMUSG00000033849	#N/A	ENSMUSG00000045826	#N/A	ENSMUSG00000053164	-0.863124	ENSMUSG00000058101	#N/A	ENSMUSG00000049737	#N/A	ENSMUSG00000011349	#N/A	ENSMUSG00000024815	#N/A	ENSMUSG00000006457	#N/A
ENSMUSG00000003752	#N/A	ENSMUSG00000002748	#N/A	ENSMUSG00000041605	#N/A	ENSMUSG00000056598	#N/A	ENSMUSG00000019935	-1.96876	ENSMUSG00000044322	#N/A	ENSMUSG00000049013	#N/A	ENSMUSG00000039501	#N/A	ENSMUSG00000057997	#N/A	ENSMUSG00000045835	#N/A	ENSMUSG00000011463	#N/A	ENSMUSG00000024979	#N/A	ENSMUSG00000033227	#N/A
ENSMUSG00000058135	#N/A	ENSMUSG00000002763	0.771372	ENSMUSG00000073795	#N/A	ENSMUSG00000089960	-0.636644	ENSMUSG00000025142	#N/A	ENSMUSG00000042510	1.85192	ENSMUSG00000063488	-0.863088	ENSMUSG00000092086	#N/A	ENSMUSG00000064981	#N/A	ENSMUSG00000046934	#N/A	ENSMUSG00000051747	0.694083	ENSMUSG00000025044	#N/A	ENSMUSG00000006546	#N/A
ENSMUSG00000004054	1.10523	ENSMUSG00000002768	#N/A	ENSMUSG00000097934	#N/A	ENSMUSG00000028973	#N/A	ENSMUSG00000044034	#N/A	ENSMUSG00000035818	#N/A	ENSMUSG00000052229	#N/A	ENSMUSG00000042678	#N/A	ENSMUSG00000065422	#N/A	ENSMUSG00000047298	#N/A	ENSMUSG00000012042	#N/A	ENSMUSG00000025064	#N/A	ENSMUSG00000006642	#N/A
ENSMUSG00000028630	#N/A	ENSMUSG00000002825	0.854827	ENSMUSG00000072066	#N/A	ENSMUSG00000027086	-0.527036	ENSMUSG00000030695	#N/A	ENSMUSG00000033122	#N/A	ENSMUSG00000024050	0.672731	ENSMUSG00000058743	#N/A	ENSMUSG00000065471	#N/A	ENSMUSG00000048573	#N/A	ENSMUSG00000032179	#N/A	ENSMUSG00000025150	#N/A	ENSMUSG00000007944	#N/A
ENSMUSG00000004233	#N/A	ENSMUSG00000002835	0.901906	ENSMUSG00000045008	#N/A	ENSMUSG00000090175	-1.69313	ENSMUSG00000020604	#N/A	ENSMUSG00000038973	#N/A	ENSMUSG00000025404	#N/A	ENSMUSG00000059562	#N/A	ENSMUSG00000065485	#N/A	ENSMUSG00000051220	#N/A	ENSMUSG00000012282	#N/A	ENSMUSG00000025163	#N/A	ENSMUSG00000007946	#N/A
ENSMUSG00000004270	#N/A	ENSMUSG00000002968	0.931994	ENSMUSG00000054951	#N/A	ENSMUSG00000022847	#N/A	ENSMUSG00000018428	#N/A	ENSMUSG00000033501	#N/A	ENSMUSG00000064177	#N/A	ENSMUSG00000062432	#N/A	ENSMUSG00000065501	#N/A	ENSMUSG00000044084	#N/A	ENSMUSG00000031494	#N/A	ENSMUSG00000025330	#N/A	ENSMUSG00000030069	#N/A
ENSMUSG00000004319	#N/A	ENSMUSG00000003033	#N/A	ENSMUSG00000087022	#N/A	ENSMUSG00000032126	#N/A	ENSMUSG00000042788	#N/A	ENSMUSG00000036552	#N/A	ENSMUSG00000053094	#N/A	ENSMUSG00000036578	#N/A	ENSMUSG00000065510	#N/A	ENSMUSG00000044544	#N/A	ENSMUSG00000039860	#N/A	ENSMUSG00000025370	#N/A	ENSMUSG00000008136	1.52339
ENSMUSG00000004462	#N/A	ENSMUSG00000003051	#N/A	ENSMUSG00000097781	#N/A	ENSMUSG00000057863	2.08518	ENSMUSG00000039671	#N/A	ENSMUSG00000036568	#N/A	ENSMUSG00000027993	#N/A	ENSMUSG00000073888	-0.540396	ENSMUSG00000065530	#N/A	ENSMUSG00000050504	#N/A	ENSMUSG00000013523	#N/A	ENSMUSG00000025389	#N/A	ENSMUSG00000008153	#N/A
ENSMUSG00000004558	#N/A	ENSMUSG00000003068	0.53556	ENSMUSG00000101799	#N/A	ENSMUSG00000037348	#N/A	ENSMUSG00000027412	#N/A	ENSMUSG00000041323	#N/A	ENSMUSG00000053226	#N/A	ENSMUSG00000035173	#N/A	ENSMUSG00000065532	#N/A	ENSMUSG00000046173	#N/A	ENSMUSG00000013653	#N/A	ENSMUSG00000025764	#N/A	ENSMUSG00000008461	#N/A
ENSMUSG00000004610	#N/A	ENSMUSG00000003135	#N/A	ENSMUSG00000097166	#N/A	ENSMUSG00000060317	#N/A	ENSMUSG00000044991	-0.566895	ENSMUSG00000036211	#N/A	ENSMUSG00000053964	#N/A	ENSMUSG00000044860	#N/A	ENSMUSG00000065536	#N/A	ENSMUSG00000056184	#N/A	ENSMUSG00000030693	#N/A	ENSMUSG00000025900	#N/A	ENSMUSG00000009075	#N/A
ENSMUSG00000004748	#N/A	ENSMUSG00000003200	0.506868	ENSMUSG00000097166	#N/A	ENSMUSG00000034858	#N/A	ENSMUSG00000021335	-0.678205	ENSMUSG00000042671	#N/A	ENSMUSG00000005107	#N/A	ENSMUSG00000019820	#N/A	ENSMUSG00000065557	#N/A	ENSMUSG00000043119	#N/A	ENSMUSG00000044430	#N/A	ENSMUSG00000026009	#N/A	ENSMUSG00000009097	#N/A
ENSMUSG00000004897	#N/A	ENSMUSG00000003233	0.69937	ENSMUSG00000097197	#N/A	ENSMUSG00000064899	#N/A	ENSMUSG00000005803	#N/A	ENSMUSG00000037953	#N/A	ENSMUSG00000055320	1.01973	ENSMUSG00000025404	#N/A	ENSMUSG00000065602	#N/A	ENSMUSG00000048087	#N/A	ENSMUSG00000013936	#N/A	ENSMUSG00000026149	3.84901	ENSMUSG00000026536	#N/A
ENSMUSG00000030435	#N/A	ENSMUSG00000003235	#N/A	ENSMUSG00000097825	#N/A	ENSMUSG00000065037	0.711275	ENSMUSG00000036461	#N/A	ENSMUSG00000041567	#N/A	ENSMUSG00000026565	#N/A	ENSMUSG00000029607	#N/A	ENSMUSG00000065642	#N/A	ENSMUSG00000048155	#N/A	ENSMUSG00000013974	#N/A	ENSMUSG00000026224	#N/A	ENSMUSG00000009248	#N/A
ENSMUSG00000004945	#N/A	ENSMUSG00000003348	#N/A	ENSMUSG00000044551	#N/A	ENSMUSG00000065176	#N/A	ENSMUSG00000060548	#N/A	ENSMUSG00000038797	0.771098	ENSMUSG00000055926	#N/A	ENSMUSG00000064451	#N/A	ENSMUSG00000030859	#N/A	ENSMUSG00000045797	#N/A	ENSMUSG00000014104	#N/A	ENSMUSG00000026258	#N/A	ENSMUSG00000000244	#N/A
ENSMUSG00000004936	#N/A	ENSMUSG00000003355	0.514894	ENSMUSG00000097493	#N/A	ENSMUSG00000065402	-1.24641	ENSMUSG00000033544	#N/A	ENSMUSG00000035745	3.29849	ENSMUSG00000021360	#N/A	ENSMUSG00000064602	#N/A	ENSMUSG00000045659	1.01431	ENSMUSG00000051582	#N/A	ENSMUSG00000014453	#N/A	ENSMUSG00000026415	#N/A	ENSMUSG00000009406	#N/A
ENSMUSG00000004994	#N/A	ENSMUSG00000003429	#N/A	ENSMUSG00000097845	#N/A	ENSMUSG00000065455	#N/A	ENSMUSG00000047731	#N/A	ENSMUSG00000020125	#N/A	ENSMUSG00000075408	#N/A	ENSMUSG00000064823	#N/A	ENSMUSG00000072972	#N/A	ENSMUSG00000046000	#N/A	ENSMUSG00000014529	#N/A	ENSMUSG00000026459	#N/A	ENSMUSG00000009551	#N/A
ENSMUSG00000005102	#N/A	ENSMUSG00000003435	#N/A	ENSMUSG00000097915	#N/A	ENSMUSG00000065944	#N/A	ENSMUSG00000040828	#N/A	ENSMUSG00000046323	#N/A	ENSMUSG00000063447	#N/A	ENSMUSG00000064925	#N/A	ENSMUSG00000033966	#N/A	ENSMUSG00000048077	#N/A	ENSMUSG00000014543	#N/A	ENSMUSG00000026697	#N/A	ENSMUSG00000009876	#N/A
ENSMUSG00000005262	#N/A	ENSMUSG00000003444	#N/A	ENSMUSG00000097591	#N/A	ENSMUSG00000030934	#N/A	ENSMUSG00000039153	#N/A	ENSMUSG00000051225	0.539074	ENSMUSG00000022565	1.08908	ENSMUSG00000064966	#N/A	ENSMUSG00000025272	#N/A	ENSMUSG00000046755	#N/A	ENSMUSG00000024171	#N/A	ENSMUSG00000026969	#N/A	ENSMUSG00000009900	#N/A
ENSMUSG00000031706	1.17073	ENSMUSG00000003458	#N/A	ENSMUSG00000097622	#N/A	ENSMUSG00000025041	#N/A	ENSMUSG00000070780	#N/A	ENSMUSG00000044748	0.510428	ENSMUSG00000060188	#N/A	ENSMUSG00000064984	#N/A	ENSMUSG00000068129	#N/A	ENSMUSG00000049123	#N/A	ENSMUSG00000066097	#N/A	ENSMUSG00000026985	#N/A	ENSMUSG00000010080	#N/A
ENSMUSG00000033916	#N/A	ENSMUSG00000029777	#N/A	ENSMUSG00000091636	#N/A	ENSMUSG00000039671	#N/A	ENSMUSG00000079671	#N/A	ENSMUSG00000056379	#N/A	ENSMUSG00000049653	#N/A	ENSMUSG00000065087	#N/A	ENSMUSG00000069184	-0.924083	ENSMUSG00000049902	#N/A	ENSMUSG00000015242	#N/A	ENSMUSG00000027072	#N/A	ENSMUSG00000010529	#N/A
ENSMUSG00000005682	#N/A	ENSMUSG00000003527	#N/A	ENSMUSG00000097960	#N/A	ENSMUSG00000067813	-0.81776	ENSMUSG00000030826	#N/A	ENSMUSG00000046192	#N/A	ENSMUSG00000032621	#N/A	ENSMUSG00000065259	#N/A	ENSMUSG00000069825	#N/A	ENSMUSG00000045528	#N/A	ENSMUSG00000022226	#N/A	ENSMUSG00000027073	#N/A	ENSMUSG00000010825	#N/A
ENSMUSG00000005683	#N/A	ENSMUSG00000003581	#N/A	ENSMUSG00000045838	#N/A	ENSMUSG00000068290	#N/A	ENSMUSG00000039236	0.562927	ENSMUSG00000044199	#N/A	ENSMUSG00000059305	#N/A	ENSMUSG00000065272	#N/A	ENSMUSG00000070332	#N/A	ENSMUSG00000047819	#N/A	ENSMUSG00000040284	#N/A	ENSMUSG00000052468	#N/A	ENSMUSG00000022738	#N/A
ENSMUSG00000005687	#N/A	ENSMUSG00000024002	#N/A	ENSMUSG00000097924	#N/A	ENSMUSG00000003617	#N/A	ENSMUSG00000027530	#N/A	ENSMUSG00000048731	#N/A	ENSMUSG00000028944	#N/A	ENSMUSG00000065394	#N/A	ENSMUSG00000091476	#N/A	ENSMUSG00000047079	#N/A	ENSMUSG00000015437	#N/A	ENSMUSG00000027843	0.875066	ENSMUSG00000012705	#N/A
ENSMUSG00000005804	#N/A	ENSMUSG00000003662	#N/A	ENSMUSG00000097756	#N/A	ENSMUSG00000036168	#N/A	ENSMUSG00000021228	1.40302	ENSMUSG00000003123	0.624122	ENSMUSG00000003178	#N/A	ENSMUSG00000065399	#N/A	ENSMUSG00000070563	#N/A	ENSMUSG00000051732	#N/A	ENSMUSG00000040314	#N/A	ENSMUSG00000027876	#N/A	ENSMUSG00000028125	#N/A
ENSMUSG00000028138	-0.716593	ENSMUSG00000003762	0.682012	ENSMUSG00000086552	#N/A	ENSMUSG00000095969	#N/A	ENSMUSG00000020023	#N/A	ENSMUSG00000067653	#N/A	ENSMUSG00000061374	#N/A	ENSMUSG00000065401	#N/A	ENSMUSG00000070979	#N/A	ENSMUSG00000051827	#N/A	ENSMUSG00000079186	#N/A	ENSMUSG00000046213	#N/A	ENSMUSG00000014603	#N/A
ENSMUSG00000005951	#N/A	ENSMUSG00000025025	-0.619947	ENSMUSG00000097413	#N/A	ENSMUSG00000095892	#N/A	ENSMUSG00000020265	#N/A	ENSMUSG00000061825	1.33615	ENSMUSG00000064272	#N/A	ENSMUSG00000065409	#N/A	ENSMUSG00000071047	#N/A	ENSMUSG00000053624	#N/A	ENSMUSG00000022157	#N/A	ENSMUSG00000028217	#N/A	ENSMUSG00000014704	#N/A
ENSMUSG00000006021	#N/A	ENSMUSG00000003809	#N/A	ENSMUSG00000044150	#N/A	ENSMUSG00000071649	#N/A	ENSMUSG00000085667	#N/A	ENSMUSG00000045502	1.06758	ENSMUSG00000027573	-0.526901	ENSMUSG00000065411	#N/A	ENSMUSG00000028115	#N/A	ENSMUSG00000054117	#N/A	ENSMUSG00000015854	0.801411	ENSMUSG00000028298	#N/A	ENSMUSG00000014747	#N/A
ENSMUSG00000024483	#N/A	ENSMUSG00000003812	#N/A	ENSMUSG00000087143	#N/A	ENSMUSG00000089943	-0.960633	ENSMUSG00000085889	#N/A	ENSMUSG00000047281	#N/A	ENSMUSG00000064390	#N/A	ENSMUSG00000065413	#N/A	ENSMUSG00000003604	#N/A	ENSMUSG00000054666	#N/A	ENSMUSG00000016150	#N/A	ENSMUSG00000028337	0.651656	ENSMUSG00000014813	#N/A
ENSMUSG00000021939	#N/A	ENSMUSG00000003814	#N/A	ENSMUSG00000089809	1.13704	ENSMUSG00000074272	-0.514226	ENSMUSG00000068062	#N/A	ENSMUSG00000023025	-0.636527	ENSMUSG00000064441	#N/A	ENSMUSG00000065431	#N/A	ENSMUSG00000073007	#N/A	ENSMUSG00000054727	#N/A	ENSMUSG00000016262	#N/A	ENSMUSG00000028348	#N/A	ENSMUSG00000014852	0.50588
ENSMUSG00000006134	#N/A	ENSMUSG00000003849	#N/A	ENSMUSG00000083307	#N/A	ENSMUSG00000019970	0.727018	ENSMUSG00000061288	#N/A	ENSMUSG00000050623	#N/A	ENSMUSG00000064493	#N/A	ENSMUSG00000065434	#N/A	ENSMUSG00000076011	#N/A	ENSMUSG00000055110	#N/A	ENSMUSG00000016283	#N/A	ENSMUSG00000028460	#N/A	ENSMUSG00000015134	#N/A
ENSMUSG00000006289	#N/A	ENSMUSG00000003865	#N/A	ENSMUSG00000033213	#N/A	ENSMUSG00000026839	-0.775976	ENSMUSG00000087648	#N/A	ENSMUSG00000044067	#N/A	ENSMUSG00000064540	#N/A	ENSMUSG00000065439	#N/A	ENSMUSG00000076012	#N/A	ENSMUSG00000055780	#N/A	ENSMUSG00000016529	#N/A	ENSMUSG00000028520	#N/A	ENSMUSG00000015401	#N/A
ENSMUSG00000006333	0.534921	ENSMUSG00000003955	#N/A	ENSMUSG00000025375	0.699902	ENSMUSG00000060678	3.02191	ENSMUSG00000030761	0.633003	ENSMUSG00000042993	#N/A	ENSMUSG00000064637	#N/A	ENSMUSG00000065447	#N/A	ENSMUSG00000076068	#N/A	ENSMUSG00000062170	#N/A	ENSMUSG00000017003	#N/A	ENSMUSG00000028523	#N/A	ENSMUSG00000015443	#N/A
ENSMUSG00000006445	0.557075	ENSMUSG00000003970	0.666278	ENSMUSG00000025375	0.699902	ENSMUSG00000076457	#N/A	ENSMUSG00000029352	1.75346	ENSMUSG00000050097	2.4512	ENSMUSG00000064666	#N/A	ENSMUSG00000065451	#N/A	ENSMUSG00000077921	#N/A	ENSMUSG00000079350	#N/A	ENSMUSG00000017004	#N/A	ENSMUSG00000028794	#N/A	ENSMUSG00000015468	0.539361
ENSMUSG00000006494	-0.938671	ENSMUSG00000003992	0.790186	ENSMUSG00000041797	#N/A	ENSMUSG00000077323	#N/A	ENSMUSG00000086569	#N/A	ENSMUSG00000049154	#N/A	ENSMUSG00000064725	#N/A	ENSMUSG00000065464	#N/A	ENSMUSG00000078008	#N/A	ENSMUSG00000056380	#N/A	ENSMUSG00000017049	#N/A	ENSMUSG00000028971	#N/A	ENSMUSG00000015484	#N/A
ENSMUSG00000006529	#N/A	ENSMUSG00000029705	#N/A	ENSMUSG00000041797	#N/A	ENSMUSG00000078234	#N/A	ENSMUSG00000075420	1.50435	ENSMUSG00000043719	#N/A	ENSMUSG00000064731	#N/A	ENSMUSG00000065465	#N/A	ENSMUSG00000078032	#N/A	ENSMUSG00000063058	#N/A	ENSMUSG00000053654	#N/A	ENSMUSG00000028976	0.686552	ENSMUSG00000015579	#N/A
ENSMUSG00000020923	#N/A	ENSMUSG00000004032	0.804996	ENSMUSG00000028970	1.0612	ENSMUSG00000075706	#N/A	ENSMUSG00000026785	#N/A	ENSMUSG00000027999	#N/A	ENSMUSG00000064767	#N/A	ENSMUSG00000065475	#N/A	ENSMUSG00000078041	#N/A	ENSMUSG00000057116	#N/A	ENSMUSG00000017204	#N/A	ENSMUSG00000029372	#N/A	ENSMUSG00000015962	#N/A
ENSMUSG00000006599	#N/A	ENSMUSG00000004096	#N/A	ENSMUSG00000023088	#N/A	ENSMUSG00000025579	#N/A	ENSMUSG00000012187	#N/A	ENSMUSG00000050395	#N/A	ENSMUSG00000064791	#N/A	ENSMUSG00000065482	#N/A	ENSMUSG00000028988	#N/A	ENSMUSG00000059334	#N/A	ENSMUSG00000017310	#N/A	ENSMUSG00000029409	#N/A	ENSMUSG00000029636	#N/A
ENSMUSG00000006611	#N/A	ENSMUSG00000004099	#N/A	ENSMUSG00000032849	#N/A	ENSMUSG00000045775	1.73457	ENSMUSG00000059923	#N/A	ENSMUSG00000044052	#N/A	ENSMUSG00000064968	#N/A	ENSMUSG00000065490	#N/A	ENSMUSG00000028555	2.72501	ENSMUSG00000059301	#N/A	ENSMUSG00000017588	#N/A	ENSMUSG00000029541	#N/A	ENSMUSG00000026639	0.664184
ENSMUSG00000006676	#N/A	ENSMUSG00000070319	#N/A	ENSMUSG00000056938	#N/A	ENSMUSG00000030737	#N/A	ENSMUSG00000086150	#N/A	ENSMUSG00000007783	#N/A	ENSMUSG00000065094	#N/A	ENSMUSG00000065509	#N/A	ENSMUSG00000028086	#N/A	ENSMUSG00000060081	#N/A	ENSMUSG00000020912	#N/A	ENSMUSG00000029683	#N/A	ENSMUSG00000016239	#N/A
ENSMUSG00000006715	#N/A	ENSMUSG00000029771	#N/A	ENSMUSG00000026644	#N/A	ENSMUSG00000066154	-2.1767	ENSMUSG00000028766	1.33384	ENSMUSG00000026271	0.571552	ENSMUSG00000065124	#N/A	ENSMUSG00000065514	#N/A	ENSMUSG00000078795	#N/A	ENSMUSG00000015217	#N/A	ENSMUSG00000017817	#N/A	ENSMUSG00000029784	#N/A	ENSMUSG00000016308	#N/A
ENSMUSG00000006717	#N/A	ENSMUSG00000004285	#N/A	ENSMUSG00000020681	1.09079	ENSMUSG00000049807	#N/A	ENSMUSG00000087254	#N/A	ENSMUSG00000052316	#N/A	ENSMUSG00000065147	#N/A	ENSMUSG00000065520	#N/A	ENSMUSG00000001995	0.678171	ENSMUSG00000099917	#N/A	ENSMUSG00000017922	#N/A	ENSMUSG00000029882	#N/A	ENSMUSG00000016409	-0.508213
ENSMUSG00000006818	#N/A	ENSMUSG00000004356	#N/A	ENSMUSG00000072949	#N/A	ENSMUSG00000078817	#N/A	ENSMUSG00000000386	#N/A	ENSMUSG00000053194	#N/A	ENSMUSG00000065196	#N/A	ENSMUSG00000065527	#N/A	ENSMUSG00000036006	#N/A	ENSMUSG00000057047	#N/A	ENSMUSG00000021346	#N/A	ENSMUSG00000030158	#N/A	ENSMUSG00000016494	#N/A
ENSMUSG00000024474	#N/A	ENSMUSG00000031622	#N/A	ENSMUSG00000034853	1.41167	ENSMUSG00000027546	0.944625	ENSMUSG00000074783	#N/A	ENSMUSG00000048368	#N/A	ENSMUSG00000065405	#N/A	ENSMUSG00000065534	#N/A	ENSMUSG00000079110	-0.808718	ENSMUSG00000073730	#N/A	ENSMUSG00000021345	#N/A	ENSMUSG00000030196	#N/A	ENSMUSG00000017400	#N/A
ENSMUSG00000006850	#N/A	ENSMUSG00000012848	#N/A	ENSMUSG00000043487	0.669264	ENSMUSG00000078920	#N/A	ENSMUSG00000029718	1.20527	ENSMUSG00000053219	1.12442	ENSMUSG00000065407	#N/A	ENSMUSG00000065544	#N/A	ENSMUSG00000048482	#N/A	ENSMUSG00000104346	#N/A	ENSMUSG00000035592	#N/A	ENSMUSG00000030218	#N/A	ENSMUSG00000017466	#N/A
ENSMUSG00000007603	1.15939	ENSMUSG00000004460	#N/A	ENSMUSG00000025287	0.609905	ENSMUSG00000078964	-1.61964	ENSMUSG00000054909	#N/A	ENSMUSG00000063590	-1.72688	ENSMUSG00000065412	#N/A	ENSMUSG00000065547	#N/A	ENSMUSG00000079177	#N/A	ENSMUSG00000061633	#N/A	ENSMUSG00000018263	#N/A	ENSMUSG00000030292	#N/A	ENSMUSG00000035775	#N/A
ENSMUSG00000007613	#N/A	ENSMUSG00000004508	0.573048	ENSMUSG00000032561	-0.660632	ENSMUSG00000027459	#N/A	ENSMUSG00000009569	#N/A	ENSMUSG00000027259	#N/A	ENSMUSG00000065421	#N/A	ENSMUSG00000065552	#N/A	ENSMUSG00000036890	#N/A	ENSMUSG00000094012	#N/A	ENSMUSG00000005800	#N/A	ENSMUSG00000030365	#N/A	ENSMUSG00000017652	#N/A
ENSMUSG00000007721	1.35429	ENSMUSG00000020142	0.776766	ENSMUSG00000020333	#N/A	ENSMUSG00000021360	#N/A	ENSMUSG00000079484	#N/A	ENSMUSG00000034394	#N/A	ENSMUSG00000065423	#N/A	ENSMUSG00000065562	#N/A	ENSMUSG00000041688	0.568602	ENSMUSG00000074489	#N/A	ENSMUSG00000018623	#N/A	ENSMUSG00000030672	#N/A	ENSMUSG00000018211	#N/A
ENSMUSG00000007777	#N/A	ENSMUSG00000004567	#N/A	ENSMUSG00000027452	0.572639	ENSMUSG00000042507	#N/A	ENSMUSG00000088113	#N/A	ENSMUSG00000054191	#N/A	ENSMUSG00000065444	#N/A	ENSMUSG00000065563	#N/A	ENSMUSG00000000266	#N/A	ENSMUSG00000059606	#N/A	ENSMUSG00000018822	#N/A	ENSMUSG00000030730	#N/A	ENSMUSG00000018341	#N/A
ENSMUSG00000007836	#N/A	ENSMUSG00000004637	#N/A	ENSMUSG00000068614	#N/A	ENSMUSG00000018796	-0.776372	ENSMUSG00000038991	#N/A	ENSMUSG00000055015	#N/A	ENSMUSG00000065453	#N/A	ENSMUSG00000065567	#N/A	ENSMUSG00000031425	#N/A	ENSMUSG00000021758	#N/A	ENSMUSG00000018844	#N/A	ENSMUSG00000030911	#N/A	ENSMUSG00000020486	#N/A
ENSMUSG00000008384	#N/A	ENSMUSG00000004788	0.869012	ENSMUSG00000056367	#N/A	ENSMUSG00000031637	#N/A	ENSMUSG00000032050	#N/A	ENSMUSG00000028539	#N/A	ENSMUSG00000065468	#N/A	ENSMUSG00000065573	#N/A	ENSMUSG00000029179	#N/A	ENSMUSG00000053251	#N/A	ENSMUSG00000018845	#N/A	ENSMUSG00000030996	#N/A	ENSMUSG00000018569	4.21736
ENSMUSG00000008682	-0.602218	ENSMUSG00000004798	#N/A	ENSMUSG00000037737	#N/A	ENSMUSG00000030220	#N/A	ENSMUSG00000060240	#N/A	ENSMUSG00000073830	-1.18247	ENSMUSG00000065513	#N/A	ENSMUSG00000065581	#N/A	ENSMUSG00000029101	0.842029	ENSMUSG00000067919	#N/A	ENSMUSG00000018893	#N/A	ENSMUSG00000031158	#N/A	ENSMUSG00000018924	#N/A
ENSMUSG00000008976	-0.545341	ENSMUSG00000004843	#N/A	ENSMUSG00000026834	#N/A	ENSMUSG00000047810	1.3939	ENSMUSG00000021872	#N/A	ENSMUSG00000089873	#N/A	ENSMUSG00000065541	#N/A	ENSMUSG00000065599	#N/A	ENSMUSG00000035394	#N/A	ENSMUSG00000060024	#N/A	ENSMUSG00000018914	#N/A	ENSMUSG00000031330	#N/A	ENSMUSG00000018927	0.694727
ENSMUSG00000009112	#N/A	ENSMUSG00000004846	#N/A	ENSMUSG00000017697	#N/A	ENSMUSG00000024892	#N/A	ENSMUSG00000022620	#N/A	ENSMUSG00000061906	#N/A	ENSMUSG00000065548	#N/A	ENSMUSG00000065604	#N/A	ENSMUSG00000036916	#N/A	ENSMUSG00000062464	#N/A	ENSMUSG00000018973	#N/A	ENSMUSG00000031512	#N/A	ENSMUSG00000019102	#N/A
ENSMUSG00000009291	#N/A	ENSMUSG00000004895	#N/A	ENSMUSG00000028041	0.872705	ENSMUSG00000030170	#N/A	ENSMUSG00000024644	#N/A	ENSMUSG00000062154	#N/A	ENSMUSG00000065553	#N/A	ENSMUSG00000065607	#N/A	ENSMUSG00000051956	#N/A	ENSMUSG00000064063	#N/A	ENSMUSG00000018986	#N/A	ENSMUSG00000031519	#N/A	ENSMUSG00000019467	1.01751
ENSMUSG00000009563	#N/A	ENSMUSG00000063229	#N/A	ENSMUSG00000022893	#N/A	ENSMUSG00000047797	#N/A	ENSMUSG00000079471	#N/A	ENSMUSG00000061540	3.02039	ENSMUSG00000065556	#N/A	ENSMUSG00000065610	#N/A	ENSMUSG00000080575	#N/A	ENSMUSG00000046435	#N/A	ENSMUSG00000024041	#N/A	ENSMUSG00000031551	#N/A	ENSMUSG00000031383	2.95193
ENSMUSG00000009569	#N/A	ENSMUSG00000004929	1.14876	ENSMUSG00000059901	2.11134	ENSMUSG00000039236	0.562927	ENSMUSG00000092399	#N/A	ENSMUSG00000057425	0.505186	ENSMUSG00000065606	#N/A	ENSMUSG00000065612	#N/A	ENSMUSG00000080645	#N/A	ENSMUSG00000057805	#N/A	ENSMUSG00000030373	#N/A	ENSMUSG00000031561	0.778763	ENSMUSG00000019775	#N/A
ENSMUSG00000009733	#N/A	ENSMUSG00000004937	0.51619	ENSMUSG00000033453	1.82064	ENSMUSG00000020053	#N/A	ENSMUSG00000092867	#N/A	ENSMUSG00000057465	3.72355	ENSMUSG00000065611	#N/A	ENSMUSG00000065939	#N/A	ENSMUSG00000029228	#N/A	ENSMUSG00000061974	#N/A	ENSMUSG00000055775	#N/A	ENSMUSG00000031727	#N/A	ENSMUSG00000019803	#N/A
ENSMUSG00000009863	#N/A	ENSMUSG00000004996	#N/A	ENSMUSG00000022449	#N/A	ENSMUSG00000087361	-0.588548	ENSMUSG00000093091	#N/A	ENSMUSG00000063659	#N/A	ENSMUSG00000065715	#N/A	ENSMUSG00000066571	#N/A	ENSMUSG00000062128	#N/A	ENSMUSG00000027523	#N/A	ENSMUSG00000019489	#N/A	ENSMUSG00000031898	#N/A	ENSMUSG00000019846	#N/A
ENSMUSG00000010048	0.807781	ENSMUSG00000005054	#N/A	ENSMUSG00000043635	#N/A	ENSMUSG00000034006	#N/A	ENSMUSG00000061959	-1.83081	ENSMUSG00000066513	-0.995798	ENSMUSG00000065818	#N/A	ENSMUSG00000053754	#N/A	ENSMUSG00000081793	#N/A	ENSMUSG00000031262	#N/A	ENSMUSG00000019772	#N/A	ENSMUSG00000032191	#N/A	ENSMUSG00000019865	#N/A
ENSMUSG00000010064	#N/A	ENSMUSG00000022892	0.727068	ENSMUSG00000022894	0.679721	ENSMUSG00000071451	0.871268	ENSMUSG00000093498	#N/A	ENSMUSG00000054052	#N/A	ENSMUSG00000094411	#N/A	ENSMUSG00000068606	#N/A	ENSMUSG00000081824	#N/A	ENSMUSG00000060445	#N/A	ENSMUSG00000019867	#N/A	ENSMUSG00000032401	#N/A	ENSMUSG00000019874	0.860976
ENSMUSG00000003680	#N/A	ENSMUSG00000005370	#N/A	ENSMUSG00000066113	1.51588	ENSMUSG00000074071	#N/A	ENSMUSG00000095061	#N/A	ENSMUSG00000006342	1.16652	ENSMUSG00000065878	#N/A	ENSMUSG00000058318	#N/A	ENSMUSG00000084798	#N/A	ENSMUSG00000023764	#N/A	ENSMUSG00000019890	#N/A	ENSMUSG00000032484	#N/A	ENSMUSG00000019905	#N/A
ENSMUSG00000010290	#N/A	ENSMUSG00000005566	#N/A	ENSMUSG00000015850	1.02561	ENSMUSG00000085772	-0.56014	ENSMUSG00000032280	0.911614	ENSMUSG00000056055	#N/A	ENSMUSG00000067370	#N/A	ENSMUSG00000022558	0.770159	ENSMUSG00000035042	#N/A	ENSMUSG00000062511	#N/A	ENSMUSG00000019936	#N/A	ENSMUSG00000032495	#N/A	ENSMUSG00000019909	#N/A
ENSMUSG00000010538	#N/A	ENSMUSG00000005575	#N/A	ENSMUSG00000043822	#N/A	ENSMUSG00000024905	#N/A	ENSMUSG00000095385	0.778534	ENSMUSG00000007617	#N/A	ENSMUSG00000058793	#N/A	ENSMUSG00000070065	#N/A	ENSMUSG00000085415	#N/A	ENSMUSG00000060499	#N/A	ENSMUSG00000020081	#N/A	ENSMUSG00000008193	#N/A	ENSMUSG00000019913	#N/A
ENSMUSG00000011158	#N/A	ENSMUSG00000028126	#N/A	ENSMUSG00000027951	#N/A	ENSMUSG00000020017	#N/A	ENSMUSG00000094595	#N/A	ENSMUSG00000060416	#N/A	ENSMUSG00000050931	-0.748392	ENSMUSG00000070077	#N/A	ENSMUSG00000074342	#N/A	ENSMUSG00000098807	#N/A	ENSMUSG00000020155	#N/A	ENSMUSG00000035951	#N/A	ENSMUSG00000020007	#N/A
ENSMUSG00000012114	0.768438	ENSMUSG00000005656	#N/A	ENSMUSG00000021536	#N/A	ENSMUSG00000026405	#N/A	ENSMUSG00000097368	#N/A	ENSMUSG00000022708	#N/A	ENSMUSG00000041263	#N/A	ENSMUSG00000070109	#N/A	ENSMUSG00000086327	#N/A	ENSMUSG00000065426	#N/A	ENSMUSG00000020159	#N/A	ENSMUSG00000033963	#N/A	ENSMUSG00000020033	#N/A
ENSMUSG00000020954	#N/A	ENSMUSG00000005677	#N/A	ENSMUSG00000022376	2.8476	ENSMUSG00000015714	#N/A	ENSMUSG00000097632	#N/A	ENSMUSG00000073842	-1.55977	ENSMUSG00000028053	#N/A	ENSMUSG00000070130	#N/A	ENSMUSG00000086241	#N/A	ENSMUSG00000065428	#N/A	ENSMUSG00000020214	#N/A	ENSMUSG00000041052	#N/A	ENSMUSG00000020044	#N/A
ENSMUSG00000008200	#N/A	ENSMUSG00000005718	#N/A	ENSMUSG00000025026	0.588041	ENSMUSG00000020774	-0.508267	ENSMUSG00000097113	0.605388	ENSMUSG00000064263	#N/A	ENSMUSG00000014164	#N/A	ENSMUSG00000070345	#N/A	ENSMUSG00000046826	#N/A	ENSMUSG00000065438	#N/A	ENSMUSG00000020229	#N/A	ENSMUSG00000037910	#N/A	ENSMUSG00000020059	#N/A
ENSMUSG00000013622	#N/A	ENSMUSG00000005802	#N/A	ENSMUSG00000050994	#N/A	ENSMUSG00000002992	#N/A	ENSMUSG00000093482	#N/A	ENSMUSG00000063234	#N/A	ENSMUSG00000069920	#N/A	ENSMUSG00000070420	0.691255	ENSMUSG00000026811	#N/A	ENSMUSG00000065448	#N/A	ENSMUSG00000055515	#N/A	ENSMUSG00000034248	-0.507028	ENSMUSG00000020062	#N/A
ENSMUSG00000013663	#N/A	ENSMUSG00000005823	#N/A	ENSMUSG00000028782	#N/A	ENSMUSG00000025911	#N/A	ENSMUSG00000097194	-0.612032	ENSMUSG00000020085	#N/A	ENSMUSG00000030465	#N/A	ENSMUSG00000070808	0.83615	ENSMUSG00000058831	#N/A	ENSMUSG00000065449	#N/A	ENSMUSG00000020383	#N/A	ENSMUSG00000038782	#N/A	ENSMUSG00000020077	#N/A
ENSMUSG00000014077	-0.612402	ENSMUSG00000005873	#N/A	ENSMUSG00000028782	#N/A	ENSMUSG00000020884	#N/A	ENSMUSG00000073771	1.60821	ENSMUSG00000045917	0.881355	ENSMUSG00000070063	#N/A	ENSMUSG00000026941	#N/A	ENSMUSG00000086844	#N/A	ENSMUSG00000065561	#N/A	ENSMUSG00000020399	0.837628	ENSMUSG00000022315	#N/A	ENSMUSG00000020090	#N/A
ENSMUSG00000014177	#N/A	ENSMUSG00000005881	#N/A	ENSMUSG00000002885	0.755899	ENSMUSG00000039671	#N/A	ENSMUSG00000099160	#N/A	ENSMUSG00000062252	#N/A	ENSMUSG00000079334	#N/A	ENSMUSG00000071342	#N/A	ENSMUSG00000045180	#N/A	ENSMUSG00000098838	#N/A	ENSMUSG00000020428	#N/A	ENSMUSG00000040600	#N/A	ENSMUSG00000060780	#N/A
ENSMUSG00000014294	0.708288	ENSMUSG00000005899	#N/A	ENSMUSG00000041293	-0.511507	ENSMUSG00000063232	#N/A	ENSMUSG00000098719	#N/A	ENSMUSG00000063885	#N/A	ENSMUSG00000070495	1.42519	ENSMUSG00000096054	#N/A	ENSMUSG00000083674	#N/A	ENSMUSG00000065570	#N/A	ENSMUSG00000020545	#N/A	ENSMUSG00000034660	#N/A	ENSMUSG00000020295	#N/A
ENSMUSG00000059481	#N/A	ENSMUSG00000005907	#N/A	ENSMUSG00000031785	1.98582	ENSMUSG00000003477	#N/A	ENSMUSG00000098317	#N/A	ENSMUSG00000072999	#N/A	ENSMUSG00000001768	#N/A	ENSMUSG00000072294	#N/A	ENSMUSG00000085785	#N/A	ENSMUSG00000065577	#N/A	ENSMUSG00000020581	#N/A	ENSMUSG00000037307	#N/A	ENSMUSG00000020297	#N/A
ENSMUSG00000061613	#N/A	ENSMUSG00000022445	#N/A	ENSMUSG00000013033	0.992396	ENSMUSG00000087382	#N/A	ENSMUSG00000098325	#N/A	ENSMUSG00000053687	#N/A	ENSMUSG00000056268	#N/A	ENSMUSG00000037541	0.541599	ENSMUSG00000024122	#N/A	ENSMUSG00000065617	#N/A	ENSMUSG00000020660	#N/A	ENSMUSG00000034482	#N/A	ENSMUSG00000020312	2.36027
ENSMUSG00000014769	#N/A	ENSMUSG00000006058	#N/A	ENSMUSG00000037797	-0.598807	ENSMUSG00000049897	#N/A	ENSMUSG00000099015	#N/A	ENSMUSG00000064246	#N/A	ENSMUSG00000079477	#N/A	ENSMUSG00000070047	#N/A	ENSMUSG00000045180	#N/A	ENSMUSG00000066137	#N/A	ENSMUSG00000061911	#N/A	ENSMUSG00000036449	#N/A	ENSMUSG00000010803	#N/A
ENSMUSG00000014905	#N/A	ENSMUSG00000006215	0.998218	ENSMUSG00000030790	1.18205	ENSMUSG00000063889	#N/A	ENSMUSG00000100157	0.665808	ENSMUSG00000024313	#N/A	ENSMUSG00000032842	0.877695	ENSMUSG00000074569	#N/A	ENSMUSG00000004630	#N/A	ENSMUSG00000066031	#N/A	ENSMUSG00000020690	#N/A	ENSMUSG00000033520	#N/A	ENSMUSG00000020467	#N/A
ENSMUSG00000015092	0.896862	ENSMUSG00000006218	1.87423	ENSMUSG00000042429	0.778635	ENSMUSG00000069456	#N/A	ENSMUSG00000100219	#N/A	ENSMUSG00000065400	#N/A	ENSMUSG00000071202	#N/A	ENSMUSG00000025194	-0.616928	ENSMUSG00000043243	#N/A	ENSMUSG00000066896	#N/A	ENSMUSG00000020702	#N/A	ENSMUSG00000038064	#N/A	ENSMUSG00000020475	#N/A
ENSMUSG00000015112	-0.507754	ENSMUSG00000045827	#N/A	ENSMUSG00000020178	0.686001	ENSMUSG00000010342	#N/A	ENSMUSG00000044197	#N/A	ENSMUSG00000065462	#N/A	ENSMUSG00000071392	#N/A	ENSMUSG00000075307	#N/A	ENSMUSG00000085851	#N/A	ENSMUSG00000046709	#N/A	ENSMUSG00000001027	#N/A	ENSMUSG00000040747	#N/A	ENSMUSG00000020562	#N/A
ENSMUSG00000015202	#N/A	ENSMUSG00000006273	#N/A	ENSMUSG00000018500	#N/A	ENSMUSG00000088088	2.50504	ENSMUSG00000037263	#N/A	ENSMUSG00000065484	#N/A	ENSMUSG00000050390	#N/A	ENSMUSG00000072692	1.23243	ENSMUSG00000004630	#N/A	ENSMUSG00000067081	#N/A	ENSMUSG00000020722	#N/A	ENSMUSG00000038067	#N/A	ENSMUSG00000020654	0.994044
ENSMUSG00000015247	#N/A	ENSMUSG00000006281	#N/A	ENSMUSG00000033717	#N/A	ENSMUSG00000089294	#N/A	ENSMUSG00000058216	#N/A	ENSMUSG00000065494	#N/A	ENSMUSG00000036528	#N/A	ENSMUSG00000076060	#N/A	ENSMUSG00000090015	-0.502985	ENSMUSG00000043453	#N/A	ENSMUSG00000020811	#N/A	ENSMUSG00000024670	#N/A	ENSMUSG00000035373	#N/A
ENSMUSG00000015290	#N/A	ENSMUSG00000006288	#N/A	ENSMUSG00000058620	#N/A	ENSMUSG00000006014	0.696953	ENSMUSG00000101268	#N/A	ENSMUSG00000065560	#N/A	ENSMUSG00000074619	#N/A	ENSMUSG00000076141	#N/A	ENSMUSG00000084904	#N/A	ENSMUSG00000071770	#N/A	ENSMUSG00000020890	#N/A	ENSMUSG00000034139	#N/A	ENSMUSG00000020723	#N/A
ENSMUSG00000015305	#N/A	ENSMUSG00000006307	#N/A	ENSMUSG00000029094	1.08021	ENSMUSG00000038550	#N/A	ENSMUSG00000100738	#N/A	ENSMUSG00000065564	#N/A	ENSMUSG00000025006	#N/A	ENSMUSG00000076240	#N/A	ENSMUSG00000085723	#N/A	ENSMUSG00000079655	#N/A	ENSMUSG00000020907	#N/A	ENSMUSG00000039337	#N/A	ENSMUSG00000020787	#N/A
ENSMUSG00000015337	0.702276	ENSMUSG00000006378	#N/A	ENSMUSG00000037138	#N/A	ENSMUSG00000039021	#N/A	ENSMUSG00000100315	#N/A	ENSMUSG00000065608	#N/A	ENSMUSG00000040820	#N/A	ENSMUSG00000076252	#N/A	ENSMUSG00000084780	#N/A	ENSMUSG00000068167	#N/A	ENSMUSG00000021086	#N/A	ENSMUSG00000036469	0.634215	ENSMUSG00000020798	#N/A
ENSMUSG00000015501	#N/A	ENSMUSG00000006517	#N/A	ENSMUSG00000025422	1.53091	ENSMUSG00000090698	#N/A	ENSMUSG00000067653	#N/A	ENSMUSG00000065616	#N/A	ENSMUSG00000075229	-0.722759	ENSMUSG00000076256	#N/A	ENSMUSG00000044042	#N/A	ENSMUSG00000034623	#N/A	ENSMUSG00000021322	#N/A	ENSMUSG00000036027	#N/A	ENSMUSG00000020808	#N/A
ENSMUSG00000024191	#N/A	ENSMUSG00000006585	1.19235	ENSMUSG00000040812	#N/A	ENSMUSG00000030470	-1.13192	ENSMUSG00000104234	#N/A	ENSMUSG00000028370	0.625397	ENSMUSG00000039754	#N/A	ENSMUSG00000076269	#N/A	ENSMUSG00000009108	0.594282	ENSMUSG00000071640	#N/A	ENSMUSG00000021337	#N/A	ENSMUSG00000035148	#N/A	ENSMUSG00000020810	1.16106
ENSMUSG00000015605	0.682893	ENSMUSG00000006589	0.562258	ENSMUSG00000061298	#N/A	ENSMUSG00000030378	-2.0172	ENSMUSG00000034438	#N/A	ENSMUSG00000073834	-1.60963	ENSMUSG00000054520	#N/A	ENSMUSG00000076270	#N/A	ENSMUSG00000003279	-0.941408	ENSMUSG00000069041	#N/A	ENSMUSG00000055360	#N/A	ENSMUSG00000040364	#N/A	ENSMUSG00000020847	#N/A
ENSMUSG00000015757	-0.533215	ENSMUSG00000006728	#N/A	ENSMUSG00000029007	0.617762	ENSMUSG00000056234	#N/A	ENSMUSG00000027708	-0.579149	ENSMUSG00000078683	1.0646	ENSMUSG00000005225	#N/A	ENSMUSG00000076271	#N/A	ENSMUSG00000088464	#N/A	ENSMUSG00000069118	#N/A	ENSMUSG00000021404	#N/A	ENSMUSG00000036855	#N/A	ENSMUSG00000020872	#N/A
ENSMUSG00000015890	#N/A	ENSMUSG00000006732	#N/A	ENSMUSG00000069833	#N/A	ENSMUSG00000022106	#N/A	ENSMUSG00000106347	#N/A	ENSMUSG00000003345	0.903383	ENSMUSG00000072837	#N/A	ENSMUSG00000076315	#N/A	ENSMUSG00000088606	#N/A	ENSMUSG00000052075	#N/A	ENSMUSG00000044258	#N/A	ENSMUSG00000036858	#N/A	ENSMUSG00000020950	#N/A
ENSMUSG00000015943	1.12352	ENSMUSG00000006763	#N/A	ENSMUSG00000078247	1.33367	ENSMUSG00000090306	-1.37184	ENSMUSG00000105508	#N/A	ENSMUSG00000051674	#N/A	ENSMUSG00000076123	#N/A	ENSMUSG00000076333	#N/A	ENSMUSG00000035270	#N/A	ENSMUSG00000069583	#N/A	ENSMUSG00000033834	#N/A	ENSMUSG00000035638	#N/A	ENSMUSG00000020963	#N/A
ENSMUSG00000015980	#N/A	ENSMUSG00000040017	0.598111	ENSMUSG00000026807	#N/A	ENSMUSG00000093090	#N/A			ENSMUSG00000049515	#N/A	ENSMUSG00000076128	#N/A	ENSMUSG00000076372	#N/A	ENSMUSG00000089914	#N/A	ENSMUSG00000069584	#N/A	ENSMUSG00000021439	#N/A	ENSMUSG00000035020	#N/A	ENSMUSG00000021099	#N/A
ENSMUSG00000016024	0.630675	ENSMUSG00000020917	#N/A	ENSMUSG00000061758	#N/A	ENSMUSG00000093221	#N/A			ENSMUSG00000068220	0.997406	ENSMUSG00000076376	#N/A	ENSMUSG00000041164	1.06586	ENSMUSG00000034739	#N/A	ENSMUSG00000069712	#N/A	ENSMUSG00000055679	#N/A	ENSMUSG00000037451	#N/A	ENSMUSG00000021123	#N/A
ENSMUSG00000016520	0.862117	ENSMUSG00000006941	#N/A	ENSMUSG00000071551	-1.35886	ENSMUSG00000010064	#N/A			ENSMUSG00000022565	1.08908	ENSMUSG00000076430	#N/A	ENSMUSG00000076444	#N/A	ENSMUSG00000067399	#N/A	ENSMUSG00000066007	#N/A	ENSMUSG00000021441	#N/A	ENSMUSG00000037689	#N/A	ENSMUSG00000021130	#N/A
ENSMUSG00000031446	#N/A	ENSMUSG00000006998	#N/A	ENSMUSG00000021210	-1.38736	ENSMUSG00000096546	#N/A			ENSMUSG00000068392	#N/A	ENSMUSG00000029053	#N/A	ENSMUSG00000077212	#N/A	ENSMUSG00000064307	#N/A	ENSMUSG00000070072	#N/A	ENSMUSG00000057446	#N/A	ENSMUSG00000038663	#N/A	ENSMUSG00000021194	#N/A
ENSMUSG00000016942	#N/A	ENSMUSG00000069631	#N/A	ENSMUSG00000025007	1.05001	ENSMUSG00000097056	#N/A			ENSMUSG00000021798	#N/A	ENSMUSG00000076460	#N/A	ENSMUSG00000077239	#N/A	ENSMUSG00000019944	#N/A	ENSMUSG00000070073	#N/A	ENSMUSG00000021440	#N/A	ENSMUSG00000038119	1.09098	ENSMUSG00000021239	#N/A
ENSMUSG00000017009	#N/A	ENSMUSG00000007338	#N/A	ENSMUSG00000053279	-0.703592	ENSMUSG00000097584	#N/A			ENSMUSG00000042766	#N/A	ENSMUSG00000077191	#N/A	ENSMUSG00000077345	#N/A	ENSMUSG00000049612	#N/A	ENSMUSG00000070076	#N/A	ENSMUSG00000021541	#N/A	ENSMUSG00000038209	#N/A	ENSMUSG00000021263	#N/A
ENSMUSG00000017264	#N/A	ENSMUSG00000078656	#N/A	ENSMUSG00000013584	4.42093	ENSMUSG00000097036	#N/A			ENSMUSG00000036040	2.15151	ENSMUSG00000077457	#N/A	ENSMUSG00000077493	#N/A	ENSMUSG00000090565	#N/A	ENSMUSG00000070133	#N/A	ENSMUSG00000021613	2.22189	ENSMUSG00000031884	#N/A	ENSMUSG00000021373	#N/A
ENSMUSG00000017404	#N/A	ENSMUSG00000007610	0.833578	ENSMUSG00000020256	#N/A	ENSMUSG00000097744	#N/A			ENSMUSG00000071862	#N/A	ENSMUSG00000077563	#N/A	ENSMUSG00000077506	#N/A	ENSMUSG00000040929	#N/A	ENSMUSG00000070136	#N/A	ENSMUSG00000021622	#N/A	ENSMUSG00000040985	#N/A	ENSMUSG00000021381	#N/A
ENSMUSG00000017478	#N/A	ENSMUSG00000007670	0.616387	ENSMUSG00000063810	#N/A	ENSMUSG00000096960	#N/A			ENSMUSG00000048148	#N/A	ENSMUSG00000077625	#N/A	ENSMUSG00000077549	#N/A	ENSMUSG00000029530	#N/A	ENSMUSG00000070980	#N/A	ENSMUSG00000021647	#N/A	ENSMUSG00000038498	#N/A	ENSMUSG00000021423	#N/A
ENSMUSG00000017485	-0.583035	ENSMUSG00000007837	#N/A	ENSMUSG00000000320	#N/A	ENSMUSG00000069601	#N/A			ENSMUSG00000027122	#N/A	ENSMUSG00000077698	#N/A	ENSMUSG00000077704	#N/A	ENSMUSG00000090550	#N/A	ENSMUSG00000090688	#N/A	ENSMUSG00000021679	#N/A	ENSMUSG00000060176	#N/A	ENSMUSG00000021448	#N/A
ENSMUSG00000017615	#N/A	ENSMUSG00000007950	1.09717	ENSMUSG00000028028	0.797906	ENSMUSG00000099146	-0.903762			ENSMUSG00000030699	#N/A	ENSMUSG00000077737	#N/A	ENSMUSG00000077756	#N/A	ENSMUSG00000031422	#N/A	ENSMUSG00000071497	#N/A	ENSMUSG00000021685	#N/A	ENSMUSG00000033847	#N/A	ENSMUSG00000021464	#N/A
ENSMUSG00000017778	#N/A	ENSMUSG00000008333	#N/A	ENSMUSG00000050332	#N/A	ENSMUSG00000099031	#N/A			ENSMUSG00000018476	0.747338	ENSMUSG00000019768	#N/A	ENSMUSG00000077797	#N/A	ENSMUSG00000024998	#N/A	ENSMUSG00000045631	#N/A	ENSMUSG00000021718	#N/A	ENSMUSG00000038750	#N/A	ENSMUSG00000021478	#N/A
ENSMUSG00000017831	#N/A	ENSMUSG00000008393	#N/A	ENSMUSG00000005686	#N/A	ENSMUSG00000098929	#N/A			ENSMUSG00000070777	#N/A	ENSMUSG00000028184	#N/A	ENSMUSG00000077890	#N/A	ENSMUSG00000092456	#N/A	ENSMUSG00000071721	#N/A	ENSMUSG00000021721	#N/A	ENSMUSG00000033405	#N/A	ENSMUSG00000021506	#N/A
ENSMUSG00000018102	#N/A	ENSMUSG00000008450	#N/A	ENSMUSG00000038742	#N/A	ENSMUSG00000098882	#N/A			ENSMUSG00000096674	#N/A	ENSMUSG00000030922	#N/A	ENSMUSG00000077931	#N/A	ENSMUSG00000092210	#N/A	ENSMUSG00000071738	#N/A	ENSMUSG00000021749	#N/A	ENSMUSG00000102428	#N/A	ENSMUSG00000021508	2.67875
ENSMUSG00000018143	0.637254	ENSMUSG00000008604	#N/A	ENSMUSG00000074771	#N/A	ENSMUSG00000098289	#N/A			ENSMUSG00000078687	#N/A	ENSMUSG00000028525	#N/A	ENSMUSG00000077962	#N/A	ENSMUSG00000092633	#N/A	ENSMUSG00000095063	#N/A	ENSMUSG00000021791	#N/A	ENSMUSG00000038044	#N/A	ENSMUSG00000021587	#N/A
ENSMUSG00000020850	#N/A	ENSMUSG00000024835	#N/A	ENSMUSG00000046295	#N/A	ENSMUSG00000041417	#N/A			ENSMUSG00000034390	0.87624	ENSMUSG00000035547	0.724989	ENSMUSG00000039462	#N/A	ENSMUSG00000094253	#N/A	ENSMUSG00000072249	#N/A	ENSMUSG00000021797	#N/A	ENSMUSG00000024533	#N/A	ENSMUSG00000021600	#N/A
ENSMUSG00000020530	#N/A	ENSMUSG00000008859	#N/A	ENSMUSG00000057766	#N/A	ENSMUSG00000100371	#N/A			ENSMUSG00000071185	#N/A	ENSMUSG00000015702	#N/A	ENSMUSG00000037541	0.541599	ENSMUSG00000092752	#N/A	ENSMUSG00000003279	-0.941408	ENSMUSG00000021799	#N/A	ENSMUSG00000069708	#N/A	ENSMUSG00000021624	#N/A
ENSMUSG00000018405	#N/A	ENSMUSG00000021144	0.714407	ENSMUSG00000038354	#N/A	ENSMUSG00000101583	#N/A			ENSMUSG00000044086	#N/A	ENSMUSG00000074457	#N/A	ENSMUSG00000078552	#N/A	ENSMUSG00000092787	#N/A	ENSMUSG00000073947	#N/A	ENSMUSG00000021940	#N/A	ENSMUSG00000041165	#N/A	ENSMUSG00000021702	#N/A
ENSMUSG00000018428	#N/A	ENSMUSG00000008958	#N/A	ENSMUSG00000040183	1.06146	ENSMUSG00000101537	#N/A			ENSMUSG00000068299	#N/A	ENSMUSG00000066152	#N/A	ENSMUSG00000028621	#N/A	ENSMUSG00000093097	#N/A	ENSMUSG00000073950	#N/A	ENSMUSG00000021950	#N/A	ENSMUSG00000036574	#N/A	ENSMUSG00000021728	0.692796
ENSMUSG00000018481	#N/A	ENSMUSG00000009076	#N/A	ENSMUSG00000034863	0.789465	ENSMUSG00000061292	#N/A			ENSMUSG00000020600	#N/A	ENSMUSG00000001507	0.559763	ENSMUSG00000078611	#N/A	ENSMUSG00000093172	#N/A	ENSMUSG00000074196	#N/A	ENSMUSG00000021953	#N/A	ENSMUSG00000040694	#N/A	ENSMUSG00000021732	#N/A
ENSMUSG00000020884	#N/A	ENSMUSG00000022415	2.73703	ENSMUSG00000033420	0.842737	ENSMUSG00000106228	#N/A			ENSMUSG00000071658	#N/A	ENSMUSG00000023467	#N/A	ENSMUSG00000018543	#N/A	ENSMUSG00000093202	#N/A	ENSMUSG00000074366	#N/A	ENSMUSG00000021961	#N/A	ENSMUSG00000034871	#N/A	ENSMUSG00000021743	#N/A
ENSMUSG00000018697	#N/A	ENSMUSG00000010054	#N/A	ENSMUSG00000032231	1.03873	ENSMUSG00000070690	-1.09197			ENSMUSG00000071669	#N/A	ENSMUSG00000078719	#N/A	ENSMUSG00000028082	#N/A	ENSMUSG00000093219	#N/A	ENSMUSG00000074681	#N/A	ENSMUSG00000021966	#N/A	ENSMUSG00000034057	#N/A	ENSMUSG00000021760	#N/A
ENSMUSG00000018846	-0.586524	ENSMUSG00000010057	#N/A	ENSMUSG00000029484	#N/A					ENSMUSG00000022347	4.51299	ENSMUSG00000030739	1.0336	ENSMUSG00000007613	#N/A	ENSMUSG00000095205	#N/A	ENSMUSG00000074734	#N/A	ENSMUSG00000022056	#N/A	ENSMUSG00000034829	#N/A	ENSMUSG00000021803	#N/A
ENSMUSG00000018923	#N/A	ENSMUSG00000079677	#N/A	ENSMUSG00000031539	#N/A					ENSMUSG00000073650	#N/A	ENSMUSG00000036052	#N/A	ENSMUSG00000020362	#N/A	ENSMUSG00000093515	#N/A	ENSMUSG00000074817	#N/A	ENSMUSG00000022057	#N/A	ENSMUSG00000042045	#N/A	ENSMUSG00000021991	#N/A
ENSMUSG00000018932	#N/A	ENSMUSG00000010277	#N/A	ENSMUSG00000037032	1.01474					ENSMUSG00000058966	#N/A	ENSMUSG00000006310	#N/A	ENSMUSG00000034518	#N/A	ENSMUSG00000093668	#N/A	ENSMUSG00000075045	#N/A	ENSMUSG00000022076	#N/A	ENSMUSG00000036117	#N/A	ENSMUSG00000022012	#N/A
ENSMUSG00000018965	#N/A	ENSMUSG00000010307	1.25534	ENSMUSG00000071847	#N/A					ENSMUSG00000078674	0.642179	ENSMUSG00000018774	0.966267	ENSMUSG00000020451	#N/A	ENSMUSG00000093403	#N/A	ENSMUSG00000073130	#N/A	ENSMUSG00000022085	#N/A	ENSMUSG00000035383	#N/A	ENSMUSG00000022014	#N/A
ENSMUSG00000002395	#N/A	ENSMUSG00000010358	#N/A	ENSMUSG00000079042	#N/A					ENSMUSG00000078680	#N/A	ENSMUSG00000042292	1.18396	ENSMUSG00000038291	#N/A	ENSMUSG00000095440	#N/A	ENSMUSG00000073177	#N/A	ENSMUSG00000022101	#N/A	ENSMUSG00000042254	#N/A	ENSMUSG00000022015	#N/A
ENSMUSG00000019054	#N/A	ENSMUSG00000010362	#N/A	ENSMUSG00000009585	#N/A					ENSMUSG00000074006	#N/A	ENSMUSG00000074646	#N/A	ENSMUSG00000079076	#N/A	ENSMUSG00000031478	#N/A	ENSMUSG00000073243	#N/A	ENSMUSG00000015441	#N/A	ENSMUSG00000041399	#N/A	ENSMUSG00000022055	#N/A
ENSMUSG00000019189	#N/A	ENSMUSG00000010406	0.564525	ENSMUSG00000032812	#N/A					ENSMUSG00000025813	#N/A	ENSMUSG00000042320	#N/A	ENSMUSG00000035133	-1.00745	ENSMUSG00000096759	#N/A	ENSMUSG00000093923	#N/A	ENSMUSG00000022209	#N/A	ENSMUSG00000036951	#N/A	ENSMUSG00000022061	#N/A
ENSMUSG00000019210	#N/A	ENSMUSG00000010651	#N/A	ENSMUSG00000022602	#N/A					ENSMUSG00000074183	#N/A	ENSMUSG00000016756	-0.530296	ENSMUSG00000089736	#N/A	ENSMUSG00000094504	#N/A	ENSMUSG00000073294	#N/A	ENSMUSG00000022225	#N/A	ENSMUSG00000043740	#N/A	ENSMUSG00000022090	0.970063
ENSMUSG00000019312	#N/A	ENSMUSG00000011837	#N/A	ENSMUSG00000029378	#N/A					ENSMUSG00000074375	#N/A	ENSMUSG00000027247	#N/A	ENSMUSG00000015812	#N/A	ENSMUSG00000102752	0.928395	ENSMUSG00000096019	#N/A	ENSMUSG00000022227	#N/A	ENSMUSG00000022938	#N/A	ENSMUSG00000022096	#N/A
ENSMUSG00000019362	#N/A	ENSMUSG00000021510	-0.532696	ENSMUSG00000019852	#N/A					ENSMUSG00000074919	#N/A	ENSMUSG00000025085	#N/A	ENSMUSG00000040687	#N/A	ENSMUSG00000027556	-1.30547	ENSMUSG00000076052	#N/A	ENSMUSG00000036800	#N/A	ENSMUSG00000045030	#N/A	ENSMUSG00000022102	0.64206
ENSMUSG00000019368	#N/A	ENSMUSG00000012211	#N/A	ENSMUSG00000053199	#N/A					ENSMUSG00000015846	#N/A	ENSMUSG00000035949	-0.621604	ENSMUSG00000015968	#N/A	ENSMUSG00000045659	1.01431	ENSMUSG00000076063	#N/A	ENSMUSG00000022342	#N/A	ENSMUSG00000046210	#N/A	ENSMUSG00000022103	#N/A
ENSMUSG00000019370	0.645057	ENSMUSG00000012443	#N/A	ENSMUSG00000057315	0.708719					ENSMUSG00000075596	-0.51079	ENSMUSG00000026817	1.41505	ENSMUSG00000072770	#N/A	ENSMUSG00000098269	#N/A	ENSMUSG00000076117	#N/A	ENSMUSG00000022435	#N/A	ENSMUSG00000048502	#N/A	ENSMUSG00000022116	#N/A
ENSMUSG00000059839	-0.723679	ENSMUSG00000012640	#N/A	ENSMUSG00000034255	1.62375					ENSMUSG00000072571	#N/A	ENSMUSG00000047787	#N/A	ENSMUSG00000044060	#N/A	ENSMUSG00000098840	#N/A	ENSMUSG00000076143	#N/A	ENSMUSG00000022491	#N/A	ENSMUSG00000051036	#N/A	ENSMUSG00000022203	#N/A
ENSMUSG00000019505	#N/A	ENSMUSG00000020472	0.578402	ENSMUSG00000024043	#N/A					ENSMUSG00000076119	#N/A	ENSMUSG00000045045	#N/A	ENSMUSG00000004902	#N/A	ENSMUSG00000098871	#N/A	ENSMUSG00000076214	#N/A	ENSMUSG00000022501	#N/A	ENSMUSG00000043727	#N/A	ENSMUSG00000022221	#N/A
ENSMUSG00000029729	-0.618895	ENSMUSG00000013160	#N/A	ENSMUSG00000031355	-0.633849					ENSMUSG00000017390	#N/A	ENSMUSG00000031865	0.910914	ENSMUSG00000079415	#N/A	ENSMUSG00000098989	#N/A	ENSMUSG00000076219	#N/A	ENSMUSG00000022534	#N/A	ENSMUSG00000019900	#N/A	ENSMUSG00000058914	#N/A
ENSMUSG00000019659	#N/A	ENSMUSG00000013593	#N/A	ENSMUSG00000071176	0.569833					ENSMUSG00000023433	#N/A	ENSMUSG00000024563	#N/A	ENSMUSG00000079436	#N/A	ENSMUSG00000098726	#N/A	ENSMUSG00000076396	#N/A	ENSMUSG00000022598	#N/A	ENSMUSG00000050058	#N/A	ENSMUSG00000022286	#N/A
ENSMUSG00000011305	0.766548	ENSMUSG00000025417	#N/A	ENSMUSG00000032875	0.833275					ENSMUSG00000076434	#N/A	ENSMUSG00000015093	#N/A	ENSMUSG00000030067	#N/A	ENSMUSG00000098769	#N/A	ENSMUSG00000068219	#N/A	ENSMUSG00000022622	#N/A	ENSMUSG00000050704	#N/A	ENSMUSG00000022382	#N/A
ENSMUSG00000019710	#N/A	ENSMUSG00000014075	#N/A	ENSMUSG00000028059	0.640341					ENSMUSG00000076956	#N/A	ENSMUSG00000079592	#N/A	ENSMUSG00000075415	#N/A	ENSMUSG00000098826	#N/A	ENSMUSG00000025576	#N/A	ENSMUSG00000061100	#N/A	ENSMUSG00000046974	#N/A	ENSMUSG00000022429	#N/A
ENSMUSG00000078813	#N/A	ENSMUSG00000014361	#N/A	ENSMUSG00000028059	0.640341					ENSMUSG00000077086	#N/A	ENSMUSG00000032010	#N/A	ENSMUSG00000079550	#N/A	ENSMUSG00000099218	#N/A	ENSMUSG00000076459	#N/A	ENSMUSG00000022652	#N/A	ENSMUSG00000043267	#N/A	ENSMUSG00000022431	#N/A
ENSMUSG00000019738	0.755602	ENSMUSG00000014470	#N/A	ENSMUSG00000021662	#N/A					ENSMUSG00000077714	#N/A	ENSMUSG00000022770	#N/A	ENSMUSG00000026037	#N/A	ENSMUSG00000098608	#N/A	ENSMUSG00000076946	#N/A	ENSMUSG00000022657	#N/A	ENSMUSG00000045225	#N/A	ENSMUSG00000022432	#N/A
ENSMUSG00000019762	#N/A	ENSMUSG00000014503	#N/A	ENSMUSG00000021895	#N/A					ENSMUSG00000077941	#N/A	ENSMUSG00000046598	#N/A	ENSMUSG00000036292	-0.599174	ENSMUSG00000099072	#N/A	ENSMUSG00000077881	#N/A	ENSMUSG00000022705	#N/A	ENSMUSG00000049350	#N/A	ENSMUSG00000022439	1.04117
ENSMUSG00000019777	#N/A	ENSMUSG00000014599	#N/A	ENSMUSG00000051517	#N/A					ENSMUSG00000077954	#N/A	ENSMUSG00000043079	1.27374	ENSMUSG00000079681	#N/A	ENSMUSG00000099091	#N/A	ENSMUSG00000078208	#N/A	ENSMUSG00000022753	#N/A	ENSMUSG00000096442	#N/A	ENSMUSG00000022464	-0.617769
ENSMUSG00000019808	#N/A	ENSMUSG00000014767	-0.626921	ENSMUSG00000037509	#N/A					ENSMUSG00000078025	#N/A	ENSMUSG00000022847	#N/A	ENSMUSG00000095472	#N/A	ENSMUSG00000099003	#N/A	ENSMUSG00000094307	#N/A	ENSMUSG00000022832	#N/A	ENSMUSG00000042371	#N/A	ENSMUSG00000022468	#N/A
ENSMUSG00000019814	#N/A	ENSMUSG00000014856	#N/A	ENSMUSG00000049866	#N/A					ENSMUSG00000078060	#N/A	ENSMUSG00000023805	#N/A	ENSMUSG00000080396	#N/A	ENSMUSG00000098482	#N/A	ENSMUSG00000078214	#N/A	ENSMUSG00000022886	#N/A	ENSMUSG00000046723	#N/A	ENSMUSG00000022490	#N/A
ENSMUSG00000019813	#N/A	ENSMUSG00000014859	#N/A	ENSMUSG00000015709	#N/A					ENSMUSG00000078439	#N/A	ENSMUSG00000080486	#N/A	ENSMUSG00000080441	#N/A	ENSMUSG00000098339	#N/A	ENSMUSG00000099711	#N/A	ENSMUSG00000022902	#N/A	ENSMUSG00000025014	#N/A	ENSMUSG00000022496	#N/A
ENSMUSG00000019818	#N/A	ENSMUSG00000014873	#N/A	ENSMUSG00000000325	1.25074					ENSMUSG00000019850	#N/A	ENSMUSG00000080615	#N/A	ENSMUSG00000080452	#N/A	ENSMUSG00000099092	#N/A	ENSMUSG00000078315	#N/A	ENSMUSG00000022949	#N/A	ENSMUSG00000045004	#N/A	ENSMUSG00000022504	1.07184
ENSMUSG00000063428	#N/A	ENSMUSG00000015013	#N/A	ENSMUSG00000048040	#N/A					ENSMUSG00000028937	0.565492	ENSMUSG00000062232	#N/A	ENSMUSG00000080468	#N/A	ENSMUSG00000098297	#N/A	ENSMUSG00000020151	#N/A	ENSMUSG00000061527	#N/A	ENSMUSG00000039193	0.829322	ENSMUSG00000022619	#N/A
ENSMUSG00000019841	#N/A	ENSMUSG00000015016	0.611031	ENSMUSG00000029752	#N/A					ENSMUSG00000050390	#N/A	ENSMUSG00000062232	#N/A	ENSMUSG00000080469	#N/A	ENSMUSG00000098735	#N/A	ENSMUSG00000070605	-0.790576	ENSMUSG00000051879	#N/A	ENSMUSG00000048197	#N/A	ENSMUSG00000022715	#N/A
ENSMUSG00000019851	#N/A	ENSMUSG00000015027	1.46896	ENSMUSG00000029752	#N/A					ENSMUSG00000005034	#N/A	ENSMUSG00000054520	#N/A	ENSMUSG00000080478	#N/A	ENSMUSG00000098621	#N/A	ENSMUSG00000056300	#N/A	ENSMUSG00000064201	#N/A	ENSMUSG00000045331	#N/A	ENSMUSG00000022754	#N/A
ENSMUSG00000019873	#N/A	ENSMUSG00000015342	#N/A	ENSMUSG00000024654	0.50013					ENSMUSG00000005034	#N/A	ENSMUSG00000024136	-0.632563	ENSMUSG00000096296	#N/A	ENSMUSG00000102009	#N/A	ENSMUSG00000058186	#N/A	ENSMUSG00000049548	#N/A	ENSMUSG00000020961	0.654623	ENSMUSG00000022758	#N/A
ENSMUSG00000019944	#N/A	ENSMUSG00000030123	0.655797	ENSMUSG00000047388	#N/A					ENSMUSG00000078605	#N/A	ENSMUSG00000081984	#N/A	ENSMUSG00000080533	#N/A	ENSMUSG00000093803	#N/A	ENSMUSG00000078503	#N/A	ENSMUSG00000048699	#N/A	ENSMUSG00000046196	#N/A	ENSMUSG00000022780	#N/A
ENSMUSG00000019945	#N/A	ENSMUSG00000015461	0.654601	ENSMUSG00000073043	#N/A					ENSMUSG00000009210	#N/A	ENSMUSG00000044139	#N/A	ENSMUSG00000080662	#N/A	ENSMUSG00000030858	#N/A	ENSMUSG00000078511	#N/A	ENSMUSG00000067613	#N/A	ENSMUSG00000049530	#N/A	ENSMUSG00000022803	#N/A
ENSMUSG00000019960	-0.82684	ENSMUSG00000015652	#N/A	ENSMUSG00000036816	#N/A					ENSMUSG00000020694	#N/A	ENSMUSG00000021998	#N/A	ENSMUSG00000083061	#N/A	ENSMUSG00000100826	#N/A	ENSMUSG00000070902	#N/A	ENSMUSG00000044294	#N/A	ENSMUSG00000043939	#N/A	ENSMUSG00000022860	#N/A
ENSMUSG00000019970	0.727018	ENSMUSG00000030861	-0.564838	ENSMUSG00000025324	0.683209					ENSMUSG00000030732	#N/A	ENSMUSG00000026031	#N/A	ENSMUSG00000044252	-0.622951	ENSMUSG00000030228	#N/A	ENSMUSG00000074489	#N/A	ENSMUSG00000023013	#N/A	ENSMUSG00000044361	#N/A	ENSMUSG00000022900	#N/A
ENSMUSG00000019977	-0.584585	ENSMUSG00000015747	#N/A	ENSMUSG00000041329	#N/A					ENSMUSG00000074398	#N/A	ENSMUSG00000039652	#N/A	ENSMUSG00000041044	-1.17361	ENSMUSG00000060715	#N/A	ENSMUSG00000078752	#N/A	ENSMUSG00000043144	#N/A	ENSMUSG00000043892	#N/A	ENSMUSG00000022991	#N/A
ENSMUSG00000019987	-0.851674	ENSMUSG00000015750	#N/A	ENSMUSG00000032570	#N/A					ENSMUSG00000049799	#N/A	ENSMUSG00000047150	#N/A	ENSMUSG00000084381	#N/A	ENSMUSG00000028451	#N/A	ENSMUSG00000020481	#N/A	ENSMUSG00000063971	#N/A	ENSMUSG00000044056	#N/A	ENSMUSG00000022993	#N/A
ENSMUSG00000020009	#N/A	ENSMUSG00000015889	#N/A	ENSMUSG00000039347	1.66509					ENSMUSG00000030543	#N/A	ENSMUSG00000063889	#N/A	ENSMUSG00000083193	#N/A	ENSMUSG00000053461	#N/A	ENSMUSG00000079008	#N/A	ENSMUSG00000023041	#N/A	ENSMUSG00000045022	#N/A	ENSMUSG00000022996	#N/A
ENSMUSG00000020021	#N/A	ENSMUSG00000015944	#N/A	ENSMUSG00000033792	#N/A					ENSMUSG00000042766	#N/A	ENSMUSG00000086433	#N/A	ENSMUSG00000047866	#N/A	ENSMUSG00000005705	#N/A	ENSMUSG00000079009	#N/A	ENSMUSG00000058354	#N/A	ENSMUSG00000050359	#N/A	ENSMUSG00000022997	#N/A
ENSMUSG00000020029	#N/A	ENSMUSG00000015994	-0.587503	ENSMUSG00000060671	0.645034					ENSMUSG00000096688	#N/A	ENSMUSG00000026819	0.736811	ENSMUSG00000084516	#N/A	ENSMUSG00000032584	1.48962	ENSMUSG00000039943	#N/A	ENSMUSG00000046834	#N/A	ENSMUSG00000057761	#N/A	ENSMUSG00000023000	#N/A
ENSMUSG00000020038	#N/A	ENSMUSG00000016319	#N/A	ENSMUSG00000028457	2.37294					ENSMUSG00000001420	#N/A	ENSMUSG00000032942	#N/A	ENSMUSG00000084590	#N/A	ENSMUSG00000104747	#N/A	ENSMUSG00000017922	#N/A	ENSMUSG00000058017	#N/A	ENSMUSG00000047149	#N/A	ENSMUSG00000023031	-0.529843
ENSMUSG00000020051	#N/A	ENSMUSG00000034021	#N/A	ENSMUSG00000029673	#N/A					ENSMUSG00000030825	#N/A	ENSMUSG00000039159	#N/A	ENSMUSG00000084592	#N/A	ENSMUSG00000106264	#N/A	ENSMUSG00000079120	#N/A	ENSMUSG00000023132	#N/A	ENSMUSG00000045150	#N/A	ENSMUSG00000061397	#N/A
ENSMUSG00000020064	#N/A	ENSMUSG00000016427	#N/A	ENSMUSG00000075010	-0.628173					ENSMUSG00000038201	#N/A	ENSMUSG00000031601	#N/A	ENSMUSG00000044244	#N/A	ENSMUSG00000105044	#N/A	ENSMUSG00000042271	-0.892453	ENSMUSG00000023140	#N/A	ENSMUSG00000047528	#N/A	ENSMUSG00000023078	#N/A
ENSMUSG00000020072	-0.515872	ENSMUSG00000016496	#N/A	ENSMUSG00000031803	#N/A					ENSMUSG00000035517	#N/A	ENSMUSG00000027993	#N/A	ENSMUSG00000086128	#N/A	ENSMUSG00000105010	#N/A	ENSMUSG00000079432	#N/A	ENSMUSG00000023185	#N/A	ENSMUSG00000046881	#N/A	ENSMUSG00000023192	#N/A
ENSMUSG00000020076	#N/A	ENSMUSG00000016637	#N/A	ENSMUSG00000041372	0.939128					ENSMUSG00000073889	#N/A	ENSMUSG00000063889	#N/A	ENSMUSG00000100254	#N/A	ENSMUSG00000106409	#N/A	ENSMUSG00000009941	#N/A	ENSMUSG00000023210	#N/A	ENSMUSG00000046975	#N/A	ENSMUSG00000023328	#N/A
ENSMUSG00000020088	#N/A	ENSMUSG00000016757	0.724689	ENSMUSG00000022793	#N/A					ENSMUSG00000078798	6.35696	ENSMUSG00000005628	#N/A	ENSMUSG00000039087	#N/A	ENSMUSG00000051431	#N/A	ENSMUSG00000047242	0.546249	ENSMUSG00000023263	#N/A	ENSMUSG00000043263	#N/A	ENSMUSG00000023473	#N/A
ENSMUSG00000020108	2.9477	ENSMUSG00000016758	#N/A	ENSMUSG00000052364	#N/A					ENSMUSG00000094156	1.99006	ENSMUSG00000020859	#N/A	ENSMUSG00000084804	#N/A			ENSMUSG00000046942	#N/A	ENSMUSG00000023279	#N/A	ENSMUSG00000049109	#N/A	ENSMUSG00000023827	#N/A
ENSMUSG00000020115	#N/A	ENSMUSG00000016946	#N/A	ENSMUSG00000032086	#N/A					ENSMUSG00000078799	#N/A	ENSMUSG00000079020	0.837916	ENSMUSG00000055061	#N/A			ENSMUSG00000000003	#N/A	ENSMUSG00000023289	#N/A	ENSMUSG00000045019	#N/A	ENSMUSG00000023828	3.36201
ENSMUSG00000020130	#N/A	ENSMUSG00000017146	#N/A	ENSMUSG00000045763	1.27203					ENSMUSG00000039671	#N/A	ENSMUSG00000037366	#N/A	ENSMUSG00000021224	#N/A			ENSMUSG00000002489	#N/A	ENSMUSG00000023439	#N/A	ENSMUSG00000044957	#N/A	ENSMUSG00000023903	#N/A
ENSMUSG00000020132	#N/A	ENSMUSG00000017221	0.687943	ENSMUSG00000039699	#N/A					ENSMUSG00000070530	#N/A	ENSMUSG00000002992	#N/A	ENSMUSG00000084781	#N/A			ENSMUSG00000025977	#N/A	ENSMUSG00000023943	#N/A	ENSMUSG00000046282	#N/A	ENSMUSG00000023906	#N/A
ENSMUSG00000020137	#N/A	ENSMUSG00000017299	#N/A	ENSMUSG00000026630	#N/A					ENSMUSG00000001911	0.522437	ENSMUSG00000058794	#N/A	ENSMUSG00000017670	#N/A			ENSMUSG00000031347	-0.76573	ENSMUSG00000023978	#N/A	ENSMUSG00000042863	#N/A	ENSMUSG00000023926	#N/A
ENSMUSG00000020171	#N/A	ENSMUSG00000017493	#N/A	ENSMUSG00000085218	#N/A					ENSMUSG00000027463	#N/A	ENSMUSG00000086446	#N/A	ENSMUSG00000085028	#N/A			ENSMUSG00000079584	#N/A	ENSMUSG00000023992	1.93614	ENSMUSG00000044292	#N/A	ENSMUSG00000023935	#N/A
ENSMUSG00000020186	#N/A	ENSMUSG00000017548	#N/A	ENSMUSG00000084938	#N/A					ENSMUSG00000009073	#N/A	ENSMUSG00000086992	#N/A	ENSMUSG00000027429	#N/A			ENSMUSG00000079619	#N/A	ENSMUSG00000023993	#N/A	ENSMUSG00000021490	#N/A	ENSMUSG00000024028	#N/A
ENSMUSG00000020228	#N/A	ENSMUSG00000017550	#N/A	ENSMUSG00000006464	#N/A					ENSMUSG00000019732	#N/A	ENSMUSG00000086969	#N/A	ENSMUSG00000086265	#N/A			ENSMUSG00000053909	#N/A	ENSMUSG00000024034	#N/A	ENSMUSG00000043418	-1.16241	ENSMUSG00000024053	0.885755
ENSMUSG00000020250	#N/A	ENSMUSG00000020707	#N/A	ENSMUSG00000033187	#N/A					ENSMUSG00000046110	#N/A	ENSMUSG00000061981	#N/A	ENSMUSG00000085637	#N/A			ENSMUSG00000079628	#N/A	ENSMUSG00000024059	#N/A	ENSMUSG00000050641	#N/A	ENSMUSG00000024065	#N/A
ENSMUSG00000020257	#N/A	ENSMUSG00000017715	#N/A	ENSMUSG00000033488	0.717792					ENSMUSG00000021214	1.90411	ENSMUSG00000087594	#N/A	ENSMUSG00000085440	#N/A			ENSMUSG00000079630	#N/A	ENSMUSG00000024076	#N/A	ENSMUSG00000046652	#N/A	ENSMUSG00000024087	0.789563
ENSMUSG00000020283	#N/A	ENSMUSG00000017760	#N/A	ENSMUSG00000038543	#N/A					ENSMUSG00000002948	#N/A	ENSMUSG00000032567	#N/A	ENSMUSG00000035168	#N/A			ENSMUSG00000095698	#N/A	ENSMUSG00000024105	#N/A	ENSMUSG00000046932	#N/A	ENSMUSG00000024134	#N/A
ENSMUSG00000020290	#N/A	ENSMUSG00000017837	#N/A	ENSMUSG00000087221	#N/A					ENSMUSG00000027215	#N/A	ENSMUSG00000005980	#N/A	ENSMUSG00000017767	#N/A			ENSMUSG00000079635	#N/A	ENSMUSG00000024107	#N/A	ENSMUSG00000046908	#N/A	ENSMUSG00000034039	#N/A
ENSMUSG00000020328	#N/A	ENSMUSG00000018160	#N/A	ENSMUSG00000057246	#N/A					ENSMUSG00000040479	0.72931	ENSMUSG00000085247	#N/A	ENSMUSG00000025386	#N/A			ENSMUSG00000068218	#N/A	ENSMUSG00000024116	#N/A	ENSMUSG00000044441	#N/A	ENSMUSG00000024268	#N/A
ENSMUSG00000020368	#N/A	ENSMUSG00000018209	#N/A	ENSMUSG00000047841	#N/A					ENSMUSG00000032475	#N/A	ENSMUSG00000026142	#N/A	ENSMUSG00000047733	#N/A			ENSMUSG00000039231	#N/A	ENSMUSG00000024154	#N/A	ENSMUSG00000043164	#N/A	ENSMUSG00000024340	#N/A
ENSMUSG00000020375	#N/A	ENSMUSG00000018239	#N/A	ENSMUSG00000002980	1.37297					ENSMUSG00000034212	#N/A	ENSMUSG00000030986	#N/A	ENSMUSG00000086930	#N/A			ENSMUSG00000104148	#N/A	ENSMUSG00000024233	#N/A	ENSMUSG00000050875	#N/A	ENSMUSG00000024366	#N/A
ENSMUSG00000020386	-0.731142	ENSMUSG00000020828	#N/A	ENSMUSG00000085514	#N/A					ENSMUSG00000054545	-1.07046	ENSMUSG00000041954	#N/A	ENSMUSG00000086690	#N/A			ENSMUSG00000051592	#N/A	ENSMUSG00000024261	#N/A	ENSMUSG00000095388	#N/A	ENSMUSG00000024399	#N/A
ENSMUSG00000020423	0.73228	ENSMUSG00000018287	#N/A	ENSMUSG00000000861	0.905639					ENSMUSG00000015846	#N/A	ENSMUSG00000048442	#N/A	ENSMUSG00000004633	#N/A			ENSMUSG00000080059	#N/A	ENSMUSG00000024306	#N/A	ENSMUSG00000048938	#N/A	ENSMUSG00000024481	#N/A
ENSMUSG00000020441	#N/A	ENSMUSG00000018322	#N/A	ENSMUSG00000000317	-0.645692					ENSMUSG00000015090	3.32338	ENSMUSG00000040451	#N/A	ENSMUSG00000085845	#N/A			ENSMUSG00000080687	#N/A	ENSMUSG00000024334	#N/A	ENSMUSG00000043036	#N/A	ENSMUSG00000024500	#N/A
ENSMUSG00000020454	#N/A	ENSMUSG00000018334	0.549985	ENSMUSG00000031845	0.634541					ENSMUSG00000029822	2.10354	ENSMUSG00000049878	-0.592532	ENSMUSG00000086359	#N/A			ENSMUSG00000083311	#N/A	ENSMUSG00000024379	#N/A	ENSMUSG00000094692	#N/A	ENSMUSG00000024524	#N/A
ENSMUSG00000020461	#N/A	ENSMUSG00000018377	#N/A	ENSMUSG00000040363	#N/A					ENSMUSG00000026981	#N/A	ENSMUSG00000057672	0.621385	ENSMUSG00000058392	#N/A			ENSMUSG00000062518	#N/A	ENSMUSG00000024402	#N/A	ENSMUSG00000052819	#N/A	ENSMUSG00000024529	1.02717
ENSMUSG00000020521	-0.648525	ENSMUSG00000020537	#N/A	ENSMUSG00000028167	#N/A					ENSMUSG00000079644	#N/A	ENSMUSG00000021998	#N/A	ENSMUSG00000086228	#N/A			ENSMUSG00000096233	#N/A	ENSMUSG00000024406	#N/A	ENSMUSG00000045508	#N/A	ENSMUSG00000024598	#N/A
ENSMUSG00000020547	#N/A	ENSMUSG00000018449	#N/A	ENSMUSG00000048482	#N/A					ENSMUSG00000001348	#N/A	ENSMUSG00000086199	#N/A	ENSMUSG00000087695	#N/A			ENSMUSG00000082482	#N/A	ENSMUSG00000024409	#N/A	ENSMUSG00000054203	#N/A	ENSMUSG00000024600	#N/A
ENSMUSG00000020561	-0.713729	ENSMUSG00000018470	#N/A	ENSMUSG00000048482	#N/A					ENSMUSG00000080573	#N/A	ENSMUSG00000024871	#N/A	ENSMUSG00000086529	#N/A			ENSMUSG00000067360	#N/A	ENSMUSG00000024471	#N/A	ENSMUSG00000047977	#N/A	ENSMUSG00000052026	1.06796
ENSMUSG00000020570	#N/A	ENSMUSG00000018547	#N/A	ENSMUSG00000048482	#N/A					ENSMUSG00000080626	#N/A	ENSMUSG00000087334	#N/A	ENSMUSG00000085900	#N/A			ENSMUSG00000031314	#N/A	ENSMUSG00000024510	#N/A	ENSMUSG00000038295	#N/A	ENSMUSG00000024619	#N/A
ENSMUSG00000020580	#N/A	ENSMUSG00000018572	#N/A	ENSMUSG00000048482	#N/A					ENSMUSG00000094793	-1.93783	ENSMUSG00000056394	0.627259	ENSMUSG00000031626	#N/A			ENSMUSG00000067561	#N/A	ENSMUSG00000024512	#N/A	ENSMUSG00000043385	#N/A	ENSMUSG00000024620	1.01196
ENSMUSG00000020604	#N/A	ENSMUSG00000018651	#N/A	ENSMUSG00000092060	#N/A					ENSMUSG00000030492	#N/A	ENSMUSG00000084997	#N/A	ENSMUSG00000086391	#N/A			ENSMUSG00000039209	#N/A	ENSMUSG00000024682	#N/A	ENSMUSG00000046460	#N/A	ENSMUSG00000024678	#N/A
ENSMUSG00000020611	#N/A	ENSMUSG00000018666	#N/A	ENSMUSG00000028545	#N/A					ENSMUSG00000074179	#N/A	ENSMUSG00000021792	#N/A	ENSMUSG00000039307	0.562973			ENSMUSG00000081044	#N/A	ENSMUSG00000024729	#N/A	ENSMUSG00000049037	#N/A	ENSMUSG00000024737	1.16437
ENSMUSG00000020608	#N/A	ENSMUSG00000018921	0.959942	ENSMUSG00000042182	#N/A					ENSMUSG00000004070	#N/A	ENSMUSG00000085437	#N/A	ENSMUSG00000086648	#N/A			ENSMUSG00000100863	#N/A	ENSMUSG00000024734	#N/A	ENSMUSG00000047228	#N/A	ENSMUSG00000024770	#N/A
ENSMUSG00000020614	0.811229	ENSMUSG00000018931	#N/A	ENSMUSG00000027420	#N/A					ENSMUSG00000029833	#N/A	ENSMUSG00000067786	#N/A	ENSMUSG00000084941	#N/A			ENSMUSG00000082002	#N/A	ENSMUSG00000024766	#N/A	ENSMUSG00000096861	#N/A	ENSMUSG00000056078	#N/A
ENSMUSG00000020629	-0.544725	ENSMUSG00000019039	#N/A	ENSMUSG00000072964	0.953759					ENSMUSG00000021750	#N/A	ENSMUSG00000058794	#N/A	ENSMUSG00000086330	#N/A			ENSMUSG00000081163	#N/A	ENSMUSG00000024786	#N/A	ENSMUSG00000047039	#N/A	ENSMUSG00000024793	#N/A
ENSMUSG00000020644	-0.614342	ENSMUSG00000027381	#N/A	ENSMUSG00000014329	1.68615					ENSMUSG00000062132	#N/A	ENSMUSG00000085499	#N/A	ENSMUSG00000084834	#N/A			ENSMUSG00000067441	#N/A	ENSMUSG00000024803	#N/A	ENSMUSG00000048373	#N/A	ENSMUSG00000024837	#N/A
ENSMUSG00000020648	#N/A	ENSMUSG00000019143	#N/A	ENSMUSG00000003452	1.97461					ENSMUSG00000043333	#N/A	ENSMUSG00000087950	-1.20935	ENSMUSG00000017677	#N/A			ENSMUSG00000085820	#N/A	ENSMUSG00000025043	#N/A	ENSMUSG00000044814	#N/A	ENSMUSG00000024842	#N/A
[truncated: 4,251 more rows]
