# Supplementary material for: Liver-derived Indian hedgehog (Ihh) couples fast-feed transition to thermogenic and metabolic homeostasis
Source: Mol Metab. 2026 Feb 26;106:102339. doi: 10.1016/j.molmet.2026.102339 (PMC12969638; doi:10.1016/j.molmet.2026.102339)
Supplement: Multimedia component 2 [file mmc2.xlsx]

## Sheet: scWAT_NOISeq_up
Supplementary Table S2 - NOISeq-based differential gene expression in LEedKO mice
Upregulated genes in subcutaneous adipose tissue (scWAT)
Gene ID	logFC	P-value	FDR	Gene name	Gene description
ENSMUSG00000021364	2.18371	NA	0.0212478	Elovl2	Elongation of very long chain fatty acids protein 2 [Uniprot/SPTREMBL Acc. A0A0R4J1P7]; Elongation of very long chain fatty acids protein 2 [Uniprot/SPTREMBL Acc. Q543J1]; Elongation of very long chain fatty acids protein 2 [Uniprot/SWISSPROT Acc. Q9JLJ4]
ENSMUSG00000024526	0.922321	NA	0.0389317	Cidea	Cell death activator CIDE-A [Uniprot/SWISSPROT Acc. O70302]
ENSMUSG00000031710	0.899218	NA	0.0161894	Ucp1	Mitochondrial brown fat uncoupling protein 1 [Uniprot/SWISSPROT Acc. P12242]
ENSMUSG00000074218	0.739171	NA	0.0178945	Cox7a1	Cytochrome c oxidase subunit 7A1, mitochondrial [Uniprot/SPTREMBL Acc. A0A140LIU4]; Cytochrome c oxidase subunit 7A1, mitochondrial [Uniprot/SWISSPROT Acc. P56392]; Cox7ah [Uniprot/SPTREMBL Acc. Q792A4]
ENSMUSG00000022383	0.636039	NA	0.023669	Ppara	Peroxisome proliferator-activated receptor alpha [Uniprot/SWISSPROT Acc. P23204]; Peroxisome proliferator activated receptor alpha, isoform CRA_a [Uniprot/SPTREMBL Acc. Q542P9]
ENSMUSG00000021696	0.619654	NA	0.0216856	Elovl7	Elongation of very long chain fatty acids protein 7 [Uniprot/SWISSPROT Acc. Q9D2Y9]
ENSMUSG00000023043	6.42924	NA	0	Krt18	Keratin, type I cytoskeletal 18 [Uniprot/SWISSPROT Acc. P05784]
ENSMUSG00000000385	6.1212	NA	0.000462682	Tmprss2	Transmembrane protease serine 2 [Uniprot/SWISSPROT Acc. Q9JIQ8]
ENSMUSG00000001622	6.04136	NA	2.1915e-09	Csn3	Kappa-casein [Uniprot/SWISSPROT Acc. P06796]
ENSMUSG00000054889	5.85395	NA	0.000461837	Dsp	Desmoplakin [Uniprot/SPTREMBL Acc. E9PZW0]; Desmoplakin [Uniprot/SWISSPROT Acc. E9Q557]
ENSMUSG00000109564	5.4763	NA	0.0266401	Muc16	Protein Muc16 [Uniprot/SPTREMBL Acc. A0A140LI05]; Protein Muc16 [Uniprot/SPTREMBL Acc. A0A140LIA5]; Protein Muc16 [Uniprot/SPTREMBL Acc. A0A140LJ72]; MCG4778 [Uniprot/SPTREMBL Acc. Q9D1H1]
ENSMUSG00000035451	5.13831	NA	0.0307946	Foxa1	Hepatocyte nuclear factor 3-alpha [Uniprot/SWISSPROT Acc. P35582]
ENSMUSG00000028262	5.00107	NA	0.00187526	Clca3a2	Protein Clca3a2 [Uniprot/SPTREMBL Acc. A0A0G2JFW5]; Protein Clca3a2 [Uniprot/SPTREMBL Acc. A0A0G2JGF3]; Chloride channel calcium activated 2 [Uniprot/SPTREMBL Acc. Q9EQR4]
ENSMUSG00000047730	4.98023	NA	0.0101509	Fcgbp	Protein Fcgbp [Uniprot/SPTREMBL Acc. E9Q0B5]; Protein Fcgbp [Uniprot/SPTREMBL Acc. E9Q9C6]
ENSMUSG00000049382	4.66395	NA	0.00124058	Krt8	Keratin, type II cytoskeletal 8 [Uniprot/SWISSPROT Acc. P11679]
ENSMUSG00000031870	4.63763	NA	0.0247679	Pgr	Progesterone receptor [Uniprot/SPTREMBL Acc. A6H6A5]; Progesterone receptor [Uniprot/SPTREMBL Acc. E9QPW3]
ENSMUSG00000017723	4.61073	NA	0.0499467	Wfdc2	WAP four-disulfide core domain protein 2 [Uniprot/SPTREMBL Acc. A2A5G4]; WAP four-disulfide core domain protein 2 [Uniprot/SPTREMBL Acc. A2A5G5]; WAP four-disulfide core domain protein 2 [Uniprot/SPTREMBL Acc. A2A5G6]; WAP four-disulfide core domain 2 [Uniprot/SPTREMBL Acc. Q4FZJ6]; WAP four-disulfide core domain protein 2 [Uniprot/SWISSPROT Acc. Q9DAU7]
ENSMUSG00000025927	4.29538	NA	0.0319871	Tfap2b	Transcription factor AP-2-beta [Uniprot/SPTREMBL Acc. E9Q5N4]; Transcription factor AP-2-beta [Uniprot/SWISSPROT Acc. Q61313]; Transcription factor AP-2-beta [Uniprot/SPTREMBL Acc. Q8CE69]
ENSMUSG00000023945	4.29094	NA	0.0342947	Slc5a7	High affinity choline transporter 1 [Uniprot/SWISSPROT Acc. Q8BGY9]
ENSMUSG00000034607	4.24944	NA	0.045415	Pof1b	Protein POF1B [Uniprot/SWISSPROT Acc. Q8K4L4]
ENSMUSG00000000706	4.20655	NA	0.0319225	Btn1a1	Butyrophilin, subfamily 1, member A1, isoform CRA_a [Uniprot/SPTREMBL Acc. Q3UQC0]; Butyrophilin subfamily 1 member A1 [Uniprot/SWISSPROT Acc. Q62556]; Btn1a1 protein [Uniprot/SPTREMBL Acc. Q921X1]
ENSMUSG00000066392	4.07407	NA	0.0299699	Nrxn3	Neurexin-3-beta [Uniprot/SPTREMBL Acc. A0A087WPQ9]; Neurexin-3-beta [Uniprot/SPTREMBL Acc. E9Q2X2]; Neurexin-3-beta [Uniprot/SPTREMBL Acc. E9Q3Q4]; Neurexin-3 [Uniprot/SWISSPROT Acc. Q6P9K9]; Neurexin-3-beta [Uniprot/SWISSPROT Acc. Q8C985]
ENSMUSG00000032068	4.0336	NA	0.0267122	Plet1	Placenta-expressed transcript 1 protein [Uniprot/SWISSPROT Acc. Q8VEN2]
ENSMUSG00000006269	4.03147	NA	0.0276345	Atp6v1b1	Protein Atp6v1b1 [Uniprot/SPTREMBL Acc. A0A0U1RNU9]; Protein Atp6v1b1 [Uniprot/SPTREMBL Acc. A0A0U1RPW7]; ATPase, H+ transporting, lysosomal V1 subunit B1 [Uniprot/SPTREMBL Acc. Q91YH6]
ENSMUSG00000040728	3.95079	NA	0.0269708	Esrp1	Epithelial-splicing regulatory protein 1 [Uniprot/SPTREMBL Acc. F8WGU3]; Epithelial splicing regulatory protein 1 [Uniprot/SWISSPROT Acc. Q3US41]; Epithelial-splicing regulatory protein 1 [Uniprot/SPTREMBL Acc. Z4YJI3]; Epithelial-splicing regulatory protein 1 [Uniprot/SPTREMBL Acc. Z4YMQ5]; Epithelial-splicing regulatory protein 1 [Uniprot/SPTREMBL Acc. Z4YMV4]
ENSMUSG00000057092	3.88602	NA	0.0289145	Fxyd3	FXYD domain-containing ion transport regulator 3 [Uniprot/SPTREMBL Acc. A0A0J9YV80]; FXYD domain-containing ion transport regulator 3 [Uniprot/SPTREMBL Acc. E9Q966]; FXYD domain-containing ion transport regulator 3, isoform CRA_b [Uniprot/SPTREMBL Acc. Q3TLM3]; FXYD domain-containing ion transport regulator 3 [Uniprot/SWISSPROT Acc. Q61835]
ENSMUSG00000000983	3.82533	NA	0.0197701	Wfdc18	WAP four-disulfide core domain protein 18 [Uniprot/SPTREMBL Acc. M0QWG9]; WAP four-disulfide core domain protein 18 [Uniprot/SWISSPROT Acc. P62810]
ENSMUSG00000051076	3.7017	NA	0.0405317	Vtcn1	V-set domain containing T-cell activation inhibitor 1 [Uniprot/SWISSPROT Acc. Q7TSP5]
ENSMUSG00000067006	3.66888	NA	0.0257922	Serpinb5	Serpin B5 [Uniprot/SPTREMBL Acc. A0A087WQM9]; Serpin B5 [Uniprot/SWISSPROT Acc. P70124]
ENSMUSG00000022286	3.65225	NA	0.048464	Grhl2	Grainyhead-like protein 2 homolog [Uniprot/SPTREMBL Acc. F6TZV3]; Grainyhead-like protein 2 homolog [Uniprot/SPTREMBL Acc. F6UT30]; Grainyhead-like protein 2 homolog [Uniprot/SWISSPROT Acc. Q8K5C0]; Grainyhead-like protein 2 homolog [Uniprot/SPTREMBL Acc. Q9DCN4]
ENSMUSG00000043003	3.63725	NA	0.0384524	Rasef	Ras and EF-hand domain-containing protein homolog [Uniprot/SWISSPROT Acc. Q5RI75]
ENSMUSG00000028640	3.57365	NA	0.0337987	Tfap2c	Transcription factor AP-2 gamma [Uniprot/SPTREMBL Acc. A0A023UF19]; Transcription factor AP-2 gamma [Uniprot/SPTREMBL Acc. A2APA8]; Transcription factor AP-2 gamma [Uniprot/SPTREMBL Acc. Q3ULB3]; Transcription factor AP-2 gamma [Uniprot/SWISSPROT Acc. Q61312]
ENSMUSG00000044217	3.57079	NA	0.0427763	Aqp5	Aquaporin-5 [Uniprot/SWISSPROT Acc. Q9WTY4]
ENSMUSG00000047501	3.55039	NA	0.0380814	Cldn4	Claudin-4 [Uniprot/SWISSPROT Acc. O35054]; Claudin [Uniprot/SPTREMBL Acc. Q3UM35]
ENSMUSG00000039131	3.5414	NA	0.0377107	Gipc2	PDZ domain-containing protein GIPC2 [Uniprot/SWISSPROT Acc. Q9Z2H7]
ENSMUSG00000068876	3.53208	NA	0.0192365	Cgn	Cingulin [Uniprot/SPTREMBL Acc. D3YUW7]; Cingulin [Uniprot/SPTREMBL Acc. E9QMC1]
ENSMUSG00000060188	3.45772	NA	0.0386644	Cxcl17	C-X-C motif chemokine 17 [Uniprot/SWISSPROT Acc. Q5UW37]
ENSMUSG00000066072	3.38312	NA	0.0449235	Cyp4a10	Cytochrome P450 4A10 [Uniprot/SPTREMBL Acc. A2A977]; Cytochrome P450 4A10 [Uniprot/SWISSPROT Acc. O88833]
ENSMUSG00000058248	3.36229	NA	0.0192615	Kcnh1	Potassium voltage-gated channel subfamily H member 1 [Uniprot/SPTREMBL Acc. A0A0A6YVS8]; Potassium voltage-gated channel subfamily H member 1 [Uniprot/SPTREMBL Acc. Q3UHC9]; Potassium voltage-gated channel subfamily H member 1 [Uniprot/SWISSPROT Acc. Q60603]
ENSMUSG00000042793	3.32672	NA	0.0358846	Lgr6	Leucine-rich repeat-containing G-protein-coupled receptor 6 [Uniprot/SPTREMBL Acc. D3Z6S4]; Leucine-rich repeat-containing G-protein coupled receptor 6 [Uniprot/SWISSPROT Acc. Q3UVD5]
ENSMUSG00000023039	3.28502	NA	0.0181395	Krt7	Keratin, type II cytoskeletal 7 [Uniprot/SPTREMBL Acc. D3Z6N5]; Keratin, type II cytoskeletal 7 [Uniprot/SWISSPROT Acc. Q9DCV7]
ENSMUSG00000038599	3.25851	NA	0.036045	Capn8	Calpain-8 [Uniprot/SPTREMBL Acc. A0A0A6YVU9]; Calpain 8, isoform CRA_a [Uniprot/SPTREMBL Acc. A0A0R4J0K6]; Calpain-8 [Uniprot/SWISSPROT Acc. Q91VA3]
ENSMUSG00000047040	3.25851	NA	0.036045	Prr15l	Proline-rich protein 15-like protein [Uniprot/SWISSPROT Acc. Q8JZM2]
ENSMUSG00000054662	3.24373	NA	0.0492392	Ano9	Anoctamin-9 [Uniprot/SWISSPROT Acc. P86044]
ENSMUSG00000044748	3.2419	NA	0.0317519	Defb1	Beta-defensin 1 [Uniprot/SWISSPROT Acc. P56386]; Defensin beta 1 [Uniprot/SPTREMBL Acc. Q3UQE2]
ENSMUSG00000078117	3.21328	NA	0.0397856	Gm16485	Protein Gm16485 [Uniprot/SPTREMBL Acc. Q8C4B7]
ENSMUSG00000035557	3.19529	NA	0.0314924	Krt17	Keratin, type I cytoskeletal 17 [Uniprot/SWISSPROT Acc. Q9QWL7]
ENSMUSG00000028132	3.1662	NA	0.0493478	Tmem56	Transmembrane protein 56 [Uniprot/SPTREMBL Acc. D3Z3E6]; Transmembrane protein 56 [Uniprot/SWISSPROT Acc. Q8CGF5]
ENSMUSG00000020607	3.14456	NA	0.0364156	Fam84a
ENSMUSG00000041886	3.13984	NA	0.0233435	Macc1	Protein Macc1 [Uniprot/SPTREMBL Acc. E9PXX8]
ENSMUSG00000040969	3.13605	NA	0.0208086	Arhgef38	RIKEN cDNA 9130221D24, isoform CRA_b [Uniprot/SPTREMBL Acc. E0CXB4]; Rho guanine nucleotide exchange factor 38 [Uniprot/SWISSPROT Acc. Q80VK6]
ENSMUSG00000032796	3.12754	NA	0.0480272	Lama1	Laminin subunit alpha-1 [Uniprot/SPTREMBL Acc. F8VQ40]
ENSMUSG00000027356	3.05196	NA	0.040346	Fermt1	Fermitin family homolog 1 [Uniprot/SWISSPROT Acc. P59113]
ENSMUSG00000020062	3.04039	NA	0.0223839	Slc5a8	Sodium-coupled monocarboxylate transporter 1 [Uniprot/SWISSPROT Acc. Q8BYF6]
ENSMUSG00000026380	3.02548	NA	0.049592	Tfcp2l1	Transcription factor CP2-like protein 1 [Uniprot/SWISSPROT Acc. Q3UNW5]
ENSMUSG00000023070	3.02351	NA	0.0415555	Rgn	Regucalcin [Uniprot/SWISSPROT Acc. Q64374]
ENSMUSG00000045394	3.00584	NA	0.0322711	Epcam	Epithelial cell adhesion molecule [Uniprot/SWISSPROT Acc. Q99JW5]
ENSMUSG00000029838	2.98445	NA	0.026483	Ptn	Pleiotrophin [Uniprot/SWISSPROT Acc. P63089]; Pleiotrophin [Uniprot/SPTREMBL Acc. Q3UZI5]
ENSMUSG00000055333	2.97741	NA	0.0264399	Fat2	Protocadherin Fat 2 [Uniprot/SWISSPROT Acc. Q5F226]
ENSMUSG00000005681	2.96887	NA	0.0279945	Apoa2	Apolipoprotein A-II [Uniprot/SWISSPROT Acc. P09813]
ENSMUSG00000047861	2.9474	NA	0.0435654	Foxi1	Forkhead box protein I1 [Uniprot/SWISSPROT Acc. Q922I5]
ENSMUSG00000028715	2.91207	NA	0.0354884	Cyp4a14	Cytochrome P450 4A14 [Uniprot/SWISSPROT Acc. O35728]
ENSMUSG00000067889	2.87663	NA	0.044281	Sptbn2	Protein Sptbn2 [Uniprot/SPTREMBL Acc. Q68FG2]
ENSMUSG00000033831	2.86462	NA	0.0346662	Fgb	Fibrinogen, B beta polypeptide, isoform CRA_a [Uniprot/SPTREMBL Acc. Q3TGR2]; Fibrinogen beta chain [Uniprot/SWISSPROT Acc. Q8K0E8]
ENSMUSG00000022435	2.84852	NA	0.0374325	Upk3a	Uroplakin-3a [Uniprot/SWISSPROT Acc. Q9JKX8]
ENSMUSG00000055373	2.84852	NA	0.0374325	Fut9	Alpha-(1,3)-fucosyltransferase 9 [Uniprot/SWISSPROT Acc. O88819]; Fucosyltransferase 9 [Uniprot/SPTREMBL Acc. Q14AE3]
ENSMUSG00000028356	2.84519	NA	0.0257014	Ambp	Protein AMBP [Uniprot/SWISSPROT Acc. Q07456]
ENSMUSG00000056035	2.83085	NA	0.0437964	Cyp3a11	MCG15287 [Uniprot/SPTREMBL Acc. Q3UEN8]; Cytochrome P450 3A11 [Uniprot/SWISSPROT Acc. Q64459]
ENSMUSG00000064246	2.82998	NA	0.0314975	Chil1	Chitinase-3-like protein 1 [Uniprot/SPTREMBL Acc. D3YXU4]; Chitinase-3-like protein 1 [Uniprot/SPTREMBL Acc. D3Z2Z5]; Chitinase-3-like protein 1 [Uniprot/SWISSPROT Acc. Q61362]
ENSMUSG00000032356	2.81733	NA	0.0361096	Rasgrf1	RAS protein-specific guanine nucleotide-releasing factor 1 [Uniprot/SPTREMBL Acc. B2RS27]; Ras-specific guanine nucleotide-releasing factor 1 [Uniprot/SWISSPROT Acc. P27671]; RAS protein-specific guanine nucleotide-releasing factor 1, isoform CRA_b [Uniprot/SPTREMBL Acc. Q9QZR7]
ENSMUSG00000021553	2.80739	NA	0.0312084	Slc28a3	Solute carrier family 28 member 3 [Uniprot/SPTREMBL Acc. F6VNY5]; Solute carrier family 28 member 3 [Uniprot/SWISSPROT Acc. Q9ERH8]
ENSMUSG00000076534	2.79755	NA	0.0286257	Igkv12-89
ENSMUSG00000046523	2.77855	NA	0.0429218	Kctd4	BTB/POZ domain-containing protein KCTD4 [Uniprot/SWISSPROT Acc. Q9D7X1]
ENSMUSG00000050520	2.77513	NA	0.0366399	Cldn8	Claudin [Uniprot/SPTREMBL Acc. Q3UZK2]; Claudin-8 [Uniprot/SWISSPROT Acc. Q9Z260]
ENSMUSG00000034112	2.7347	NA	0.0192425	Atp2c2	Calcium-transporting ATPase type 2C member 2 [Uniprot/SWISSPROT Acc. A7L9Z8]
ENSMUSG00000070419	2.72541	NA	0.0425598	Cyp3a57	Protein Cyp3a57 [Uniprot/SPTREMBL Acc. D3YYZ0]; Protein Cyp3a57 [Uniprot/SPTREMBL Acc. G3UX95]
ENSMUSG00000061048	2.71668	NA	0.0314641	Cdh3	Cadherin-3 [Uniprot/SWISSPROT Acc. P10287]
ENSMUSG00000029378	2.70772	NA	0.0247894	Areg	Amphiregulin [Uniprot/SWISSPROT Acc. P31955]; Amphiregulin [Uniprot/SPTREMBL Acc. Q4FJT2]
ENSMUSG00000019851	2.68848	NA	0.0488487	Perp	p53 apoptosis effector related to PMP-22 [Uniprot/SWISSPROT Acc. Q9JK95]
ENSMUSG00000061808	2.6821	NA	0.035544	Ttr	Transthyretin [Uniprot/SWISSPROT Acc. P07309]; Transthyretin [Uniprot/SPTREMBL Acc. Q5M9K1]
ENSMUSG00000030800	2.6816	NA	0.0322612	Prss8	Prostasin [Uniprot/SPTREMBL Acc. Q99L44]
ENSMUSG00000032358	2.67776	NA	0.0281197	Fam83b	Protein FAM83B [Uniprot/SWISSPROT Acc. Q0VBM2]
ENSMUSG00000013338	2.66242	NA	0.0421395	Fer1l4	Fer-1-like protein 4 [Uniprot/SPTREMBL Acc. Z4YL23]
ENSMUSG00000039238	2.66242	NA	0.0421395	Zfp750	Zinc finger protein 750 [Uniprot/SWISSPROT Acc. Q8BH05]
ENSMUSG00000035540	2.65176	NA	0.0263773	Gc	Vitamin D-binding protein [Uniprot/SPTREMBL Acc. A0A0G2JGM6]; Vitamin D-binding protein [Uniprot/SWISSPROT Acc. P21614]
ENSMUSG00000029260	2.64079	NA	0.0259949	Ugt2b34	UDP-glucuronosyltransferase [Uniprot/SPTREMBL Acc. E9PZ30]; UDP-glucuronosyltransferase [Uniprot/SPTREMBL Acc. Q8K154]
ENSMUSG00000032013	2.63696	NA	0.0288875	Trim29	Tripartite motif-containing protein 29 [Uniprot/SWISSPROT Acc. Q8R2Q0]
ENSMUSG00000030236	2.6293	NA	0.0259877	Slco1b2	Solute carrier organic anion transporter family member [Uniprot/SPTREMBL Acc. A0A0N4SUN2]; Solute carrier organic anion transporter family member 1B2 [Uniprot/SWISSPROT Acc. Q9JJL3]
ENSMUSG00000028001	2.61798	NA	0.02994	Fga	Fibrinogen alpha chain [Uniprot/SWISSPROT Acc. E9PV24]
ENSMUSG00000069922	2.59863	NA	0.0284654	Ces3a	Carboxylesterase 3A [Uniprot/SWISSPROT Acc. Q63880]
ENSMUSG00000000049	2.59773	NA	0.0279128	Apoh	Beta-2-glycoprotein 1 [Uniprot/SWISSPROT Acc. Q01339]
ENSMUSG00000033634	2.59537	NA	0.048153	Nat8f2	Probable N-acetyltransferase CML2 [Uniprot/SWISSPROT Acc. Q8CHQ9]
ENSMUSG00000052951	2.5767	NA	0.0325748	C130021I20Rik
ENSMUSG00000022949	2.56128	NA	0.0391632	Clic6	Chloride intracellular channel protein 6 [Uniprot/SPTREMBL Acc. E0CY42]; Chloride intracellular channel protein 6 [Uniprot/SWISSPROT Acc. Q8BHB9]
ENSMUSG00000030228	2.53452	NA	0.0298941	Pik3c2g	Phosphatidylinositol 4-phosphate 3-kinase C2 domain-containing subunit gamma [Uniprot/SPTREMBL Acc. A0A087WQB5]; Phosphatidylinositol 4-phosphate 3-kinase C2 domain-containing subunit gamma [Uniprot/SPTREMBL Acc. A0A087WQW4]; Phosphatidylinositol 4-phosphate 3-kinase C2 domain-containing subunit gamma [Uniprot/SPTREMBL Acc. A0A0U1RNT3]; Phosphatidylinositol 4-phosphate 3-kinase C2 domain-containi…
ENSMUSG00000059908	2.52205	NA	0.0240544	Mug1	Murinoglobulin-1 [Uniprot/SWISSPROT Acc. P28665]
ENSMUSG00000022149	2.51843	NA	0.0240191	C9	Complement component 9 [Uniprot/SPTREMBL Acc. A0A0R4J032]; Complement component C9 [Uniprot/SPTREMBL Acc. H3BL17]
ENSMUSG00000040134	2.51296	NA	0.0321831	Rdh7	Retinol dehydrogenase 7 [Uniprot/SWISSPROT Acc. O88451]
ENSMUSG00000030359	2.49557	NA	0.0443987	Pzp	Pregnancy zone protein [Uniprot/SPTREMBL Acc. D3YUI3]; Pregnancy zone protein [Uniprot/SWISSPROT Acc. Q61838]
ENSMUSG00000039092	2.48906	NA	0.0285708	Sptlc3	Serine palmitoyltransferase 3 [Uniprot/SWISSPROT Acc. Q8BG54]
ENSMUSG00000041698	2.47604	NA	0.0319901	Slco1a1	Solute carrier organic anion transporter family member [Uniprot/SPTREMBL Acc. E9Q0W2]; Solute carrier organic anion transporter family member [Uniprot/SPTREMBL Acc. Q53ZW9]; Solute carrier organic anion transporter family member 1A1 [Uniprot/SWISSPROT Acc. Q9QXZ6]
ENSMUSG00000031410	2.46729	NA	0.0301015	Nxf7	Protein Nxf7 [Uniprot/SPTREMBL Acc. A2AEI4]; Protein Nxf7 [Uniprot/SPTREMBL Acc. A2AEI5]; Protein Nxf7 [Uniprot/SPTREMBL Acc. F7AR15]; Nuclear RNA export factor 7 [Uniprot/SPTREMBL Acc. Q80SZ6]
ENSMUSG00000029055	2.46262	NA	0.0314811	Plch2	1-phosphatidylinositol 4,5-bisphosphate phosphodiesterase eta-2 [Uniprot/SPTREMBL Acc. A0A087WSR3]; 1-phosphatidylinositol 4,5-bisphosphate phosphodiesterase eta-2 [Uniprot/SWISSPROT Acc. A2AP18]; 1-phosphatidylinositol 4,5-bisphosphate phosphodiesterase eta-2 [Uniprot/SPTREMBL Acc. A6PWW4]; 1-phosphatidylinositol 4,5-bisphosphate phosphodiesterase eta-2 [Uniprot/SPTREMBL Acc. F6UKG4]; Phosphoino…
ENSMUSG00000030340	2.44856	NA	0.0391597	Scnn1a	Amiloride-sensitive sodium channel subunit alpha [Uniprot/SPTREMBL Acc. H3BJC3]; Amiloride-sensitive sodium channel subunit alpha [Uniprot/SPTREMBL Acc. H3BKC4]; Amiloride-sensitive sodium channel subunit alpha [Uniprot/SPTREMBL Acc. H3BKP2]; Amiloride-sensitive sodium channel subunit alpha [Uniprot/SPTREMBL Acc. H3BKW1]; Amiloride-sensitive sodium channel subunit alpha [Uniprot/SPTREMBL Acc. H3B…
ENSMUSG00000022875	2.43567	NA	0.0246938	Kng1	Kininogen-1 [Uniprot/SPTREMBL Acc. A0A0R4J038]; Kininogen-1 [Uniprot/SPTREMBL Acc. D3YTY9]; Kininogen-1 [Uniprot/SPTREMBL Acc. D3Z2B2]; Kininogen-1 [Uniprot/SWISSPROT Acc. O08677]
ENSMUSG00000054146	2.42315	NA	0.0266309	Krt15	Keratin 15, isoform CRA_a [Uniprot/SPTREMBL Acc. B1AQ77]
ENSMUSG00000062181	2.42273	NA	0.0265635	Ces3b	Carboxylesterase 3B [Uniprot/SWISSPROT Acc. Q8VCU1]
ENSMUSG00000000792	2.40422	NA	0.0297481	Slc5a5	Sodium/iodide cotransporter [Uniprot/SPTREMBL Acc. G3X8P5]
ENSMUSG00000025991	2.3998	NA	0.0299686	Cps1	Carbamoyl-phosphate synthase [ammonia], mitochondrial [Uniprot/SWISSPROT Acc. Q8C196]
ENSMUSG00000054422	2.36052	NA	0.0434276	Fabp1	Fatty acid-binding protein, liver [Uniprot/SWISSPROT Acc. P12710]; Fatty acid binding protein 1, liver [Uniprot/SPTREMBL Acc. Q3V2F7]
ENSMUSG00000079015	2.33847	NA	0.0275143	Serpina1c	Alpha-1-antitrypsin 1-3 [Uniprot/SPTREMBL Acc. A0A0R4J0X5]
ENSMUSG00000039431	2.32922	NA	0.0265898	Mtmr7	Myotubularin-related protein 7 [Uniprot/SPTREMBL Acc. G3UYB7]; Myotubularin-related protein 7 [Uniprot/SPTREMBL Acc. G3UYZ2]; Myotubularin-related protein 7 [Uniprot/SPTREMBL Acc. G3V027]; Mtmr7 protein [Uniprot/SPTREMBL Acc. I6L9A6]; Myotubularin-related protein 7 [Uniprot/SWISSPROT Acc. Q9Z2C9]
ENSMUSG00000076545	2.30777	NA	0.0268917	Igkv4-72
ENSMUSG00000054630	2.30692	NA	0.0291695	Ugt2b5	UDP-glucuronosyltransferase [Uniprot/SPTREMBL Acc. Q8K169]
ENSMUSG00000020524	2.28656	NA	0.024549	Gria1	Glutamate receptor 1 [Uniprot/SPTREMBL Acc. F6YNQ1]; Glutamate receptor 1 [Uniprot/SWISSPROT Acc. P23818]; Glutamate receptor 1 [Uniprot/SPTREMBL Acc. Q7TNB5]
ENSMUSG00000021125	2.2849	NA	0.032437	Arg2	Arginase-2, mitochondrial [Uniprot/SWISSPROT Acc. O08691]
ENSMUSG00000032496	2.28417	NA	0.0418838	Ltf	Lactotransferrin [Uniprot/SPTREMBL Acc. A0A0G2JEA3]; Lactotransferrin [Uniprot/SPTREMBL Acc. A0A0G2JFM6]; Lactotransferrin [Uniprot/SWISSPROT Acc. P08071]
ENSMUSG00000057400	2.26312	NA	0.0288317	Ces1c	Carboxylesterase 1C [Uniprot/SWISSPROT Acc. P23953]
ENSMUSG00000026822	2.24976	NA	0.0320166	Lcn2	Neutrophil gelatinase-associated lipocalin [Uniprot/SPTREMBL Acc. A0A0A6YW77]; Neutrophil gelatinase-associated lipocalin [Uniprot/SWISSPROT Acc. P11672]
ENSMUSG00000032080	2.24826	NA	0.0177747	Apoa4	Apolipoprotein A-IV [Uniprot/SWISSPROT Acc. P06728]
ENSMUSG00000094806	2.21614	NA	0.0281103	Cyp2d10	Cytochrome P450 2D10 [Uniprot/SWISSPROT Acc. P24456]
ENSMUSG00000023232	2.21212	NA	0.0268449	Serinc2	Serine incorporator 2 [Uniprot/SPTREMBL Acc. B2KFY0]; Serine incorporator 2 [Uniprot/SPTREMBL Acc. B2KFY1]; Serine incorporator 2 [Uniprot/SPTREMBL Acc. B2KFY2]; Serine incorporator 2 [Uniprot/SPTREMBL Acc. E9Q7Q6]; Serine incorporator 2 [Uniprot/SWISSPROT Acc. Q8K0E7]
ENSMUSG00000036687	2.17164	NA	0.0268774	Tmem184a	Transmembrane protein 184A [Uniprot/SPTREMBL Acc. G3X923]; Transmembrane protein 184A [Uniprot/SWISSPROT Acc. Q3UFJ6]
ENSMUSG00000028307	2.16659	NA	0.0280726	Aldob	Fructose-bisphosphate aldolase [Uniprot/SPTREMBL Acc. Q3UER1]; Fructose-bisphosphate aldolase B [Uniprot/SWISSPROT Acc. Q91Y97]
ENSMUSG00000084128	2.15792	NA	0.0289355	Esrp2	Epithelial-splicing regulatory protein 2 [Uniprot/SPTREMBL Acc. D3Z139]; Epithelial splicing regulatory protein 2 [Uniprot/SWISSPROT Acc. Q8K0G8]
ENSMUSG00000032079	2.15437	NA	0.0182418	Apoa5	Apolipoprotein A-V [Uniprot/SWISSPROT Acc. Q8C7G5]
ENSMUSG00000030382	2.14763	NA	0.0265676	Slc27a5	Bile acyl-CoA synthetase [Uniprot/SPTREMBL Acc. E9PXV4]; Bile acyl-CoA synthetase [Uniprot/SPTREMBL Acc. F6YDR6]; Bile acyl-CoA synthetase [Uniprot/SWISSPROT Acc. Q4LDG0]
ENSMUSG00000022868	2.14372	NA	0.0297276	Ahsg	Alpha-2-HS-glycoprotein [Uniprot/SWISSPROT Acc. P29699]; Alpha-2-HS-glycoprotein, isoform CRA_a [Uniprot/SPTREMBL Acc. Q3UEK9]
ENSMUSG00000019987	2.13405	NA	0.0322294	Arg1	Arginase-1 [Uniprot/SWISSPROT Acc. Q61176]
ENSMUSG00000040434	2.12375	NA	0.0318791	Large2	LARGE xylosyl- and glucuronyltransferase 2 [Uniprot/SPTREMBL Acc. A2AHG6]; LARGE xylosyl- and glucuronyltransferase 2 [Uniprot/SPTREMBL Acc. H3BL20]; Gyltl1b protein [Uniprot/SPTREMBL Acc. Q14AT0]; LARGE xylosyl- and glucuronyltransferase 2 [Uniprot/SWISSPROT Acc. Q5XPT3]
ENSMUSG00000001985	2.09473	NA	0.0265774	Grik3	Glutamate receptor ionotropic, kainate 3 [Uniprot/SWISSPROT Acc. B1AS29]
ENSMUSG00000026417	2.09186	NA	0.0388296	Pigr	Polymeric immunoglobulin receptor [Uniprot/SWISSPROT Acc. O70570]
ENSMUSG00000037798	2.09139	NA	0.0219053	Mat1a	S-adenosylmethionine synthase isoform type-1 [Uniprot/SWISSPROT Acc. Q91X83]
ENSMUSG00000024597	2.08723	NA	0.0171332	Slc12a2	Solute carrier family 12 member 2 [Uniprot/SPTREMBL Acc. E9QM38]
ENSMUSG00000068086	2.08224	NA	0.0253757	Cyp2d9	Cytochrome P450 2D9 [Uniprot/SWISSPROT Acc. P11714]
ENSMUSG00000070704	2.07868	NA	0.0300882	Ugt2b36	Protein Ugt2b36 [Uniprot/SPTREMBL Acc. D3YUP6]; UDP-glucuronosyltransferase [Uniprot/SPTREMBL Acc. D3YWN0]; UDP-glucuronosyltransferase [Uniprot/SPTREMBL Acc. Q3UEP4]
ENSMUSG00000059481	2.06977	NA	0.0273741	Plg	Plasminogen [Uniprot/SWISSPROT Acc. P20918]
ENSMUSG00000034450	2.05671	NA	0.0213047	Gulo	L-gulonolactone oxidase [Uniprot/SWISSPROT Acc. P58710]
ENSMUSG00000006529	2.05634	NA	0.0301161	Itih1	Inter-alpha-trypsin inhibitor heavy chain H1 [Uniprot/SPTREMBL Acc. F8WJ05]; Inter-alpha-trypsin inhibitor heavy chain H1 [Uniprot/SWISSPROT Acc. Q61702]
ENSMUSG00000031551	2.05265	NA	0.0383369	Ido1	Indoleamine 2,3-dioxygenase 1 [Uniprot/SPTREMBL Acc. D3YXV1]; Indoleamine 2,3-dioxygenase 1 [Uniprot/SWISSPROT Acc. P28776]
ENSMUSG00000025481	2.04224	NA	0.0205871	Urah	5-hydroxyisourate hydrolase [Uniprot/SPTREMBL Acc. A0A0A0MQC3]; 5-hydroxyisourate hydrolase [Uniprot/SPTREMBL Acc. A0A1B0GR99]; Transthyretin [Uniprot/SPTREMBL Acc. A0A1B0GSD0]; 5-hydroxyisourate hydrolase [Uniprot/SWISSPROT Acc. Q9CRB3]
ENSMUSG00000038665	2.02546	NA	0.0248536	Dgki	Diacylglycerol kinase [Uniprot/SPTREMBL Acc. D3YWQ0]; Diacylglycerol kinase [Uniprot/SPTREMBL Acc. D3Z2W1]; Diacylglycerol kinase [Uniprot/SPTREMBL Acc. D3Z519]; Diacylglycerol kinase [Uniprot/SPTREMBL Acc. S4R215]; Diacylglycerol kinase [Uniprot/SPTREMBL Acc. S4R2G0]
ENSMUSG00000005547	2.01226	NA	0.0220309	Cyp2a5	Cytochrome P450 2A5 [Uniprot/SPTREMBL Acc. E9Q5D4]; Cytochrome P450 2A5 [Uniprot/SPTREMBL Acc. F6SHL3]; Cytochrome P450 2A5 [Uniprot/SPTREMBL Acc. F7B9W9]; Cyp2a4 protein [Uniprot/SPTREMBL Acc. Q91X75]
ENSMUSG00000104031	2.00383	NA	0.0320907	Gm17771
ENSMUSG00000032083	1.97628	NA	0.021405	Apoa1	Apolipoprotein A-I [Uniprot/SWISSPROT Acc. Q00623]
ENSMUSG00000031273	1.97622	NA	0.0265705	Col4a6	Protein Col4a6 [Uniprot/SPTREMBL Acc. B1AVK5]
ENSMUSG00000060716	1.96567	NA	0.0268528	Plekhh1	Pleckstrin homology domain-containing family H member 1 [Uniprot/SWISSPROT Acc. Q80TI1]
ENSMUSG00000075225	1.95413	NA	0.0371554	Ccdc162	Coiled-coil domain-containing protein 162 [Uniprot/SWISSPROT Acc. Q0VG85]
ENSMUSG00000029630	1.94572	NA	0.0194095	Cyp3a25	Cytochrome P450 3A25 [Uniprot/SPTREMBL Acc. D3Z707]; Cytochrome P450 3A25 [Uniprot/SPTREMBL Acc. D6RJM4]; Cytochrome P450 3A25 [Uniprot/SWISSPROT Acc. O09158]
ENSMUSG00000028186	1.93766	NA	0.0217279	Uox	Uricase [Uniprot/SPTREMBL Acc. A0A0G2JG44]; Uricase [Uniprot/SPTREMBL Acc. D3Z4U1]; Uricase [Uniprot/SWISSPROT Acc. P25688]; Uricase [Uniprot/SPTREMBL Acc. Q543J0]
ENSMUSG00000025064	1.91464	NA	0.0271371	Col17a1	Collagen alpha-1(XVII) chain [Uniprot/SWISSPROT Acc. Q07563]
ENSMUSG00000078672	1.90496	NA	0.0225993	Mup20	Major urinary protein 20 [Uniprot/SWISSPROT Acc. Q5FW60]
ENSMUSG00000010064	1.88662	NA	0.0221073	Slc38a3	Sodium-coupled neutral amino acid transporter 3 [Uniprot/SPTREMBL Acc. A0A0A6YWC0]; Sodium-coupled neutral amino acid transporter 3 [Uniprot/SPTREMBL Acc. A0A0A6YWF5]; Sodium-coupled neutral amino acid transporter 3 [Uniprot/SPTREMBL Acc. A0A0A6YWH4]; Sodium-coupled neutral amino acid transporter 3 [Uniprot/SPTREMBL Acc. A0A0A6YWI8]; Sodium-coupled neutral amino acid transporter 3 [Uniprot/SPTREM…
ENSMUSG00000030131	1.88514	NA	0.0170559	Mug2	Murinoglobulin-2 [Uniprot/SWISSPROT Acc. P28666]
ENSMUSG00000022877	1.88455	NA	0.0307339	Hrg	Histidine-rich glycoprotein [Uniprot/SPTREMBL Acc. A0A0R4J039]
ENSMUSG00000000567	1.88359	NA	0.0286272	Sox9	Transcription factor SOX-9 [Uniprot/SWISSPROT Acc. Q04887]
ENSMUSG00000030895	1.87514	NA	0.0256185	Hpx	Hemopexin [Uniprot/SWISSPROT Acc. Q91X72]
ENSMUSG00000034435	1.84641	NA	0.0310749	Tmem30b	MCG64446 [Uniprot/SPTREMBL Acc. Q0VEI2]; Cell cycle control protein 50B [Uniprot/SWISSPROT Acc. Q8BHG3]
ENSMUSG00000037254	1.82859	NA	0.0437128	Itih2	Inter-alpha trypsin inhibitor, heavy chain 2 [Uniprot/SPTREMBL Acc. G3X977]
ENSMUSG00000025194	1.81846	NA	0.0240484	Abcc2	Canalicular multispecific organic anion transporter 1 [Uniprot/SPTREMBL Acc. Q3UNY3]; Canalicular multispecific organic anion transporter 1 [Uniprot/SWISSPROT Acc. Q8VI47]
ENSMUSG00000037053	1.76587	NA	0.0177107	Azgp1	Zinc-alpha-2-glycoprotein [Uniprot/SWISSPROT Acc. Q64726]
ENSMUSG00000040136	1.76554	NA	0.0222598	Abcc8	Protein Abcc8 [Uniprot/SPTREMBL Acc. A0A1B0GR95]; Protein Abcc8 [Uniprot/SPTREMBL Acc. A0A1B0GRD7]; Protein Abcc8 [Uniprot/SPTREMBL Acc. A0A1B0GSG2]; Protein Abcc8 [Uniprot/SPTREMBL Acc. A0A1B0GT25]; Protein Abcc8 [Uniprot/SPTREMBL Acc. A0A1B0GT49]; ATP-binding cassette, sub-family C (CFTR/MRP), member 8 [Uniprot/SPTREMBL Acc. B2RUS7]
ENSMUSG00000026874	1.74831	NA	0.0327015	Hc	Complement C5 [Uniprot/SPTREMBL Acc. A0A0J9YUU3]; Complement C5 [Uniprot/SWISSPROT Acc. P06684]
ENSMUSG00000070473	1.74327	NA	0.0162699	Cldn3	Claudin [Uniprot/SPTREMBL Acc. Q545A5]; Claudin-3 [Uniprot/SWISSPROT Acc. Q9Z0G9]
ENSMUSG00000084124	1.71612	NA	0.0308356	Gm13588
ENSMUSG00000021210	1.69828	NA	0.0169167	Akr1c6	Estradiol 17 beta-dehydrogenase 5 [Uniprot/SPTREMBL Acc. D3Z3P8]; Estradiol 17 beta-dehydrogenase 5 [Uniprot/SWISSPROT Acc. P70694]; MCG9091, isoform CRA_d [Uniprot/SPTREMBL Acc. Q3UEM0]
ENSMUSG00000060407	1.69736	NA	0.0169898	Cyp2a12	Cytochrome P450 2A12 [Uniprot/SWISSPROT Acc. P56593]
ENSMUSG00000020051	1.6909	NA	0.0257145	Pah	Phenylalanine-4-hydroxylase [Uniprot/SWISSPROT Acc. P16331]
ENSMUSG00000093587	1.68787	NA	0.0293599	Gm20554
ENSMUSG00000026303	1.65489	NA	0.0239648	Mlph	Melanophilin [Uniprot/SPTREMBL Acc. A0A0R4J075]
ENSMUSG00000058207	1.64596	NA	0.0289208	Serpina3k	MCG1051009 [Uniprot/SPTREMBL Acc. A0A0R4J0I1]
ENSMUSG00000095442	1.63863	NA	0.0197747	Ighv1-4
ENSMUSG00000049112	1.63578	NA	0.0307379	Oxtr	Oxytocin receptor [Uniprot/SPTREMBL Acc. A0A0N4SVY6]; Oxytocin receptor [Uniprot/SWISSPROT Acc. P97926]
ENSMUSG00000001672	1.63264	NA	0.0183649	Marveld3	MARVEL (Membrane-associating) domain containing 3, isoform CRA_b [Uniprot/SPTREMBL Acc. G3X8Q2]; MARVEL (Membrane-associating) domain containing 3, isoform CRA_a [Uniprot/SPTREMBL Acc. G3X9A4]
ENSMUSG00000027536	1.6247	NA	0.0236621	Chmp4c	Charged multivesicular body protein 4c [Uniprot/SWISSPROT Acc. Q9D7F7]
ENSMUSG00000071177	1.62242	NA	0.0164725	Serpina1d	Alpha-1-antitrypsin 1-4 [Uniprot/SWISSPROT Acc. Q00897]
ENSMUSG00000022445	1.60068	NA	0.0257897	Cyp2d26	Cytochrome P450 2D26 [Uniprot/SPTREMBL Acc. A0A0R4IZY2]
ENSMUSG00000068748	1.58942	NA	0.0242163	Ptprz1	Receptor-type tyrosine-protein phosphatase zeta [Uniprot/SPTREMBL Acc. A0A0J9YVD2]; Ptprz1 protein [Uniprot/SPTREMBL Acc. B2RXS8]; Receptor-type tyrosine-protein phosphatase zeta [Uniprot/SWISSPROT Acc. B9EKR1]
ENSMUSG00000076940	1.57579	NA	0.0253347	Iglv2	Ig lambda-2 chain V region [Uniprot/SWISSPROT Acc. P01728]
ENSMUSG00000026994	1.57007	NA	0.0162156	Galnt3	Polypeptide N-acetylgalactosaminyltransferase 3 [Uniprot/SWISSPROT Acc. P70419]
ENSMUSG00000030849	1.56937	NA	0.0418183	Fgfr2	Fibroblast growth factor receptor 2 [Uniprot/SPTREMBL Acc. D3Z5M8]; Fibroblast growth factor receptor 2 [Uniprot/SPTREMBL Acc. D6RJK5]; Fibroblast growth factor receptor 2 [Uniprot/SPTREMBL Acc. E9PVU6]; Fibroblast growth factor receptor 2 [Uniprot/SPTREMBL Acc. E9PX60]; Fibroblast growth factor receptor 2 [Uniprot/SPTREMBL Acc. E9PX67]; Fibroblast growth factor receptor 2 [Uniprot/SPTREMBL Acc. …
ENSMUSG00000026638	1.56521	NA	0.0287182	Irf6	Interferon regulatory factor 6 [Uniprot/SWISSPROT Acc. P97431]
ENSMUSG00000015222	1.54905	NA	0.0240353	Map2	Microtubule-associated protein 2 [Uniprot/SPTREMBL Acc. E9Q8Y2]; Microtubule-associated protein 2 [Uniprot/SPTREMBL Acc. F7ALC8]; Microtubule-associated protein [Uniprot/SPTREMBL Acc. G3UWW1]; Microtubule-associated protein 2 [Uniprot/SPTREMBL Acc. G3UXY3]; Microtubule-associated protein 2 [Uniprot/SPTREMBL Acc. G3UYR3]; Microtubule-associated protein 2 [Uniprot/SPTREMBL Acc. G3UZE9]; Microtubule…
ENSMUSG00000017390	1.54609	NA	0.0281267	Aldoc	Fructose-bisphosphate aldolase C [Uniprot/SWISSPROT Acc. P05063]
ENSMUSG00000094117	1.53508	NA	0.0260966	Igkv3-12
ENSMUSG00000035031	1.53363	NA	0.0177237	C8a	Complement component C8 alpha chain [Uniprot/SPTREMBL Acc. A2A997]; Complement component C8 alpha chain [Uniprot/SPTREMBL Acc. A2A998]; Complement component C8 alpha chain [Uniprot/SWISSPROT Acc. Q8K182]
ENSMUSG00000027249	1.53052	NA	0.0189873	F2	Prothrombin [Uniprot/SPTREMBL Acc. H7BX99]; Prothrombin [Uniprot/SWISSPROT Acc. P19221]; Prothrombin [Uniprot/SPTREMBL Acc. Q3TJ94]
ENSMUSG00000066366	1.52424	NA	0.0214413	Serpina1a	Alpha-1-antitrypsin 1-1 [Uniprot/SPTREMBL Acc. A0A0A0MQA3]; Alpha-1-antitrypsin 1-1 [Uniprot/SPTREMBL Acc. D3YZL0]; Alpha-1-antitrypsin 1-1 [Uniprot/SWISSPROT Acc. P07758]
ENSMUSG00000039676	1.52229	NA	0.0263599	Capsl	Calcyphosin-like protein [Uniprot/SWISSPROT Acc. Q6P8Y1]
ENSMUSG00000028012	1.50161	NA	0.0228323	Rrh	Retinal pigment epithelium derived rhodopsin homolog, isoform CRA_a [Uniprot/SPTREMBL Acc. A0A0G2JF76]; Visual pigment-like receptor peropsin [Uniprot/SPTREMBL Acc. A0A0G2JFN6]; Visual pigment-like receptor peropsin [Uniprot/SWISSPROT Acc. O35214]; Retinal pigment epithelium derived rhodopsin homolog, isoform CRA_c [Uniprot/SPTREMBL Acc. Q543W9]; Rrh protein [Uniprot/SPTREMBL Acc. Q80XL3]
ENSMUSG00000031997	1.50029	NA	0.0253024	Trpc6	Putative uncharacterized protein [Uniprot/SPTREMBL Acc. Q3UZG1]; Short transient receptor potential channel 6 [Uniprot/SWISSPROT Acc. Q61143]; Trpc6 protein [Uniprot/SPTREMBL Acc. Q6NV56]
ENSMUSG00000047797	1.49332	NA	0.0172534	Gjb1	Gap junction beta-1 protein [Uniprot/SWISSPROT Acc. P28230]
ENSMUSG00000027359	1.48312	NA	0.0329021	Slc27a2	Very long-chain acyl-CoA synthetase [Uniprot/SPTREMBL Acc. A2ANX6]; Very long-chain acyl-CoA synthetase [Uniprot/SWISSPROT Acc. O35488]
ENSMUSG00000034295	1.47807	NA	0.0303514	Fhod3	FH1/FH2 domain-containing protein 3 [Uniprot/SWISSPROT Acc. Q76LL6]
ENSMUSG00000031596	1.46072	NA	0.026146	Slc7a2	Cationic amino acid transporter 2 [Uniprot/SPTREMBL Acc. E9QJY0]; Cationic amino acid transporter 2 [Uniprot/SWISSPROT Acc. P18581]
ENSMUSG00000029445	1.45553	NA	0.0287502	Hpd	4-hydroxyphenylpyruvate dioxygenase [Uniprot/SPTREMBL Acc. D3Z1U3]; 4-hydroxyphenylpyruvate dioxygenase [Uniprot/SPTREMBL Acc. F6X9Z6]; 4-hydroxyphenylpyruvate dioxygenase [Uniprot/SWISSPROT Acc. P49429]
ENSMUSG00000018849	1.45053	NA	0.0283224	Wwc1	Protein KIBRA [Uniprot/SWISSPROT Acc. Q5SXA9]
ENSMUSG00000027690	1.44291	NA	0.0197517	Slc2a2	Solute carrier family 2, facilitated glucose transporter member 2 [Uniprot/SPTREMBL Acc. E9PXR7]; Solute carrier family 2, facilitated glucose transporter member 2 [Uniprot/SWISSPROT Acc. P14246]
ENSMUSG00000017950	1.43357	NA	0.019831	Hnf4a	Hepatocyte nuclear factor 4-alpha [Uniprot/SPTREMBL Acc. A2A5I4]; Hepatocyte nuclear factor 4-alpha [Uniprot/SPTREMBL Acc. A2A5I6]; Hepatocyte nuclear factor 4-alpha [Uniprot/SWISSPROT Acc. P49698]; Hepatic nuclear factor 4, alpha, isoform CRA_b [Uniprot/SPTREMBL Acc. Z4YKX0]
ENSMUSG00000027048	1.40578	NA	0.0175364	Abcb11	Bile salt export pump [Uniprot/SPTREMBL Acc. J3QNY6]; Bile salt export pump [Uniprot/SWISSPROT Acc. Q9QY30]
ENSMUSG00000025650	1.39819	NA	0.0288246	Col7a1	Collagen alpha-1(VII) chain [Uniprot/SWISSPROT Acc. Q63870]
ENSMUSG00000037129	1.38313	NA	0.0174709	Tmprss13	Transmembrane protease serine 13 [Uniprot/SPTREMBL Acc. E9QPR6]
ENSMUSG00000053399	1.37721	NA	0.0261134	Adamts18	A disintegrin and metalloproteinase with thrombospondin motifs 18 [Uniprot/SWISSPROT Acc. Q4VC17]
ENSMUSG00000018166	1.37601	NA	0.0283481	Erbb3	Receptor tyrosine-protein kinase erbB-3 [Uniprot/SWISSPROT Acc. Q61526]
ENSMUSG00000026405	1.37249	NA	0.0181591	C4bp	C4b-binding protein [Uniprot/SWISSPROT Acc. P08607]
ENSMUSG00000076665	1.36974	NA	0.0198052	Ighv7-1
ENSMUSG00000029134	1.36154	NA	0.0176593	Plb1	Phospholipase B1, membrane-associated [Uniprot/SWISSPROT Acc. Q3TTY0]
ENSMUSG00000007034	1.35874	NA	0.0178844	Slc44a4	Choline transporter-like protein 4 [Uniprot/SPTREMBL Acc. E9PWK0]; Solute carrier family 44, member 4, isoform CRA_b [Uniprot/SPTREMBL Acc. Q3ULA4]; Choline transporter-like protein 4 [Uniprot/SWISSPROT Acc. Q91VA1]
ENSMUSG00000020000	1.35518	NA	0.0216509	Moxd1	DBH-like monooxygenase protein 1 [Uniprot/SWISSPROT Acc. Q9CXI3]
ENSMUSG00000033998	1.34309	NA	0.0274752	Kcnk1	Potassium channel subfamily K member 1 [Uniprot/SWISSPROT Acc. O08581]
ENSMUSG00000076583	1.32297	NA	0.0240051	Igkv8-24
ENSMUSG00000001670	1.3208	NA	0.0212015	Tat	Tyrosine aminotransferase [Uniprot/SPTREMBL Acc. D3Z307]; Tyrosine aminotransferase [Uniprot/SWISSPROT Acc. Q8QZR1]
ENSMUSG00000037541	1.30527	NA	0.0181746	Shank2	SH3 and multiple ankyrin repeat domains protein 2 [Uniprot/SPTREMBL Acc. D3Z5K8]; SH3 and multiple ankyrin repeat domains protein 2 [Uniprot/SWISSPROT Acc. Q80Z38]
ENSMUSG00000037989	1.30338	NA	0.0170256	Wnk2	Serine/threonine-protein kinase WNK2 [Uniprot/SPTREMBL Acc. E0CYT1]; Serine/threonine-protein kinase WNK2 [Uniprot/SPTREMBL Acc. E0CZE3]; Serine/threonine-protein kinase WNK2 [Uniprot/SPTREMBL Acc. E9Q6Q2]; Serine/threonine-protein kinase WNK2 [Uniprot/SPTREMBL Acc. E9QJQ9]; Serine/threonine-protein kinase WNK2 [Uniprot/SPTREMBL Acc. E9QM73]; Serine/threonine-protein kinase WNK2 [Uniprot/SPTREMBL…
ENSMUSG00000058952	1.29541	NA	0.0166066	Cfi	Complement factor I [Uniprot/SWISSPROT Acc. Q61129]
ENSMUSG00000022766	1.27382	NA	0.0173087	Serpind1	Heparin cofactor 2 [Uniprot/SWISSPROT Acc. P49182]
ENSMUSG00000095612	1.25552	NA	0.0209538	Ighv5-4
ENSMUSG00000066154	1.24993	NA	0.0218193	Mup3	MCG15829, isoform CRA_a [Uniprot/SPTREMBL Acc. Q3KQQ2]
ENSMUSG00000102635	1.24367	NA	0.0305638	Gm36638
ENSMUSG00000035498	1.22233	NA	0.0260954	Cdcp1	CUB domain-containing protein 1 [Uniprot/SWISSPROT Acc. Q5U462]
ENSMUSG00000037016	1.22207	NA	0.0163132	Frem2	FRAS1-related extracellular matrix protein 2 [Uniprot/SWISSPROT Acc. Q6NVD0]
ENSMUSG00000020140	1.21747	NA	0.0177998	Lgr5	Leucine-rich repeat-containing G-protein-coupled receptor 5 [Uniprot/SPTREMBL Acc. G3UXI8]; Leucine-rich repeat-containing G-protein-coupled receptor 5 [Uniprot/SPTREMBL Acc. G3UXX4]; Leucine-rich repeat-containing G-protein coupled receptor 5 [Uniprot/SWISSPROT Acc. Q9Z1P4]
ENSMUSG00000042436	1.21676	NA	0.0277062	Mfap4	Microfibril-associated glycoprotein 4 [Uniprot/SWISSPROT Acc. Q9D1H9]
ENSMUSG00000105986	1.21496	NA	0.0279665	Gm43065
ENSMUSG00000022479	1.2058	NA	0.0179065	Vdr	Vitamin D3 receptor [Uniprot/SPTREMBL Acc. D3Z3H9]; Vitamin D3 receptor [Uniprot/SPTREMBL Acc. G3UWM9]; Vitamin D3 receptor [Uniprot/SPTREMBL Acc. G3UXG5]; Vitamin D3 receptor [Uniprot/SPTREMBL Acc. G3UZP9]; Vitamin D3 receptor [Uniprot/SWISSPROT Acc. P48281]
ENSMUSG00000019312	1.19904	NA	0.0183389	Grb7	Growth factor receptor-bound protein 7 [Uniprot/SPTREMBL Acc. A2A555]; Growth factor receptor-bound protein 7 [Uniprot/SWISSPROT Acc. Q03160]
ENSMUSG00000038224	1.19695	NA	0.018407	Serpinf2	Alpha-2-antiplasmin [Uniprot/SPTREMBL Acc. Q5ND35]; Serine (Or cysteine) peptidase inhibitor, clade F, member 2, isoform CRA_c [Uniprot/SPTREMBL Acc. Q5ND36]; Alpha-2-antiplasmin [Uniprot/SWISSPROT Acc. Q61247]
ENSMUSG00000015619	1.19069	NA	0.0213197	Gata3	Trans-acting T-cell-specific transcription factor GATA-3 [Uniprot/SPTREMBL Acc. F6QTY0]; Trans-acting T-cell-specific transcription factor GATA-3 [Uniprot/SWISSPROT Acc. P23772]; GATA binding protein 3 [Uniprot/SPTREMBL Acc. Q3U0R5]
ENSMUSG00000069805	1.18585	NA	0.0180721	Fbp1	Fructose-1,6-bisphosphatase 1 [Uniprot/SPTREMBL Acc. E9Q0T7]; Fructose-1,6-bisphosphatase 1 [Uniprot/SPTREMBL Acc. F6YS63]; Fructose-1,6-bisphosphatase 1 [Uniprot/SWISSPROT Acc. Q9QXD6]
ENSMUSG00000034282	1.1809	NA	0.0171716	Evpl	Envoplakin [Uniprot/SWISSPROT Acc. Q9D952]
ENSMUSG00000031936	1.16959	NA	0.0240773	Hephl1	Hephaestin-like protein 1 [Uniprot/SWISSPROT Acc. Q3V1H3]
ENSMUSG00000021492	1.16848	NA	0.0158967	F12	Coagulation factor XII [Uniprot/SPTREMBL Acc. E9Q698]; Coagulation factor XII [Uniprot/SWISSPROT Acc. Q80YC5]
ENSMUSG00000021638	1.1684	NA	0.017142	Ocln	Occludin [Uniprot/SPTREMBL Acc. B2RS24]; Occludin [Uniprot/SPTREMBL Acc. E0CZ73]; Occludin [Uniprot/SPTREMBL Acc. E0CZ91]; Occludin [Uniprot/SWISSPROT Acc. Q61146]
ENSMUSG00000047631	1.16796	NA	0.017113	Apof
ENSMUSG00000084803	1.16788	NA	0.0301473	5830444B04Rik
ENSMUSG00000034584	1.15404	NA	0.0242271	Exph5	Exophilin-5 [Uniprot/SWISSPROT Acc. Q0VAV2]
ENSMUSG00000038765	1.14941	NA	0.0184316	Lmx1b	LIM homeobox transcription factor 1-beta [Uniprot/SPTREMBL Acc. A0A0R4J0I7]; LIM homeobox transcription factor 1-beta [Uniprot/SPTREMBL Acc. H3BJD7]
ENSMUSG00000041482	1.14889	NA	0.0265827	Piezo2	Piezo-type mechanosensitive ion channel component [Uniprot/SPTREMBL Acc. E9QNW4]; Piezo-type mechanosensitive ion channel component 2 [Uniprot/SPTREMBL Acc. F6YYK4]; Piezo-type mechanosensitive ion channel component 2 [Uniprot/SWISSPROT Acc. Q8CD54]; Piezo-type mechanosensitive ion channel component 2 [Uniprot/SPTREMBL Acc. S4R1C9]; Piezo-type mechanosensitive ion channel component 2 [Uniprot/SPT…
ENSMUSG00000037681	1.1488	NA	0.020735	Esyt3	Extended synaptotagmin-3 [Uniprot/SWISSPROT Acc. Q5DTI8]
ENSMUSG00000051397	1.1486	NA	0.0162903	Tacstd2	Tumor-associated calcium signal transducer 2 [Uniprot/SWISSPROT Acc. Q8BGV3]
ENSMUSG00000074768	1.14687	NA	0.018248	Bhmt	Betaine--homocysteine S-methyltransferase 1 [Uniprot/SWISSPROT Acc. O35490]
ENSMUSG00000076893	1.13468	NA	0.0296301	Traj37
ENSMUSG00000029695	1.13441	NA	0.019225	Aass	Alpha-aminoadipic semialdehyde synthase, mitochondrial [Uniprot/SPTREMBL Acc. F6VMP2]; Aminoadipate-semialdehyde synthase [Uniprot/SPTREMBL Acc. Q3UEQ9]; Alpha-aminoadipic semialdehyde synthase, mitochondrial [Uniprot/SWISSPROT Acc. Q99K67]
ENSMUSG00000103122	1.13159	NA	0.0260139	Gm37391
ENSMUSG00000044626	1.12162	NA	0.0172312	Liph	Lipase member H [Uniprot/SWISSPROT Acc. Q8CIV3]
ENSMUSG00000002266	1.1022	NA	0.0163136	Zim1	Protein Zim1 [Uniprot/SPTREMBL Acc. Q8C393]
ENSMUSG00000040729	1.09818	NA	0.0288368	Cep126	Centrosomal protein of 126 kDa [Uniprot/SWISSPROT Acc. Q0VBV7]
ENSMUSG00000096715	1.09655	NA	0.0178855	Igkv3-4
ENSMUSG00000028553	1.0868	NA	0.0163419	Angptl3	Angiopoietin-like 3 [Uniprot/SPTREMBL Acc. Q3UEF5]; Angiopoietin-related protein 3 [Uniprot/SWISSPROT Acc. Q9R182]
ENSMUSG00000084806	1.08465	NA	0.0439759	Gm15232
ENSMUSG00000084821	1.07097	NA	0.0167946	Gm15880
ENSMUSG00000072949	1.06881	NA	0.0244436	Acot1	Acyl-coenzyme A thioesterase 1 [Uniprot/SWISSPROT Acc. O55137]
ENSMUSG00000059430	1.06685	NA	0.0182973	Actg2	Actin, gamma-enteric smooth muscle [Uniprot/SPTREMBL Acc. A0A0U1RQ96]; Actin, gamma-enteric smooth muscle [Uniprot/SPTREMBL Acc. D3YZY0]; Actin, gamma-enteric smooth muscle [Uniprot/SPTREMBL Acc. D3Z2K3]; Actin, gamma-enteric smooth muscle [Uniprot/SWISSPROT Acc. P63268]; Actin, gamma 2, smooth muscle, enteric, isoform CRA_a [Uniprot/SPTREMBL Acc. Q3UJ36]
ENSMUSG00000062157	1.06551	NA	0.0169986	Ifnlr1	Putative uncharacterized protein [Uniprot/SPTREMBL Acc. Q3URN4]; Interferon lambda receptor 1 [Uniprot/SWISSPROT Acc. Q8CGK5]
ENSMUSG00000028976	1.06395	NA	0.0277946	Slc2a5	Solute carrier family 2, facilitated glucose transporter member 5 [Uniprot/SWISSPROT Acc. Q9WV38]
ENSMUSG00000104467	1.06266	NA	0.0266649	Gm37660
ENSMUSG00000033006	1.05454	NA	0.0213066	Sox10	Transcription factor SOX-10 [Uniprot/SWISSPROT Acc. Q04888]
ENSMUSG00000025885	1.04792	NA	0.0181537	Myo5b	Unconventional myosin-Vb [Uniprot/SPTREMBL Acc. D3Z135]; Myosin Vb, isoform CRA_a [Uniprot/SPTREMBL Acc. G3X9Y9]; Myosin Vb, isoform CRA_c [Uniprot/SPTREMBL Acc. G5E8G6]; Unconventional myosin-Vb [Uniprot/SPTREMBL Acc. H3BLK6]
ENSMUSG00000078490	1.04623	NA	0.0260446	Cfap74	Cilia- and flagella-associated protein 74 [Uniprot/SWISSPROT Acc. Q3UY96]
ENSMUSG00000060512	1.04111	NA	0.0180125	0610040J01Rik	Uncharacterized protein C4orf19 homolog [Uniprot/SWISSPROT Acc. Q99K99]
ENSMUSG00000076532	1.03653	NA	0.0194411	Igkv4-91
ENSMUSG00000022887	1.03623	NA	0.0186984	Masp1	Mannan-binding lectin serine protease 1 [Uniprot/SWISSPROT Acc. P98064]
ENSMUSG00000031075	1.03566	NA	0.0276481	Ano1	Anoctamin [Uniprot/SPTREMBL Acc. A0A0A0MQF2]; Anoctamin-1 [Uniprot/SPTREMBL Acc. D3YYA4]; Anoctamin-1 [Uniprot/SPTREMBL Acc. D3Z035]; Anoctamin [Uniprot/SPTREMBL Acc. F6R6E1]; Anoctamin [Uniprot/SPTREMBL Acc. G8JL82]; Anoctamin-1 [Uniprot/SWISSPROT Acc. Q8BHY3]
ENSMUSG00000046807	1.03472	NA	0.0176096	Lrrc75b	Leucine-rich repeat-containing protein 75B [Uniprot/SWISSPROT Acc. Q7TPD7]
ENSMUSG00000066000	1.03436	NA	0.0212933	Zfp979	Protein Zfp979 [Uniprot/SPTREMBL Acc. A2A799]; Protein Zfp979 [Uniprot/SPTREMBL Acc. A2A7A0]
ENSMUSG00000095351	1.03304	NA	0.0161891	Igkv3-2
ENSMUSG00000042784	1.03277	NA	0.0179127	Muc1	Mucin 1, transmembrane [Uniprot/SPTREMBL Acc. A0A0R4J0H1]
ENSMUSG00000071178	1.01891	NA	0.017293	Serpina1b	Alpha-1-antitrypsin 1-2 [Uniprot/SWISSPROT Acc. P22599]
ENSMUSG00000028289	1.00906	NA	0.0179627	Epha7	Eph receptor A7, isoform CRA_b [Uniprot/SPTREMBL Acc. A2BDQ4]; Ephrin type-A receptor 7 [Uniprot/SWISSPROT Acc. Q61772]; Eph receptor A7, isoform CRA_a [Uniprot/SPTREMBL Acc. Q8CC52]
ENSMUSG00000001349	1.00181	NA	0.0169232	Cnn1	Calponin [Uniprot/SPTREMBL Acc. B2RSH3]; Calponin-1 [Uniprot/SWISSPROT Acc. Q08091]
ENSMUSG00000076906	0.994553	NA	0.0166509	Traj23
ENSMUSG00000024511	0.990811	NA	0.0193915	Rab27b	RAB27b, member RAS oncogene family, isoform CRA_a [Uniprot/SPTREMBL Acc. Q549X4]; Ras-related protein Rab-27B [Uniprot/SWISSPROT Acc. Q99P58]
ENSMUSG00000027315	0.982481	NA	0.0194281	Spint1	Kunitz-type protease inhibitor 1 [Uniprot/SWISSPROT Acc. Q9R097]
ENSMUSG00000076680	0.981952	NA	0.017506	Ighv6-6
ENSMUSG00000026610	0.980786	NA	0.0260273	Esrrg	Estrogen-related receptor gamma [Uniprot/SWISSPROT Acc. P62509]
ENSMUSG00000043488	0.975322	NA	0.030822	Frmd8os
ENSMUSG00000054598	0.959644	NA	0.018626	9130230L23Rik	Protein 9130230L23Rik [Uniprot/SPTREMBL Acc. Q8CC80]
ENSMUSG00000025646	0.959421	NA	0.0309765	Atrip	ATR-interacting protein [Uniprot/SPTREMBL Acc. E9Q6L5]; ATR-interacting protein [Uniprot/SPTREMBL Acc. F6U6D4]; ATR-interacting protein [Uniprot/SWISSPROT Acc. Q8BMG1]
ENSMUSG00000037979	0.956979	NA	0.0179178	Ccdc92	Coiled-coil domain-containing protein 92 [Uniprot/SWISSPROT Acc. Q8VDN4]
ENSMUSG00000076922	0.954384	NA	0.0236544	Traj6
ENSMUSG00000030701	0.953892	NA	0.0294805	Plekhb1	Pleckstrin homology domain-containing family B member 1 [Uniprot/SWISSPROT Acc. Q9QYE9]
ENSMUSG00000005251	0.953811	NA	0.0173552	Ripk4	Receptor-interacting serine/threonine-protein kinase 4 [Uniprot/SPTREMBL Acc. D3YXY4]; Receptor-interacting serine/threonine-protein kinase 4 [Uniprot/SWISSPROT Acc. Q9ERK0]
ENSMUSG00000103378	0.953492	NA	0.0265645	Gm37176
ENSMUSG00000052396	0.952441	NA	0.0162383	Mogat2	2-acylglycerol O-acyltransferase 2 [Uniprot/SWISSPROT Acc. Q80W94]
ENSMUSG00000108557	0.947039	NA	0.0279277	Gm44835
ENSMUSG00000022865	0.946688	NA	0.0322149	Cxadr	Coxsackievirus and adenovirus receptor homolog [Uniprot/SWISSPROT Acc. P97792]
ENSMUSG00000031558	0.946078	NA	0.0167411	Slit2	Slit homolog 2 protein [Uniprot/SPTREMBL Acc. A0A140T8T2]; Slit homolog 2 protein [Uniprot/SPTREMBL Acc. G3UWQ3]; Slit homolog 2 protein [Uniprot/SPTREMBL Acc. G3UY21]; Slit homolog 2 protein [Uniprot/SPTREMBL Acc. G3UYX7]; Slit homolog 2 protein [Uniprot/SWISSPROT Acc. Q9R1B9]
ENSMUSG00000084915	0.945452	NA	0.0268703	C230037L18Rik
ENSMUSG00000076908	0.933178	NA	0.0164768	Traj21
ENSMUSG00000024421	0.931953	NA	0.0268712	Lama3	Laminin subunit alpha-3 [Uniprot/SWISSPROT Acc. Q61789]
ENSMUSG00000019997	0.931439	NA	0.0163691	Ctgf	Connective tissue growth factor [Uniprot/SPTREMBL Acc. H3BJW0]; Connective tissue growth factor [Uniprot/SPTREMBL Acc. H3BK14]; Connective tissue growth factor [Uniprot/SWISSPROT Acc. P29268]
ENSMUSG00000009628	0.931178	NA	0.0305341	Tex15	Testis-expressed sequence 15 protein [Uniprot/SPTREMBL Acc. D3YVF5]; Testis-expressed sequence 15 protein [Uniprot/SPTREMBL Acc. E9PY31]; Testis-expressed sequence 15 protein [Uniprot/SWISSPROT Acc. F8VPN2]; Testis-expressed sequence 15 protein [Uniprot/SPTREMBL Acc. M0QWY2]
ENSMUSG00000070498	0.927923	NA	0.0260584	Tmem132b	Protein Tmem132b [Uniprot/SPTREMBL Acc. F7BAB2]; Protein Tmem132b [Uniprot/SPTREMBL Acc. V9GX71]
ENSMUSG00000104874	0.927237	NA	0.0166804	Gm43387
ENSMUSG00000045613	0.92449	NA	0.0199204	Chrm2	Muscarinic acetylcholine receptor M2 [Uniprot/SWISSPROT Acc. Q9ERZ4]
ENSMUSG00000029086	0.92412	NA	0.0177744	Prom1	Prominin-1 [Uniprot/SPTREMBL Acc. A0A0G2JDH9]; Prominin-1 [Uniprot/SPTREMBL Acc. A0A0G2JDS7]; Prominin-1 [Uniprot/SPTREMBL Acc. A0A0G2JE50]; Prominin-1 [Uniprot/SPTREMBL Acc. A0A0G2JE90]; Prominin-1 [Uniprot/SPTREMBL Acc. A0A0G2JG30]; Prominin-1 [Uniprot/SPTREMBL Acc. A0A0R4J0B0]; Prominin 1, isoform CRA_g [Uniprot/SPTREMBL Acc. G3X9J8]; Prominin 1, isoform CRA_a [Uniprot/SPTREMBL Acc. G5E8G5]; P…
ENSMUSG00000026567	0.921345	NA	0.0191579	Adcy10	Adenylate cyclase type 10 [Uniprot/SPTREMBL Acc. A0A0A6YXI1]; Adenylate cyclase type 10 [Uniprot/SPTREMBL Acc. E9Q9T4]; Adenylate cyclase type 10 [Uniprot/SPTREMBL Acc. M0QWB5]; Adenylate cyclase type 10 [Uniprot/SWISSPROT Acc. Q8C0T9]
ENSMUSG00000003309	0.915962	NA	0.0172871	Ap1m2	AP-1 complex subunit mu-2 [Uniprot/SPTREMBL Acc. A0A0R4IZX6]; AP-1 complex subunit mu-2 [Uniprot/SPTREMBL Acc. A0A0R4J1L4]
ENSMUSG00000035783	0.915722	NA	0.0282357	Acta2	Actin, aortic smooth muscle [Uniprot/SWISSPROT Acc. P62737]
ENSMUSG00000019577	0.915549	NA	0.0394801	Pdk4	[Pyruvate dehydrogenase (acetyl-transferring)] kinase isozyme 4, mitochondrial [Uniprot/SPTREMBL Acc. A0A0N4SW53]; [Pyruvate dehydrogenase (acetyl-transferring)] kinase isozyme 4, mitochondrial [Uniprot/SWISSPROT Acc. O70571]; Pyruvate dehydrogenase kinase, isoenzyme 4 [Uniprot/SPTREMBL Acc. Q544J2]
ENSMUSG00000020669	0.914973	NA	0.0222226	Sh3yl1	SH3 domain-containing YSC84-like protein 1 [Uniprot/SWISSPROT Acc. O08641]
ENSMUSG00000109358	0.912781	NA	0.0176205	Gm44716
ENSMUSG00000097476	0.910095	NA	0.0271872	Gm26583
ENSMUSG00000003585	0.907324	NA	0.0162816	Sec14l2	SEC14-like protein 2 [Uniprot/SWISSPROT Acc. Q99J08]
ENSMUSG00000053141	0.906501	NA	0.0299988	Ptprt	Receptor-type tyrosine-protein phosphatase T [Uniprot/SPTREMBL Acc. B1AQN2]; Receptor-type tyrosine-protein phosphatase T [Uniprot/SWISSPROT Acc. Q99M80]
ENSMUSG00000100876	0.906194	NA	0.0228881	2810454H06Rik
ENSMUSG00000001504	0.905828	NA	0.0151484	Irx2	Iroquois-class homeodomain protein IRX-2 [Uniprot/SPTREMBL Acc. E9PZB5]; Iroquois-class homeodomain protein IRX-2 [Uniprot/SPTREMBL Acc. F6ZTI9]; Iroquois-class homeodomain protein IRX-2 [Uniprot/SWISSPROT Acc. P81066]
ENSMUSG00000082503	0.903872	NA	0.0308372	Gm12229
ENSMUSG00000025813	0.903533	NA	0.0198084	Homer2	Homer protein homolog 2 [Uniprot/SPTREMBL Acc. A0A140LHR9]; Homer protein homolog 2 [Uniprot/SPTREMBL Acc. A0A140LJ06]; Homer protein homolog 2 [Uniprot/SPTREMBL Acc. E9Q4F9]; Homer protein homolog 2 [Uniprot/SWISSPROT Acc. Q9QWW1]
ENSMUSG00000032092	0.903508	NA	0.0320923	Mpzl2
ENSMUSG00000084760	0.900393	NA	0.0197769	Gm15472
ENSMUSG00000106636	0.89884	NA	0.0239105	Gm43813
ENSMUSG00000032181	0.894207	NA	0.0206327	Scg3	Secretogranin-3 [Uniprot/SWISSPROT Acc. P47867]
ENSMUSG00000024697	0.890862	NA	0.0187218	Gna14	Guanine nucleotide-binding protein subunit alpha-14 [Uniprot/SWISSPROT Acc. P30677]
ENSMUSG00000104010	0.887387	NA	0.0233944	Gm37366
ENSMUSG00000030156	0.882383	NA	0.0318778	Cd69	CD69 antigen [Uniprot/SPTREMBL Acc. A0A0N4SUM0]; Early activation antigen CD69 [Uniprot/SWISSPROT Acc. P37217]; CD69 antigen [Uniprot/SPTREMBL Acc. Q3U6A8]
ENSMUSG00000048038	0.878034	NA	0.0171338	Ccdc187	Coiled-coil domain-containing protein 187 [Uniprot/SPTREMBL Acc. F6VE79]; Coiled-coil domain-containing protein 187 [Uniprot/SWISSPROT Acc. Q8C5V8]
ENSMUSG00000108701	0.877166	NA	0.019607	Gm44616
ENSMUSG00000064341	0.870482	NA	0.0395484	mt-Nd1	NADH-ubiquinone oxidoreductase chain 1 [Uniprot/SWISSPROT Acc. P03888]; NADH-ubiquinone oxidoreductase chain 1 [Uniprot/SPTREMBL Acc. Q4JFN6]
ENSMUSG00000096001	0.870481	NA	0.0172924	2610528A11Rik	MCG1034617 [Uniprot/SPTREMBL Acc. A0A0B4J1N3]
ENSMUSG00000064342	0.869878	NA	0.0162111	mt-Ti
ENSMUSG00000103388	0.867458	NA	0.0179049	Gm37581
ENSMUSG00000098022	0.866967	NA	0.0175817	Zfp82	Zinc finger protein 82 [Uniprot/SWISSPROT Acc. Q6P9Y7]; Zinc finger protein 82 [Uniprot/SPTREMBL Acc. S4R1G9]
ENSMUSG00000060487	0.865798	NA	0.0248293	Samd5
ENSMUSG00000062991	0.865724	NA	0.0154084	Nrg1	Protein Nrg1 [Uniprot/SPTREMBL Acc. A0A140LHD8]; Protein Nrg1 [Uniprot/SPTREMBL Acc. A0A140LHG5]; Protein Nrg1 [Uniprot/SPTREMBL Acc. A0A140LHN1]; Protein Nrg1 [Uniprot/SPTREMBL Acc. A0A140LHQ6]; Protein Nrg1 [Uniprot/SPTREMBL Acc. A0A140LHZ9]; Protein Nrg1 [Uniprot/SPTREMBL Acc. A0A140LIG9]; Protein Nrg1 [Uniprot/SPTREMBL Acc. A0A140LIJ3]; Protein Nrg1 [Uniprot/SPTREMBL Acc. A0A140LIK5]; Protein…
ENSMUSG00000102973	0.865466	NA	0.02307	E430014B02Rik
ENSMUSG00000106062	0.864554	NA	0.0267316	Gm43820
ENSMUSG00000106254	0.861935	NA	0.0308331	Gm42907
ENSMUSG00000107134	0.861695	NA	0.027675	Gm42528
ENSMUSG00000022900	0.861447	NA	0.0300821	Ildr1	Immunoglobulin-like domain-containing receptor 1 [Uniprot/SWISSPROT Acc. Q8CBR1]
ENSMUSG00000094335	0.861154	NA	0.0212847	Igkv1-117
ENSMUSG00000055497	0.859134	NA	0.0283425	Gm9974
ENSMUSG00000042097	0.85811	NA	0.0211596	Zfp239	Zinc finger protein 239 [Uniprot/SWISSPROT Acc. P24399]
ENSMUSG00000031284	0.856874	NA	0.0170724	Pak3	Serine/threonine-protein kinase PAK 3 [Uniprot/SPTREMBL Acc. A3KGC3]; Serine/threonine-protein kinase PAK 3 [Uniprot/SPTREMBL Acc. A3KGC4]; Serine/threonine-protein kinase PAK 3 [Uniprot/SPTREMBL Acc. A3KGC5]; Serine/threonine-protein kinase PAK 3 [Uniprot/SWISSPROT Acc. Q61036]
ENSMUSG00000077440	0.856845	NA	0.0198155	Gm23130
ENSMUSG00000066842	0.85223	NA	0.0175149	Hmcn1	Hemicentin-1 [Uniprot/SWISSPROT Acc. D3YXG0]; Hemicentin-1 [Uniprot/SPTREMBL Acc. H3BJH2]
ENSMUSG00000101335	0.850367	NA	0.0220659	Gm28229
ENSMUSG00000072849	0.847955	NA	0.0261934	Serpina1e	Alpha-1-antitrypsin 1-5 [Uniprot/SWISSPROT Acc. Q00898]
ENSMUSG00000006345	0.847496	NA	0.0293325	Ggt1	Gamma-glutamyltranspeptidase 1 [Uniprot/SPTREMBL Acc. D3YVX1]; Gamma-glutamyltranspeptidase 1 [Uniprot/SPTREMBL Acc. D3YVY4]; Gamma-glutamyltranspeptidase 1 [Uniprot/SPTREMBL Acc. D3YWW2]; Gamma-glutamyltranspeptidase 1 [Uniprot/SPTREMBL Acc. D3YWW4]; Gamma-glutamyltranspeptidase 1 [Uniprot/SPTREMBL Acc. D3YWZ7]; Gamma-glutamyltranspeptidase 1 [Uniprot/SPTREMBL Acc. D3YXV6]; Gamma-glutamyltranspe…
ENSMUSG00000020656	0.845811	NA	0.0172231	Grhl1	Grainyhead-like protein 1 homolog [Uniprot/SPTREMBL Acc. E9QMF0]; Grainyhead-like protein 1 homolog [Uniprot/SWISSPROT Acc. Q921D9]
ENSMUSG00000026715	0.845022	NA	0.0178902	Serpinc1	Antithrombin-III [Uniprot/SPTREMBL Acc. A0A0A6YWH7]; Antithrombin-III [Uniprot/SPTREMBL Acc. A0A0A6YX49]; Antithrombin-III [Uniprot/SPTREMBL Acc. A0A0A6YX70]; Antithrombin-III [Uniprot/SPTREMBL Acc. A0A0A6YXS8]; Antithrombin-III [Uniprot/SWISSPROT Acc. P32261]; Antithrombin [Uniprot/SPTREMBL Acc. Q543J5]
ENSMUSG00000103358	0.844166	NA	0.026391	Gm37593
ENSMUSG00000006411	0.844124	NA	0.0171434	Nectin4	Nectin-4 [Uniprot/SWISSPROT Acc. Q8R007]
ENSMUSG00000103779	0.843298	NA	0.0336792	Gm36931
ENSMUSG00000076677	0.842742	NA	0.0153466	Ighv6-3
ENSMUSG00000110631	0.840169	NA	0.0322406	RP24-286J21.7
ENSMUSG00000096326	0.839523	NA	0.020917	Ighv1-78
ENSMUSG00000102326	0.839142	NA	0.0211425	Gm37788
ENSMUSG00000079445	0.833533	NA	0.0180365	B3gnt7	Hexosyltransferase [Uniprot/SPTREMBL Acc. A0A087WQY3]; UDP-GlcNAc:betaGal beta-1,3-N-acetylglucosaminyltransferase 7 [Uniprot/SWISSPROT Acc. Q8K0J2]
ENSMUSG00000107091	0.831099	NA	0.0214343	Gm43343
ENSMUSG00000106490	0.829613	NA	0.017377	Gm43283
ENSMUSG00000081805	0.824684	NA	0.0255222	Gm14335
ENSMUSG00000033688	0.822462	NA	0.017375	1300017J02Rik	Protein 1300017J02Rik [Uniprot/SPTREMBL Acc. D3YY36]; Protein 1300017J02Rik [Uniprot/SPTREMBL Acc. D3Z4X8]; Protein 1300017J02Rik [Uniprot/SPTREMBL Acc. F6W4D3]; Inhibitor of carbonic anhydrase [Uniprot/SWISSPROT Acc. Q9DBD0]
ENSMUSG00000109852	0.818241	NA	0.017301	Gm45360
ENSMUSG00000104891	0.816238	NA	0.0175148	2510017J16Rik
ENSMUSG00000051855	0.814483	NA	0.0190763	Mest	Mesoderm-specific transcript protein [Uniprot/SPTREMBL Acc. D3YZ83]; Mesoderm specific transcript, isoform CRA_a [Uniprot/SPTREMBL Acc. D3Z383]; Mesoderm-specific transcript protein [Uniprot/SWISSPROT Acc. Q07646]
ENSMUSG00000108910	0.814418	NA	0.0198311	Gm44625
ENSMUSG00000052316	0.814325	NA	0.0231099	Lrrc15	Leucine-rich repeat-containing protein 15 [Uniprot/SWISSPROT Acc. Q80X72]
ENSMUSG00000044083	0.813541	NA	0.0180862	Efcab8	EF-hand calcium-binding domain-containing protein 8 [Uniprot/SWISSPROT Acc. Q8C9R9]
ENSMUSG00000084159	0.812247	NA	0.0173457	Gm12696
ENSMUSG00000012350	0.806504	NA	0.0201996	Ehf	ETS homologous factor [Uniprot/SPTREMBL Acc. A2BIB5]; ETS homologous factor [Uniprot/SPTREMBL Acc. A2BIB6]; ETS homologous factor [Uniprot/SPTREMBL Acc. A2BIB7]; ETS homologous factor [Uniprot/SPTREMBL Acc. B0S7M9]; ETS homologous factor [Uniprot/SWISSPROT Acc. O70273]
ENSMUSG00000104947	0.806003	NA	0.0284828	Gm43721
ENSMUSG00000044393	0.805426	NA	0.0294042	Dsg2	Desmoglein-2 [Uniprot/SWISSPROT Acc. O55111]; Desmoglein-2 [Uniprot/SPTREMBL Acc. Q811I1]; Desmoglein-2 [Uniprot/SPTREMBL Acc. Q8VCE3]
ENSMUSG00000024479	0.804514	NA	0.018352	Mal2	Mal, T-cell differentiation protein 2 [Uniprot/SPTREMBL Acc. Q2KHK7]; Protein MAL2 [Uniprot/SWISSPROT Acc. Q8BI08]
ENSMUSG00000026639	0.803456	NA	0.0391096	Lamb3	Laminin subunit beta-3 [Uniprot/SPTREMBL Acc. A0A0A6YVX1]; Laminin subunit beta-3 [Uniprot/SWISSPROT Acc. Q61087]
ENSMUSG00000002769	0.803126	NA	0.0169421	Gnmt	Glycine N-methyltransferase [Uniprot/SWISSPROT Acc. Q9QXF8]
ENSMUSG00000076926	0.80234	NA	0.0171719	Traj2
ENSMUSG00000021062	0.801659	NA	0.0185477	Rab15	Ras-related protein Rab-15 [Uniprot/SPTREMBL Acc. D3YTZ8]; Ras-related protein Rab-15 [Uniprot/SPTREMBL Acc. D3YWS1]; Ras-related protein Rab-15 [Uniprot/SPTREMBL Acc. D3YYX5]; Ras-related protein Rab-15 [Uniprot/SPTREMBL Acc. D3Z1A7]; Ras-related protein Rab-15 [Uniprot/SPTREMBL Acc. Q3TYH2]
ENSMUSG00000027977	0.800342	NA	0.0211879	Ndst3	Sulfotransferase [Uniprot/SPTREMBL Acc. D3YXE5]; Bifunctional heparan sulfate N-deacetylase/N-sulfotransferase 3 [Uniprot/SPTREMBL Acc. E9PZJ4]; Bifunctional heparan sulfate N-deacetylase/N-sulfotransferase 3 [Uniprot/SWISSPROT Acc. Q9EQH7]
ENSMUSG00000111839	0.796316	NA	0.0171453	RP23-13G1.9
ENSMUSG00000028967	0.795908	NA	0.0316617	Errfi1	ERBB receptor feedback inhibitor 1 [Uniprot/SPTREMBL Acc. Q3TK48]; ERBB receptor feedback inhibitor 1 [Uniprot/SWISSPROT Acc. Q99JZ7]
ENSMUSG00000103089	0.793589	NA	0.0285412	Gm38118
ENSMUSG00000032360	0.791879	NA	0.0161936	Hcrtr2	Orexin receptor type 2 [Uniprot/SWISSPROT Acc. P58308]
ENSMUSG00000085936	0.78673	NA	0.0181883	2610307P16Rik
ENSMUSG00000064367	0.785711	NA	0.0495832	mt-Nd5	NADH-ubiquinone oxidoreductase chain 5 [Uniprot/SWISSPROT Acc. P03921]; NADH-ubiquinone oxidoreductase chain 5 [Uniprot/SPTREMBL Acc. Q9MD82]
ENSMUSG00000084381	0.784336	NA	0.0211642	AA413626
ENSMUSG00000111292	0.783704	NA	0.0188347	RP23-187B11.14
ENSMUSG00000111229	0.783069	NA	0.0161927	RP23-181A8.7
ENSMUSG00000081049	0.782877	NA	0.0173593	Rps24-ps3
ENSMUSG00000024869	0.78154	NA	0.0242167	Nudt8	Nucleoside diphosphate-linked moiety X motif 8 [Uniprot/SWISSPROT Acc. Q9CR24]
ENSMUSG00000104761	0.781314	NA	0.0247563	Gm43511
ENSMUSG00000104348	0.780367	NA	0.0298184	Gm37691
ENSMUSG00000104391	0.772298	NA	0.0167519	Gm37960
ENSMUSG00000103168	0.772274	NA	0.0230108	Gm30948
ENSMUSG00000031995	0.771492	NA	0.0182047	St14	Suppressor of tumorigenicity 14 protein homolog [Uniprot/SPTREMBL Acc. D6RIN3]; Suppressor of tumorigenicity 14 protein homolog [Uniprot/SWISSPROT Acc. P56677]; Suppressor of tumorigenicity 14 protein homolog [Uniprot/SPTREMBL Acc. Q543E3]
ENSMUSG00000103443	0.771109	NA	0.0164932	Gm37132
ENSMUSG00000086479	0.769467	NA	0.0167792	Gm16014
ENSMUSG00000091577	0.765473	NA	0.0172621	Gm6211
ENSMUSG00000105160	0.763754	NA	0.0221496	A530030E21Rik
ENSMUSG00000023984	0.763753	NA	0.0286523	Gm20517	Protein Gm20517 [Uniprot/SPTREMBL Acc. G3UVU6]
ENSMUSG00000102415	0.762774	NA	0.0161903	A430110C17Rik
ENSMUSG00000041119	0.762422	NA	0.0173583	Pde9a	Phosphodiesterase [Uniprot/SPTREMBL Acc. D3YTQ4]; High affinity cGMP-specific 3',5'-cyclic phosphodiesterase 9A [Uniprot/SPTREMBL Acc. D3Z408]; High affinity cGMP-specific 3',5'-cyclic phosphodiesterase 9A [Uniprot/SPTREMBL Acc. D6REE8]; High affinity cGMP-specific 3',5'-cyclic phosphodiesterase 9A [Uniprot/SPTREMBL Acc. D6RFN9]; High affinity cGMP-specific 3',5'-cyclic phosphodiesterase 9A [Unip…
ENSMUSG00000021356	0.762168	NA	0.0216926	Irf4	Interferon regulatory factor 4 [Uniprot/SPTREMBL Acc. Q5SUZ4]; Putative uncharacterized protein [Uniprot/SPTREMBL Acc. Q5SUZ5]; Interferon regulatory factor 4 [Uniprot/SWISSPROT Acc. Q64287]
ENSMUSG00000099773	0.759858	NA	0.0169138	Hmgb1-rs16
ENSMUSG00000044921	0.759623	NA	0.017165	Rassf9	Ras association domain-containing protein 9 [Uniprot/SWISSPROT Acc. Q8K342]
ENSMUSG00000086040	0.759596	NA	0.0211585	Wipf3	WAS/WASL-interacting protein family member 3 [Uniprot/SPTREMBL Acc. D3Z5R4]; WAS/WASL-interacting protein family member 3 [Uniprot/SPTREMBL Acc. E9Q2D0]
ENSMUSG00000025936	0.759347	NA	0.0243352	Gm4956
ENSMUSG00000098146	0.758435	NA	0.028826	Gm26935
ENSMUSG00000028766	0.758201	NA	0.0197391	Alpl	Alkaline phosphatase, tissue-nonspecific isozyme [Uniprot/SPTREMBL Acc. B1AXF5]; Alkaline phosphatase, tissue-nonspecific isozyme [Uniprot/SPTREMBL Acc. B1AXF6]; Alkaline phosphatase [Uniprot/SPTREMBL Acc. E9Q7P8]; Alkaline phosphatase, tissue-nonspecific isozyme [Uniprot/SWISSPROT Acc. P09242]
ENSMUSG00000102559	0.758107	NA	0.022599	Gm37570
ENSMUSG00000070354	0.75788	NA	0.0304353	Gm21975	Protein Gm21975 [Uniprot/SPTREMBL Acc. L7N211]; Protein EVI2B [Uniprot/SWISSPROT Acc. Q8VD58]
ENSMUSG00000026764	0.75678	NA	0.017024	Kif5c	Kinesin heavy chain isoform 5C [Uniprot/SPTREMBL Acc. A2ARD4]; Kinesin heavy chain isoform 5C [Uniprot/SWISSPROT Acc. P28738]
ENSMUSG00000028327	0.756372	NA	0.0186486	Stra6l	Stimulated by retinoic acid gene 6 protein-like [Uniprot/SPTREMBL Acc. Q9DBN1]
ENSMUSG00000064337	0.755255	NA	1.0285e-05	mt-Rnr1
ENSMUSG00000019852	0.752874	NA	0.0208019	Arfgef3	Brefeldin A-inhibited guanine nucleotide-exchange protein 3 [Uniprot/SWISSPROT Acc. Q3UGY8]
ENSMUSG00000036885	0.749945	NA	0.0300387	Arhgef26	Protein Arhgef26 [Uniprot/SPTREMBL Acc. D3YYY8]; Protein Arhgef26 [Uniprot/SPTREMBL Acc. F6TAL7]
ENSMUSG00000097583	0.749164	NA	0.0221297	6430590A07Rik
ENSMUSG00000097998	0.748996	NA	0.0198322	Gm27019
ENSMUSG00000105128	0.748874	NA	0.0267244	Gm42870
ENSMUSG00000005089	0.748071	NA	0.0308028	Slc1a2	Amino acid transporter [Uniprot/SPTREMBL Acc. A2APL5]; Amino acid transporter [Uniprot/SPTREMBL Acc. A2APL7]; Amino acid transporter [Uniprot/SPTREMBL Acc. A2APL8]; Amino acid transporter [Uniprot/SPTREMBL Acc. A2AQI7]; Amino acid transporter [Uniprot/SPTREMBL Acc. F6ZRK3]; Amino acid transporter [Uniprot/SPTREMBL Acc. F7CAM6]; Excitatory amino acid transporter 2 [Uniprot/SWISSPROT Acc. P43006]; …
ENSMUSG00000028370	0.74711	NA	0.0179154	Pappa	Pappalysin-1 [Uniprot/SWISSPROT Acc. Q8R4K8]
ENSMUSG00000020173	0.746482	NA	0.021679	Cobl	Protein cordon-bleu [Uniprot/SPTREMBL Acc. G3UWY3]; Protein cordon-bleu [Uniprot/SPTREMBL Acc. G5E8P4]; Protein cordon-bleu [Uniprot/SWISSPROT Acc. Q5NBX1]
ENSMUSG00000042729	0.745257	NA	0.0196549	Wdr74	WD repeat-containing protein 74 [Uniprot/SPTREMBL Acc. Q3UL50]; WD repeat-containing protein 74 [Uniprot/SWISSPROT Acc. Q8VCG3]
ENSMUSG00000084866	0.744045	NA	0.0196777	A930006K02Rik
ENSMUSG00000084362	0.742742	NA	0.0163171	2610024D14Rik
ENSMUSG00000034245	0.742405	NA	0.0174661	Hdac11	Histone deacetylase 11 [Uniprot/SPTREMBL Acc. Q543U1]; Histone deacetylase 11 [Uniprot/SWISSPROT Acc. Q91WA3]
ENSMUSG00000111758	0.742186	NA	0.0308385	RP23-181A8.2
ENSMUSG00000034177	0.741455	NA	0.028746	Rnf43	Ring finger protein 43 [Uniprot/SPTREMBL Acc. A3KMI3]; E3 ubiquitin-protein ligase RNF43 [Uniprot/SPTREMBL Acc. E9PWJ5]; E3 ubiquitin-protein ligase RNF43 [Uniprot/SWISSPROT Acc. Q5NCP0]
ENSMUSG00000070369	0.741122	NA	0.0168975	Itgad	Integrin alpha-D [Uniprot/SPTREMBL Acc. E9PXZ7]; Integrin alpha-D [Uniprot/SPTREMBL Acc. H3BJS4]; Integrin alpha-D [Uniprot/SPTREMBL Acc. H3BKA0]; Integrin alpha-D [Uniprot/SPTREMBL Acc. H3BKX8]; Integrin alpha-D [Uniprot/SWISSPROT Acc. Q3V0T4]
ENSMUSG00000108042	0.740507	NA	0.0189971	B130021K23Rik
ENSMUSG00000033470	0.738744	NA	0.0162311	Cysltr2	Cysteinyl leukotriene receptor 2 [Uniprot/SWISSPROT Acc. Q920A1]
ENSMUSG00000104164	0.737594	NA	0.0171898	Gm38248
ENSMUSG00000107171	0.73745	NA	0.0278869	Gm42572
ENSMUSG00000106251	0.737448	NA	0.0164105	Gm42658
ENSMUSG00000104795	0.73723	NA	0.0168768	Gm42783
ENSMUSG00000103391	0.736497	NA	0.0198029	Gm38302
ENSMUSG00000001948	0.735701	NA	0.0163137	Spa17	Sperm surface protein Sp17 [Uniprot/SPTREMBL Acc. Q545M2]; Sperm surface protein Sp17 [Uniprot/SWISSPROT Acc. Q62252]
ENSMUSG00000073647	0.734926	NA	0.0174517	Gm10557
ENSMUSG00000049336	0.73347	NA	0.0178566	Tenm2	Teneurin-2 [Uniprot/SPTREMBL Acc. A0A0A0MQ92]; Teneurin-2 [Uniprot/SPTREMBL Acc. A0A0A0MQB7]
ENSMUSG00000026768	0.733469	NA	0.0232247	Itga8	Integrin alpha-8 [Uniprot/SWISSPROT Acc. A2ARA8]; Integrin alpha-8 [Uniprot/SPTREMBL Acc. G3UYN5]; Integrin alpha-8 [Uniprot/SPTREMBL Acc. G3UYV5]
ENSMUSG00000095571	0.730431	NA	0.018069	Ighv5-17
ENSMUSG00000105646	0.72905	NA	0.0186561	Gm43291
ENSMUSG00000103126	0.72769	NA	0.0180016	Gm37387
ENSMUSG00000053214	0.726553	NA	0.0172174	Gm9899
ENSMUSG00000086567	0.725767	NA	0.0193345	Gm2830
ENSMUSG00000031562	0.724591	NA	0.0173934	Dctd	Deoxycytidylate deaminase [Uniprot/SPTREMBL Acc. G3UYS1]; Deoxycytidylate deaminase [Uniprot/SPTREMBL Acc. G3X908]; Deoxycytidylate deaminase [Uniprot/SPTREMBL Acc. Q3UUA6]
ENSMUSG00000039323	0.723138	NA	0.0167365	Igfbp2	Insulin-like growth factor-binding protein 2 [Uniprot/SPTREMBL Acc. D3YU40]; Insulin-like growth factor-binding protein 2 [Uniprot/SWISSPROT Acc. P47877]
ENSMUSG00000043635	0.72312	NA	0.0169642	Adamts3	Protein Adamts3 [Uniprot/SPTREMBL Acc. E9Q287]; MCG12454, isoform CRA_a [Uniprot/SPTREMBL Acc. G3X9D2]; MCG12454, isoform CRA_b [Uniprot/SPTREMBL Acc. Q8BIB2]
ENSMUSG00000104612	0.722725	NA	0.0196956	Gm42449
ENSMUSG00000032221	0.722209	NA	0.0175976	Mns1	Meiosis-specific nuclear structural protein 1 [Uniprot/SWISSPROT Acc. Q61884]
ENSMUSG00000054717	0.719801	NA	0.0299403	Hmgb2	High mobility group protein B2 [Uniprot/SPTREMBL Acc. A0A1B0GQX9]; High mobility group protein B2 [Uniprot/SWISSPROT Acc. P30681]
ENSMUSG00000108752	0.718529	NA	0.0213179	Gm45191
ENSMUSG00000066677	0.718411	NA	0.0213386	Ifi208	Pyrin domain-containing protein 3 [Uniprot/SWISSPROT Acc. Q3V3Q4]
ENSMUSG00000107688	0.718154	NA	0.0299222	Gm44091
ENSMUSG00000100176	0.718035	NA	0.0197346	Gm28586
ENSMUSG00000099241	0.717543	NA	0.0213154	Gm18852
ENSMUSG00000105547	0.717264	NA	0.0270336	Iglc3
ENSMUSG00000076612	0.717024	NA	0.0163374	Ighg2c	Protein Ighg2c [Uniprot/SPTREMBL Acc. A0A0A6YY53]; Protein Ighg2c [Uniprot/SPTREMBL Acc. F6TQW2]
ENSMUSG00000039126	0.716724	NA	0.0322469	Prune2	Protein prune homolog 2 [Uniprot/SWISSPROT Acc. Q52KR3]
ENSMUSG00000110088	0.714478	NA	0.0182161	Gm45343
ENSMUSG00000102423	0.713843	NA	0.0286732	Gm37465
ENSMUSG00000109640	0.713349	NA	0.017309	Gm45413
ENSMUSG00000076937	0.711381	NA	0.0207554	Iglc2	Ig lambda-2 chain C region [Uniprot/SWISSPROT Acc. P01844]
ENSMUSG00000108486	0.710762	NA	0.0214543	Gm44836
ENSMUSG00000106499	0.708392	NA	0.0174768	Gm9403
ENSMUSG00000050957	0.707021	NA	0.0270197	Insl6	Insulin-like peptide INSL6 [Uniprot/SPTREMBL Acc. Q545M1]; Insulin-like peptide INSL6 [Uniprot/SWISSPROT Acc. Q9QY05]
ENSMUSG00000019734	0.706353	NA	0.0166144	Tmc4	Transmembrane channel-like protein 4 [Uniprot/SPTREMBL Acc. A0A0U1RPV0]; Transmembrane channel-like protein [Uniprot/SPTREMBL Acc. D3YWB3]; Transmembrane channel-like protein [Uniprot/SPTREMBL Acc. F8VQ45]
ENSMUSG00000070501	0.70504	NA	0.0232964	Ifi214
ENSMUSG00000076462	0.704811	NA	0.0198163	Trbv2
ENSMUSG00000084808	0.704792	NA	0.0214361	9430091E24Rik
ENSMUSG00000082120	0.703852	NA	0.0299632	Gm15720
ENSMUSG00000052512	0.703553	NA	0.0233972	Nav2	Protein Nav2 [Uniprot/SPTREMBL Acc. E9Q842]; Protein Nav2 [Uniprot/SPTREMBL Acc. V9GWV3]; Protein Nav2 [Uniprot/SPTREMBL Acc. V9GX91]; Protein Nav2 [Uniprot/SPTREMBL Acc. V9GXT3]; Protein Nav2 [Uniprot/SPTREMBL Acc. V9GXT5]
ENSMUSG00000026765	0.703448	NA	0.0307162	Lypd6b	Ly6/PLAUR domain-containing protein 6B [Uniprot/SWISSPROT Acc. Q9D7F2]
ENSMUSG00000035829	0.703319	NA	0.0186629	Ppp1r26	Protein phosphatase 1 regulatory subunit 26 [Uniprot/SWISSPROT Acc. Q6A025]
ENSMUSG00000034674	0.700937	NA	0.0247139	Tdg	G/T mismatch-specific thymine DNA glycosylase [Uniprot/SPTREMBL Acc. D3Z417]; G/T mismatch-specific thymine DNA glycosylase [Uniprot/SPTREMBL Acc. H3BJJ4]; G/T mismatch-specific thymine DNA glycosylase [Uniprot/SPTREMBL Acc. H3BL22]; G/T mismatch-specific thymine DNA glycosylase [Uniprot/SPTREMBL Acc. H3BLR1]; G/T mismatch-specific thymine DNA glycosylase [Uniprot/SWISSPROT Acc. P56581]
ENSMUSG00000054702	0.699873	NA	0.0174714	Ap1s3	AP-1 complex subunit sigma-3 [Uniprot/SPTREMBL Acc. E0CXQ0]; AP-1 complex subunit sigma-3 [Uniprot/SPTREMBL Acc. E0CZ77]; AP-1 complex subunit sigma-3 [Uniprot/SWISSPROT Acc. Q7TN05]
ENSMUSG00000105804	0.699245	NA	0.0174952	Gm43654
ENSMUSG00000094525	0.695179	NA	0.0180548	Trbv12-2
ENSMUSG00000041849	0.694957	NA	0.0281784	Card6	Protein Card6 [Uniprot/SPTREMBL Acc. D3YYK3]; Protein Card6 [Uniprot/SPTREMBL Acc. E9PWH2]
ENSMUSG00000050075	0.694023	NA	0.0308303	Gpr171	Probable G-protein coupled receptor 171 [Uniprot/SWISSPROT Acc. Q8BG55]
ENSMUSG00000106993	0.693723	NA	0.0218309	Gm43417
ENSMUSG00000104927	0.692968	NA	0.0164657	Gm43388
ENSMUSG00000105244	0.692563	NA	0.0174618	Gm5281
ENSMUSG00000026039	0.69212	NA	0.0164399	Sgol2a	Shugoshin 2 [Uniprot/SWISSPROT Acc. Q7TSY8]
ENSMUSG00000058470	0.691387	NA	0.0404549	Gm8369	MCG128847 [Uniprot/SPTREMBL Acc. A0A087WS47]; Protein Gm8369 [Uniprot/SPTREMBL Acc. E9PZI3]
ENSMUSG00000053702	0.691339	NA	0.0249255	Nebl	Nebulette [Uniprot/SPTREMBL Acc. B7ZCI2]; Nebulette [Uniprot/SWISSPROT Acc. Q0II04]; LIM zinc-binding domain-containing Nebulette [Uniprot/SWISSPROT Acc. Q9DC07]
ENSMUSG00000102147	0.690243	NA	0.0171604	Gm38055
ENSMUSG00000108737	0.689993	NA	0.0304602	BC060293
ENSMUSG00000107481	0.689623	NA	0.0174512	4833403J16Rik
ENSMUSG00000031636	0.689261	NA	0.0167863	Pdlim3	PDZ and LIM domain 3, isoform CRA_a [Uniprot/SPTREMBL Acc. A0A1B0GSX6]; PDZ and LIM domain protein 3 [Uniprot/SWISSPROT Acc. O70209]
ENSMUSG00000073491	0.689101	NA	0.0217296	Ifi213	Protein Ifi213 [Uniprot/SPTREMBL Acc. D3Z5G0]; Protein Ifi213 [Uniprot/SPTREMBL Acc. Q3UPZ5]
ENSMUSG00000032561	0.689016	NA	0.0212341	Acpp	Prostatic acid phosphatase [Uniprot/SWISSPROT Acc. Q8CE08]
ENSMUSG00000070883	0.687901	NA	0.0178374	Ccdc173	Coiled-coil domain-containing protein 173 [Uniprot/SWISSPROT Acc. A0JLY1]
ENSMUSG00000110928	0.687795	NA	0.0174479	RP23-114G13.1
ENSMUSG00000044461	0.686804	NA	0.0169177	Shisa2	Protein shisa-2 homolog [Uniprot/SWISSPROT Acc. Q8QZV2]
ENSMUSG00000081651	0.685971	NA	0.019825	Gm15530
ENSMUSG00000107358	0.683034	NA	0.0200323	Gm43168
ENSMUSG00000107140	0.681633	NA	0.0195275	Gm43811
ENSMUSG00000047632	0.681086	NA	0.0185151	Fgfbp3	Fibroblast growth factor-binding protein 3 [Uniprot/SPTREMBL Acc. A0A0R4J0R6]
ENSMUSG00000027843	0.680688	NA	0.0284695	Ptpn22	Tyrosine-protein phosphatase non-receptor type 22 [Uniprot/SPTREMBL Acc. E9QAS3]; Tyrosine-protein phosphatase non-receptor type 22 [Uniprot/SWISSPROT Acc. P29352]
ENSMUSG00000104950	0.680246	NA	0.023438	4833413G10Rik
ENSMUSG00000103303	0.679411	NA	0.0217375	Gm37802
ENSMUSG00000105655	0.677808	NA	0.0163574	Gm42659
ENSMUSG00000105890	0.677665	NA	0.0215505	Gm42780
ENSMUSG00000103839	0.677562	NA	0.0169873	Gm37607
ENSMUSG00000104641	0.677285	NA	0.0215831	Gm43290
ENSMUSG00000031312	0.675349	NA	0.0178949	Itgb1bp2	Integrin beta-1-binding protein 2 [Uniprot/SWISSPROT Acc. Q9R000]
ENSMUSG00000027236	0.675043	NA	0.0293	Eif3j1	Eukaryotic translation initiation factor 3 subunit J-A [Uniprot/SWISSPROT Acc. Q3UGC7]
ENSMUSG00000110298	0.674237	NA	0.018367	Gm8189
ENSMUSG00000105326	0.672788	NA	0.0187219	6030400A10Rik
ENSMUSG00000097657	0.672604	NA	0.0182556	Gm7389
ENSMUSG00000005672	0.672447	NA	0.0216582	Kit	Mast/stem cell growth factor receptor Kit [Uniprot/SWISSPROT Acc. P05532]
ENSMUSG00000018387	0.672253	NA	0.0160176	Shroom1	Protein Shroom1 [Uniprot/SPTREMBL Acc. D3Z3D5]; Protein Shroom1 [Uniprot/SWISSPROT Acc. Q5SX79]
ENSMUSG00000106739	0.671959	NA	0.0166009	Gm43499
ENSMUSG00000064325	0.671251	NA	0.0163269	Hhip	Hedgehog-interacting protein [Uniprot/SWISSPROT Acc. Q7TN16]
ENSMUSG00000037991	0.671051	NA	0.0173174	Rmi2	RecQ-mediated genome instability protein 2 [Uniprot/SWISSPROT Acc. Q3UPE3]
ENSMUSG00000028445	0.670846	NA	0.0179051	Enho	Adropin [Uniprot/SWISSPROT Acc. Q8K1D8]
ENSMUSG00000104214	0.670339	NA	0.0300414	Gm36638
ENSMUSG00000085093	0.670278	NA	0.0180729	Gm12737
ENSMUSG00000059146	0.670124	NA	0.030004	Ntrk3	Tyrosine-protein kinase receptor [Uniprot/SPTREMBL Acc. A0A0A6YWF9]; Tyrosine-protein kinase receptor [Uniprot/SPTREMBL Acc. A0A0A6YWL7]; NT-3 growth factor receptor [Uniprot/SPTREMBL Acc. A0A0U1RNS2]; NT-3 growth factor receptor [Uniprot/SPTREMBL Acc. A0A0U1RNS9]; NT-3 growth factor receptor [Uniprot/SPTREMBL Acc. A0A0U1RPF1]; NT-3 growth factor receptor [Uniprot/SPTREMBL Acc. A0A0U1RPZ9]; NT-3 …
ENSMUSG00000044694	0.669902	NA	0.0192174	2010007H06Rik
ENSMUSG00000108955	0.669892	NA	0.0162179	Gm44775
ENSMUSG00000040016	0.669246	NA	0.0291572	Ptger3	Prostaglandin E receptor 3 (Subtype EP3), isoform CRA_a [Uniprot/SPTREMBL Acc. G3UYL9]; Prostaglandin E receptor 3 (Subtype EP3) [Uniprot/SPTREMBL Acc. Q6PDF2]
ENSMUSG00000090210	0.668146	NA	0.0214194	Itga10	Protein Itga10 [Uniprot/SPTREMBL Acc. E9PXZ3]; Protein Itga10 [Uniprot/SPTREMBL Acc. E9Q6R1]
ENSMUSG00000108465	0.667625	NA	0.021879	Gm45110
ENSMUSG00000044145	0.66657	NA	0.017159	1810024B03Rik	Protein 1810024B03Rik [Uniprot/SPTREMBL Acc. Q8BWE1]
ENSMUSG00000064370	0.66604	NA	0.0116051	mt-Cytb	Cytochrome b [Uniprot/SWISSPROT Acc. P00158]; Cytochrome b [Uniprot/SPTREMBL Acc. Q7JCZ3]
ENSMUSG00000078921	0.66524	NA	0.0288166	Tgtp2	T-cell-specific guanine nucleotide triphosphate-binding protein 1 [Uniprot/SPTREMBL Acc. Q62293]
ENSMUSG00000106751	0.664803	NA	0.0165942	Gm42467
ENSMUSG00000108522	0.664247	NA	0.0165474	Gm44664
ENSMUSG00000106682	0.663548	NA	0.0233769	Gm42648
ENSMUSG00000026360	0.663109	NA	0.0283499	Rgs2	Regulator of G-protein-signaling 2 [Uniprot/SPTREMBL Acc. A0A087WPY2]; Regulator of G-protein-signaling 2 [Uniprot/SPTREMBL Acc. A0A087WRB0]; Regulator of G-protein signaling 2 [Uniprot/SWISSPROT Acc. O08849]
ENSMUSG00000111017	0.66293	NA	0.0173484	RP23-23P9.3
ENSMUSG00000031932	0.662553	NA	0.0172854	Gpr83	Probable G-protein coupled receptor 83 [Uniprot/SWISSPROT Acc. P30731]; G protein-coupled receptor 83 [Uniprot/SPTREMBL Acc. Q542Q9]; Putative uncharacterized protein [Uniprot/SPTREMBL Acc. Q544C4]
ENSMUSG00000029130	0.662291	NA	0.0171565	Rnf32	RING finger protein 32 [Uniprot/SPTREMBL Acc. F6URG7]; RING finger protein 32 [Uniprot/SWISSPROT Acc. Q9JIT1]
ENSMUSG00000110556	0.660945	NA	0.0282237	RP23-264J18.1
ENSMUSG00000050855	0.660743	NA	0.0271638	Zfp940	Protein Zfp940 [Uniprot/SPTREMBL Acc. Q3UVK2]; Protein Zfp940 [Uniprot/SPTREMBL Acc. Q8R2Q3]
ENSMUSG00000097217	0.66053	NA	0.0172041	Gm26549
ENSMUSG00000032373	0.660079	NA	0.0206032	Car12	Carbonic anhydrase 12 [Uniprot/SPTREMBL Acc. A0A0R4J0W4]; Carbonic anhydrase 12 [Uniprot/SPTREMBL Acc. F6W0I8]; Car12 protein [Uniprot/SPTREMBL Acc. Q8K2J1]
ENSMUSG00000046179	0.659916	NA	0.0192079	E2f8	Transcription factor E2F8 [Uniprot/SWISSPROT Acc. Q58FA4]
ENSMUSG00000038167	0.659802	NA	0.0151002	Plekhg6	Pleckstrin homology domain-containing family G member 6 [Uniprot/SWISSPROT Acc. Q8R0J1]
ENSMUSG00000045464	0.656975	NA	0.0264604	2810002D19Rik
ENSMUSG00000064368	0.656067	NA	0.0298856	mt-Nd6	NADH-ubiquinone oxidoreductase chain 6 [Uniprot/SWISSPROT Acc. P03925]; NADH-ubiquinone oxidoreductase chain 6 [Uniprot/SPTREMBL Acc. Q7JCY4]
ENSMUSG00000074646	0.655766	NA	0.0166613	6430550D23Rik	Protein 6430550D23Rik [Uniprot/SPTREMBL Acc. A3KGJ9]; Protein 6430550D23Rik [Uniprot/SPTREMBL Acc. B7ZCN6]; Protein 6430550D23Rik [Uniprot/SPTREMBL Acc. B7ZCN8]; Protein 6430550D23Rik [Uniprot/SPTREMBL Acc. E9Q1X6]
ENSMUSG00000105096	0.655128	NA	0.0195078	Gbp10	Guanylate-binding protein 10 [Uniprot/SPTREMBL Acc. Q000W5]
ENSMUSG00000077323	0.655061	NA	0.0151098	Rnu11
ENSMUSG00000078190	0.654578	NA	0.021391	Dnm3os
ENSMUSG00000069601	0.653919	NA	0.0172255	Ank3	Ankyrin-3 [Uniprot/SPTREMBL Acc. A0A087WNU5]; Ankyrin-3 [Uniprot/SPTREMBL Acc. A0A087WRP9]; Ankyrin 3, epithelial, isoform CRA_i [Uniprot/SPTREMBL Acc. G3X971]; Ankyrin 3, epithelial, isoform CRA_l [Uniprot/SPTREMBL Acc. G5E8K2]; Ankyrin 3, epithelial, isoform CRA_b [Uniprot/SPTREMBL Acc. G5E8K3]; Ankyrin-3 [Uniprot/SWISSPROT Acc. G5E8K5]; Ankyrin-3 [Uniprot/SPTREMBL Acc. S4R165]; Ankyrin-3 [Unip…
ENSMUSG00000093465	0.652438	NA	0.0197632	Gm20682
ENSMUSG00000059049	0.651848	NA	0.0177436	Frem1	Frem1 protein [Uniprot/SPTREMBL Acc. A2ADN1]; FRAS1-related extracellular matrix protein 1 [Uniprot/SPTREMBL Acc. E9Q5Z7]; FRAS1-related extracellular matrix protein 1 [Uniprot/SPTREMBL Acc. F7D5I3]; FRAS1-related extracellular matrix protein 1 [Uniprot/SWISSPROT Acc. Q684R7]
ENSMUSG00000048215	0.650361	NA	0.0164363	A630023P12Rik
ENSMUSG00000035873	0.65015	NA	0.0263675	Pawr	PRKC apoptosis WT1 regulator protein [Uniprot/SWISSPROT Acc. Q925B0]
ENSMUSG00000074794	0.650127	NA	0.0472777	Arrdc3	Arrestin domain-containing protein 3 [Uniprot/SPTREMBL Acc. E0CY84]; Arrestin domain-containing protein 3 [Uniprot/SPTREMBL Acc. E0CZE1]; Arrestin domain-containing protein 3 [Uniprot/SWISSPROT Acc. Q7TPQ9]
ENSMUSG00000109096	0.650105	NA	0.0170509	Gm44888
ENSMUSG00000026479	0.648967	NA	0.0179101	Lamc2	Laminin subunit gamma-2 [Uniprot/SPTREMBL Acc. G5E874]
ENSMUSG00000104925	0.648849	NA	0.0185003	Gm43061
ENSMUSG00000101823	0.648198	NA	0.0189535	Gm29438
ENSMUSG00000079071	0.645914	NA	0.0272789	Gm14085	Sodium/nucleoside cotransporter [Uniprot/SPTREMBL Acc. A2AWR5]
ENSMUSG00000085977	0.645813	NA	0.0178146	Gm5970
ENSMUSG00000097705	0.64571	NA	0.0337169	Gm26740
ENSMUSG00000108447	0.64329	NA	0.0174718	Gm44567
ENSMUSG00000084846	0.641522	NA	0.0272945	A730011C13Rik
ENSMUSG00000106904	0.639376	NA	0.0197454	Gm43029
ENSMUSG00000076907	0.638611	NA	0.018169	Traj22
ENSMUSG00000027985	0.638091	NA	0.0237885	Lef1	Lymphoid enhancer binding factor 1, isoform CRA_d [Uniprot/SPTREMBL Acc. D3Z654]; Lymphoid enhancer-binding factor 1 [Uniprot/SWISSPROT Acc. P27782]; Lymphoid enhancer binding factor 1, isoform CRA_a [Uniprot/SPTREMBL Acc. Q3TYB0]; Lef1 protein [Uniprot/SPTREMBL Acc. Q8BGZ9]; Lymphoid enhancer binding factor 1, isoform CRA_b [Uniprot/SPTREMBL Acc. Q8C402]
ENSMUSG00000107331	0.637174	NA	0.0174335	Gm42732
ENSMUSG00000032487	0.636978	NA	0.0181856	Ptgs2	Prostaglandin G/H synthase 2 [Uniprot/SPTREMBL Acc. A0A087WPT2]; Prostaglandin G/H synthase 2 [Uniprot/SWISSPROT Acc. Q05769]
ENSMUSG00000028434	0.63674	NA	0.0188635	Epb41l4b	Band 4.1-like protein 4B [Uniprot/SPTREMBL Acc. A2ALK6]; Band 4.1-like protein 4B [Uniprot/SWISSPROT Acc. Q9JMC8]
ENSMUSG00000092222	0.636099	NA	0.0167296	Gm20506
ENSMUSG00000037849	0.635282	NA	0.0173333	Ifi206	Protein Ifi206 [Uniprot/SPTREMBL Acc. G3UXS8]; Protein Ifi206 [Uniprot/SPTREMBL Acc. G3UZV2]
ENSMUSG00000034063	0.634694	NA	0.0179109	4930590J08Rik	Uncharacterized protein C3orf20 homolog [Uniprot/SWISSPROT Acc. Q8CDN1]
ENSMUSG00000024665	0.634176	NA	0.0269909	Fads2	Fatty acid desaturase 2 [Uniprot/SWISSPROT Acc. Q9Z0R9]
ENSMUSG00000107054	0.634169	NA	0.0308288	C730045M19Rik
ENSMUSG00000107023	0.633438	NA	0.0173512	Gm42715	Protein Gm42715 [Uniprot/SPTREMBL Acc. A0A087WP63]
ENSMUSG00000026989	0.632766	NA	0.0252299	Dapl1	Death-associated protein-like 1 [Uniprot/SWISSPROT Acc. Q9D757]
ENSMUSG00000078635	0.632694	NA	0.0181641	1700028N14Rik
ENSMUSG00000040429	0.63246	NA	0.0176492	Mterf1a	Transcription termination factor 1a, mitochondrial [Uniprot/SWISSPROT Acc. Q8CHZ9]
ENSMUSG00000032418	0.631959	NA	0.0401917	Me1	NADP-dependent malic enzyme [Uniprot/SWISSPROT Acc. P06801]; Malic enzyme [Uniprot/SPTREMBL Acc. Q3TQP6]
ENSMUSG00000102621	0.631936	NA	0.0162453	Gm37674
ENSMUSG00000066952	0.631896	NA	0.0161074	Myo1h	Unconventional myosin-Ih [Uniprot/SPTREMBL Acc. A0A0J9YUC4]; Unconventional myosin-Ih [Uniprot/SPTREMBL Acc. A0A0J9YUE0]; Unconventional myosin-Ih [Uniprot/SPTREMBL Acc. A0A0J9YV53]; Myo1h protein [Uniprot/SPTREMBL Acc. B7ZMY2]; Unconventional myosin-Ih [Uniprot/SPTREMBL Acc. E9PWM9]; Unconventional myosin-Ih [Uniprot/SWISSPROT Acc. Q9D6A1]
ENSMUSG00000103075	0.630787	NA	0.0157425	Gm38109
ENSMUSG00000021707	0.630048	NA	0.0199306	Dhfr	Dihydrofolate reductase [Uniprot/SWISSPROT Acc. P00375]; Dihydrofolate reductase [Uniprot/SPTREMBL Acc. Q544T5]
ENSMUSG00000038347	0.626801	NA	0.0166097	Tcte2	Protein Tcte2 [Uniprot/SPTREMBL Acc. D3YY45]; Protein Tcte2 [Uniprot/SPTREMBL Acc. D3Z5S1]; Protein Tcte2 [Uniprot/SPTREMBL Acc. D3Z6U2]; Protein Tcte2 [Uniprot/SPTREMBL Acc. D6RFB5]; Protein Tcte2 [Uniprot/SPTREMBL Acc. E9PY37]; Protein Tcte2 [Uniprot/SPTREMBL Acc. Q9DAF6]; T-complex-associated testis expressed 2 [Uniprot/SPTREMBL Acc. Q9Z1F3]
ENSMUSG00000103821	0.626354	NA	0.0161931	D430013B06Rik
ENSMUSG00000028011	0.625055	NA	0.0185405	Tdo2	Tryptophan 2,3-dioxygenase [Uniprot/SPTREMBL Acc. C5NSA7]; Tryptophan 2,3-dioxygenase [Uniprot/SWISSPROT Acc. P48776]; Tryptophan 2,3-dioxygenase [Uniprot/SPTREMBL Acc. Q8VCW3]
ENSMUSG00000096696	0.624896	NA	0.0199455	Zfp960	Protein Zfp960 [Uniprot/SPTREMBL Acc. L7N267]
ENSMUSG00000104548	0.623029	NA	0.0240645	Gm43857
ENSMUSG00000045775	0.622382	NA	0.0194117	Slc16a5	Monocarboxylate transporter 6 [Uniprot/SPTREMBL Acc. A0A0A0MQC4]; Monocarboxylate transporter 6 [Uniprot/SPTREMBL Acc. A0A0A0MQH7]; Monocarboxylate transporter 6 [Uniprot/SWISSPROT Acc. G5E8K6]
ENSMUSG00000075232	0.622186	NA	0.0182668	Amd1	S-adenosylmethionine decarboxylase proenzyme 1 [Uniprot/SWISSPROT Acc. P0DMN7]
ENSMUSG00000108560	0.622131	NA	0.0164957	Gm44695
ENSMUSG00000106992	0.62157	NA	0.0178936	Gm43167
ENSMUSG00000056999	0.621259	NA	0.0329787	Ide	Insulin-degrading enzyme [Uniprot/SPTREMBL Acc. F6RPJ9]
ENSMUSG00000028832	0.620549	NA	0.0212534	Stmn1	Stathmin [Uniprot/SPTREMBL Acc. D3Z1Z8]; Stathmin [Uniprot/SPTREMBL Acc. D3Z5N2]; Stathmin [Uniprot/SWISSPROT Acc. P54227]; MCG12955, isoform CRA_a [Uniprot/SPTREMBL Acc. Q545B6]
ENSMUSG00000081236	0.620541	NA	0.0154423	Gm13574
ENSMUSG00000109005	0.619641	NA	0.0245529	Gm45221
ENSMUSG00000108137	0.619384	NA	0.0171739	Gm44053
ENSMUSG00000099757	0.618122	NA	0.032199	BE692007
ENSMUSG00000025665	0.618047	NA	0.0169543	Rps6ka6	Ribosomal protein S6 kinase [Uniprot/SPTREMBL Acc. A2CEE5]; Ribosomal protein S6 kinase [Uniprot/SPTREMBL Acc. A2CEE6]; Ribosomal protein S6 kinase [Uniprot/SPTREMBL Acc. A2CEE7]; Ribosomal protein S6 kinase alpha-6 [Uniprot/SPTREMBL Acc. A2CEE8]; Ribosomal protein S6 kinase alpha-6 [Uniprot/SPTREMBL Acc. B2GVN8]; Ribosomal protein S6 kinase [Uniprot/SPTREMBL Acc. E9PUP0]; Ribosomal protein S6 ki…
ENSMUSG00000089929	0.617912	NA	0.0182244	Bcl2a1b	B-cell leukemia/lymphoma 2 related protein A1b [Uniprot/SPTREMBL Acc. Q497M6]
ENSMUSG00000003882	0.617353	NA	0.0336511	Il7r	Interleukin-7 receptor subunit alpha [Uniprot/SWISSPROT Acc. P16872]
ENSMUSG00000034329	0.617039	NA	0.0184539	Brip1	Fanconi anemia group J protein homolog [Uniprot/SWISSPROT Acc. Q5SXJ3]
ENSMUSG00000006784	0.615641	NA	0.0178471	Ttc25	Tetratricopeptide repeat protein 25 [Uniprot/SWISSPROT Acc. Q9D4B2]
ENSMUSG00000106648	0.61551	NA	0.0191466	Gm43176
ENSMUSG00000106022	0.615097	NA	0.0155048	Gm42929
ENSMUSG00000048096	0.614688	NA	0.021622	Lmod1	Leiomodin-1 [Uniprot/SPTREMBL Acc. F8VPR1]
ENSMUSG00000039103	0.613545	NA	0.0215107	Nexn	Nexilin [Uniprot/SWISSPROT Acc. Q7TPW1]
ENSMUSG00000020193	0.612243	NA	0.0215932	Zpbp	Zona pellucida binding protein [Uniprot/SPTREMBL Acc. Q5NC84]
ENSMUSG00000102744	0.610821	NA	0.0180776	5830444F18Rik
ENSMUSG00000102749	0.610376	NA	0.0156404	Gm37598
ENSMUSG00000080877	0.609785	NA	0.0188696	Rpl22-ps1
ENSMUSG00000090215	0.609685	NA	0.0181567	Trim34b	Protein Trim34b [Uniprot/SPTREMBL Acc. J3QNR8]; Protein Trim34b [Uniprot/SPTREMBL Acc. K7N6K2]
ENSMUSG00000047139	0.609476	NA	0.0250195	Cd24a	Signal transducer CD24 [Uniprot/SWISSPROT Acc. P24807]; CD24a antigen [Uniprot/SPTREMBL Acc. Q3THW4]
ENSMUSG00000104078	0.609188	NA	0.0244773	Gm37023
ENSMUSG00000025500	0.609145	NA	0.0164147	Lmntd2	Lamin tail domain-containing protein 2 [Uniprot/SWISSPROT Acc. Q0VET5]
ENSMUSG00000002341	0.609133	NA	0.0189483	Ncan	Neurocan core protein [Uniprot/SPTREMBL Acc. A0A0R4IZX5]
ENSMUSG00000102349	0.609127	NA	0.0180139	Gm37376
ENSMUSG00000105707	0.608761	NA	0.0161986	Gm43753
ENSMUSG00000105936	0.608246	NA	0.0242538	Gm43544
ENSMUSG00000097494	0.606459	NA	0.0168251	4933406C10Rik
ENSMUSG00000102179	0.605675	NA	0.0163874	Gm37868
ENSMUSG00000018239	0.605154	NA	0.0183316	Zcchc10	Zinc finger CCHC domain-containing protein 10 [Uniprot/SWISSPROT Acc. Q9CX48]
ENSMUSG00000097760	0.604716	NA	0.0162708	6030442K20Rik
ENSMUSG00000088119	0.601521	NA	0.0153382	Gm24060
ENSMUSG00000026621	0.600452	NA	0.0215974	Marc1	Mitochondrial amidoxime-reducing component 1 [Uniprot/SPTREMBL Acc. A0A087WPC2]; Mitochondrial amidoxime-reducing component 1 [Uniprot/SPTREMBL Acc. D3YZZ3]; Mitochondrial amidoxime-reducing component 1 [Uniprot/SWISSPROT Acc. Q9CW42]
ENSMUSG00000102992	0.599425	NA	0.0178898	Gm37766
ENSMUSG00000023078	0.59919	NA	0.0295653	Cxcl13	C-X-C motif chemokine 13 [Uniprot/SWISSPROT Acc. O55038]; C-X-C motif chemokine [Uniprot/SPTREMBL Acc. Q3U1E8]
ENSMUSG00000108341	0.599128	NA	0.0180648	Gm44746
ENSMUSG00000038732	0.598961	NA	0.0183519	Mboat1	Lysophospholipid acyltransferase 1 [Uniprot/SPTREMBL Acc. Q5T1H3]; Lysophospholipid acyltransferase 1 [Uniprot/SWISSPROT Acc. Q8BH98]
ENSMUSG00000041431	0.59818	NA	0.0187481	Ccnb1	G2/mitotic-specific cyclin-B1 [Uniprot/SPTREMBL Acc. G3UY65]; G2/mitotic-specific cyclin-B1 [Uniprot/SWISSPROT Acc. P24860]; MCG116121 [Uniprot/SPTREMBL Acc. Q3TQW9]; Ccnb1 protein [Uniprot/SPTREMBL Acc. Q68EM3]
ENSMUSG00000102714	0.595784	NA	0.0211134	Gm37618
ENSMUSG00000102670	0.594967	NA	0.0174092	Gm37436
ENSMUSG00000044678	0.594645	NA	0.0200259	Ly6k	Lymphocyte antigen 6K [Uniprot/SWISSPROT Acc. Q9CWP4]
ENSMUSG00000090272	0.594176	NA	0.0332018	Mndal	Myeloid cell nuclear differentiation antigen-like protein [Uniprot/SPTREMBL Acc. A0A087WQG9]; Myeloid cell nuclear differentiation antigen-like protein [Uniprot/SPTREMBL Acc. A0A087WRA4]; Myeloid cell nuclear differentiation antigen-like protein [Uniprot/SPTREMBL Acc. A0A087WSH9]; Myeloid cell nuclear differentiation antigen-like protein [Uniprot/SWISSPROT Acc. D0QMC3]
ENSMUSG00000021376	0.59341	NA	0.0196074	Tpmt	Thiopurine S-methyltransferase [Uniprot/SPTREMBL Acc. A0A0R4J018]; Thiopurine S-methyltransferase [Uniprot/SPTREMBL Acc. D3YWK6]; Thiopurine S-methyltransferase [Uniprot/SPTREMBL Acc. D3Z0R1]; Thiopurine S-methyltransferase [Uniprot/SPTREMBL Acc. D3Z217]; Thiopurine S-methyltransferase [Uniprot/SPTREMBL Acc. D3Z380]; Thiopurine S-methyltransferase [Uniprot/SPTREMBL Acc. D6RIK3]
ENSMUSG00000015314	0.592986	NA	0.0305814	Slamf6	SLAM family member 6 [Uniprot/SPTREMBL Acc. A0A0A6YY21]; Ly108s [Uniprot/SPTREMBL Acc. Q18PG5]; Ly108 [Uniprot/SPTREMBL Acc. Q18PJ0]; SLAM family member 6 [Uniprot/SWISSPROT Acc. Q9ET39]
ENSMUSG00000079853	0.592903	NA	0.0151271	Klra1	MHC class I receptor [Uniprot/SPTREMBL Acc. Q8MHR8]
ENSMUSG00000020917	0.592703	NA	0.0434998	Acly	ATP-citrate synthase [Uniprot/SPTREMBL Acc. Q3TS02]; ATP-citrate synthase [Uniprot/SPTREMBL Acc. Q3V117]; ATP-citrate synthase [Uniprot/SWISSPROT Acc. Q91V92]
ENSMUSG00000021803	0.592311	NA	0.0169059	Cdhr1	Cadherin-related family member 1 [Uniprot/SWISSPROT Acc. Q8VHP6]
ENSMUSG00000107200	0.591533	NA	0.0212302	Gm43039
ENSMUSG00000061859	0.590278	NA	0.029138	Patj	InaD-like (Drosophila) [Uniprot/SPTREMBL Acc. A2ADL9]; InaD-like protein [Uniprot/SWISSPROT Acc. Q63ZW7]
ENSMUSG00000095642	0.590104	NA	0.025658	Ighv14-3
ENSMUSG00000111491	0.589487	NA	0.016762	RP23-360L22.2
ENSMUSG00000021701	0.588406	NA	0.0174192	Plk2	Serine/threonine-protein kinase PLK2 [Uniprot/SWISSPROT Acc. P53351]; Serine/threonine-protein kinase PLK [Uniprot/SPTREMBL Acc. Q548A9]
ENSMUSG00000056735	0.587941	NA	0.0215691	A930024E05Rik
ENSMUSG00000090698	0.587571	NA	0.0276224	Apold1	Protein Apold1 [Uniprot/SPTREMBL Acc. E9Q0X2]
ENSMUSG00000021123	0.587015	NA	0.0215489	Rdh12	Retinol dehydrogenase 12 [Uniprot/SWISSPROT Acc. Q8BYK4]
ENSMUSG00000108365	0.585429	NA	0.0190594	Gm44951
ENSMUSG00000108317	0.585267	NA	0.0172277	Gm44663
ENSMUSG00000102503	0.585065	NA	0.0163094	Gm37370
ENSMUSG00000105691	0.584254	NA	0.0198302	Gm42876
ENSMUSG00000032113	0.584212	NA	0.0193908	Chek1	Serine/threonine-protein kinase Chk1 [Uniprot/SPTREMBL Acc. G3UX84]; Serine/threonine-protein kinase Chk1 [Uniprot/SPTREMBL Acc. G3UYC5]; Serine/threonine-protein kinase Chk1 [Uniprot/SWISSPROT Acc. O35280]
ENSMUSG00000058056	0.583888	NA	0.0307911	Palld	Palladin [Uniprot/SPTREMBL Acc. D3Z1J5]; Palladin [Uniprot/SWISSPROT Acc. Q9ET54]
ENSMUSG00000103216	0.58341	NA	0.0295016	Gm37248
ENSMUSG00000018168	0.582402	NA	0.0214643	Ikzf3	Zinc finger protein Aiolos [Uniprot/SWISSPROT Acc. O08900]
ENSMUSG00000042797	0.581815	NA	0.0180466	Aqp11	Aquaporin-11 [Uniprot/SPTREMBL Acc. A0A0X1KG63]; Aquaporin-11 [Uniprot/SWISSPROT Acc. Q8BHH1]
ENSMUSG00000097123	0.581496	NA	0.0175144	Gm6297
ENSMUSG00000033590	0.581376	NA	0.0179088	Myo5c	Protein Myo5c [Uniprot/SPTREMBL Acc. E9Q1F5]
ENSMUSG00000053164	0.580958	NA	0.0178928	Gpr21	Probable G-protein coupled receptor 21 [Uniprot/SWISSPROT Acc. Q8BX79]
ENSMUSG00000078922	0.580729	NA	0.0181495	Tgtp1	T-cell-specific guanine nucleotide triphosphate-binding protein 1 [Uniprot/SPTREMBL Acc. Q5SVP4]; T-cell-specific guanine nucleotide triphosphate-binding protein 1 [Uniprot/SPTREMBL Acc. Q62293]
ENSMUSG00000103133	0.580608	NA	0.0170792	Gm37303
ENSMUSG00000108455	0.580109	NA	0.0279038	Gm44745
ENSMUSG00000005696	0.578796	NA	0.0191292	Sh2d1a	SH2 domain-containing protein 1A [Uniprot/SWISSPROT Acc. O88890]; SH2 domain-containing protein 1A [Uniprot/SPTREMBL Acc. Q544F1]
ENSMUSG00000105979	0.57864	NA	0.019783	Gm43411
ENSMUSG00000094546	0.578546	NA	0.0196879	Ighv1-26
ENSMUSG00000051000	0.577636	NA	0.0180649	Fam160a1	Protein FAM160A1 [Uniprot/SWISSPROT Acc. Q505K2]
ENSMUSG00000104170	0.577534	NA	0.0166855	Gm37702
ENSMUSG00000111118	0.577279	NA	0.0180935	RP24-84E18.1
ENSMUSG00000042564	0.577085	NA	0.0214968	Fam227a	Protein Fam227a [Uniprot/SPTREMBL Acc. A0A087WRJ7]; 4933432B09Rik protein [Uniprot/SPTREMBL Acc. Q08EB1]; Protein Fam227a [Uniprot/SPTREMBL Acc. Q9D3V8]
ENSMUSG00000076618	0.576964	NA	0.016983	Ighj4
ENSMUSG00000087403	0.576772	NA	0.0215651	Kantr
ENSMUSG00000076915	0.576732	NA	0.0193811	Traj14
ENSMUSG00000069184	0.575907	NA	0.0210726	Zfp72	Protein Zfp72 [Uniprot/SPTREMBL Acc. Q0VFY0]
ENSMUSG00000019889	0.574146	NA	0.0162067	Ptprk	Receptor-type tyrosine-protein phosphatase kappa [Uniprot/SWISSPROT Acc. P35822]
ENSMUSG00000097352	0.573916	NA	0.0161935	C920009B18Rik
ENSMUSG00000108812	0.573755	NA	0.0194512	C130083A15Rik
ENSMUSG00000083165	0.573514	NA	0.0183388	Gm11344
ENSMUSG00000060791	0.572683	NA	0.0302931	Gmfg	Glia maturation factor gamma [Uniprot/SPTREMBL Acc. A7VJA4]; Glia maturation factor gamma [Uniprot/SPTREMBL Acc. D3YY16]; Glia maturation factor gamma [Uniprot/SPTREMBL Acc. D3Z2F6]; Glia maturation factor gamma [Uniprot/SWISSPROT Acc. Q9ERL7]
ENSMUSG00000026866	0.572416	NA	0.0241011	Kynu	Kynureninase [Uniprot/SPTREMBL Acc. A2ARD6]; Kynureninase [Uniprot/SPTREMBL Acc. A2ARD7]; Kynureninase [Uniprot/SPTREMBL Acc. Q6NSV5]
ENSMUSG00000002578	0.571531	NA	0.0175814	Ikzf4	Zinc finger protein Eos [Uniprot/SWISSPROT Acc. Q8C208]
ENSMUSG00000068196	0.571377	NA	0.0171417	Col8a1	Collagen alpha-1(VIII) chain [Uniprot/SWISSPROT Acc. Q00780]
ENSMUSG00000086894	0.571014	NA	0.0168297	Gm15708
ENSMUSG00000110744	0.570581	NA	0.0155093	RP23-447C2.2
ENSMUSG00000103522	0.569665	NA	0.0210542	9430087J23Rik
ENSMUSG00000022661	0.569124	NA	0.0308506	Cd200	OX-2 membrane glycoprotein [Uniprot/SPTREMBL Acc. E9PZI9]; OX-2 membrane glycoprotein [Uniprot/SPTREMBL Acc. E9QMY1]; Cd200 protein [Uniprot/SPTREMBL Acc. Q05D16]; CD200 antigen [Uniprot/SPTREMBL Acc. Q80VX2]
ENSMUSG00000076918	0.568456	NA	0.0185443	Traj11
ENSMUSG00000034460	0.567258	NA	0.0166813	Six4	Homeobox protein SIX4 [Uniprot/SPTREMBL Acc. H3BL91]; Homeobox protein SIX4 [Uniprot/SWISSPROT Acc. Q61321]
ENSMUSG00000051977	0.566252	NA	0.0166498	Prdm9	Histone-lysine N-methyltransferase [Uniprot/SPTREMBL Acc. E9Q4V2]; Histone-lysine N-methyltransferase PRDM9 [Uniprot/SWISSPROT Acc. Q96EQ9]
ENSMUSG00000022464	0.565802	NA	0.0177604	Slc38a4	Sodium-coupled neutral amino acid transporter 4 [Uniprot/SWISSPROT Acc. Q8R1S9]
ENSMUSG00000103192	0.565135	NA	0.0193565	Gm37645
ENSMUSG00000103553	0.564939	NA	0.0181563	Gm38218
ENSMUSG00000036585	0.564413	NA	0.0196648	Fgf1	Fibroblast growth factor 1 [Uniprot/SPTREMBL Acc. D3Z192]; Fibroblast growth factor [Uniprot/SPTREMBL Acc. D3Z6E2]; Fibroblast growth factor 1 [Uniprot/SPTREMBL Acc. D3Z6H1]; Fibroblast growth factor 1 [Uniprot/SPTREMBL Acc. D6RCX9]; Fibroblast growth factor 1 [Uniprot/SWISSPROT Acc. P61148]; Fibroblast growth factor [Uniprot/SPTREMBL Acc. Q6ZWS1]
ENSMUSG00000038128	0.564338	NA	0.0244437	Camk4	Calcium/calmodulin-dependent protein kinase IV [Uniprot/SPTREMBL Acc. Q8BGR3]
ENSMUSG00000097316	0.563863	NA	0.015622	Gm10516
ENSMUSG00000020275	0.563796	NA	0.0248717	Rel	Proto-oncogene c-Rel [Uniprot/SPTREMBL Acc. A4QPD3]
ENSMUSG00000020303	0.563772	NA	0.0203554	Stc2	Stanniocalcin-2 [Uniprot/SWISSPROT Acc. O88452]; Stanniocalcin 2 [Uniprot/SPTREMBL Acc. Q5SS12]
ENSMUSG00000073530	0.563253	NA	0.0157341	Pappa2	Protein Pappa2 [Uniprot/SPTREMBL Acc. E9PZ87]; Protein Pappa2 [Uniprot/SPTREMBL Acc. F6TFC9]
ENSMUSG00000083834	0.563128	NA	0.0192174	Gm12577
ENSMUSG00000078868	0.562938	NA	0.0185048	Gm14412	Protein Gm14412 [Uniprot/SPTREMBL Acc. A2ARR7]
ENSMUSG00000086587	0.562855	NA	0.0154384	Gm11837
ENSMUSG00000084408	0.562723	NA	0.0174989	Gm11870
ENSMUSG00000102651	0.562164	NA	0.0178845	Gm37080
ENSMUSG00000033542	0.562	NA	0.0173124	Arhgef5	Rho guanine nucleotide exchange factor 5 [Uniprot/SWISSPROT Acc. E9Q7D5]; Rho guanine nucleotide exchange factor 5 [Uniprot/SPTREMBL Acc. S4R1F1]
ENSMUSG00000097586	0.561651	NA	0.0157382	Gm26528
ENSMUSG00000017607	0.561579	NA	0.0176647	Tns4	Tensin-4 [Uniprot/SWISSPROT Acc. Q8BZ33]
ENSMUSG00000078763	0.561189	NA	0.0172377	Slfn1	Protein Slfn1 [Uniprot/SPTREMBL Acc. Q9Z0I7]
ENSMUSG00000105429	0.560992	NA	0.0178408	Gm43692
ENSMUSG00000045730	0.560723	NA	0.0311139	Adrb2	Beta-2 adrenergic receptor [Uniprot/SWISSPROT Acc. P18762]
ENSMUSG00000052013	0.559553	NA	0.0322974	Btla	B- and T-lymphocyte attenuator [Uniprot/SPTREMBL Acc. A0A0R4J1A0]; B- and T-lymphocyte attenuator [Uniprot/SPTREMBL Acc. E9QNY6]
ENSMUSG00000107383	0.558713	NA	0.0195566	Gm4366
ENSMUSG00000020330	0.558592	NA	0.0189652	Hmmr	Hyaluronan mediated motility receptor [Uniprot/SWISSPROT Acc. Q00547]
ENSMUSG00000108152	0.558556	NA	0.0178595	Gm44152
ENSMUSG00000103368	0.557118	NA	0.0151018	Gm36927
ENSMUSG00000107362	0.556836	NA	0.0174683	Gm42724
ENSMUSG00000071415	0.555836	NA	0.0386025	Rpl23	60S ribosomal protein L23 [Uniprot/SPTREMBL Acc. A2A6F8]; 60S ribosomal protein L23 [Uniprot/SWISSPROT Acc. P62830]
ENSMUSG00000076672	0.555739	NA	0.019281	Ighv3-6	Ig heavy chain V region 3-6 [Uniprot/SWISSPROT Acc. P18531]
ENSMUSG00000092556	0.555614	NA	0.0162593	Olfr755-ps1
ENSMUSG00000105935	0.555218	NA	0.0200802	Gm43628
ENSMUSG00000037363	0.554617	NA	0.0216093	Letm2	LETM1 domain-containing protein LETM2, mitochondrial [Uniprot/SPTREMBL Acc. A0A1B0GSR0]; LETM1 domain-containing protein LETM2, mitochondrial [Uniprot/SPTREMBL Acc. A0A1B0GT74]; LETM1 domain-containing protein LETM2, mitochondrial [Uniprot/SWISSPROT Acc. Q7TNU7]
ENSMUSG00000075596	0.553783	NA	0.0304725	B130006D01Rik	Protein B130006D01Rik [Uniprot/SPTREMBL Acc. Q8BRH6]
ENSMUSG00000097131	0.553324	NA	0.0183222	D230017M19Rik
ENSMUSG00000048572	0.551799	NA	0.0157148	Tmem252	Transmembrane protein 252 [Uniprot/SWISSPROT Acc. Q8C353]
ENSMUSG00000043336	0.551259	NA	0.0300631	Filip1l	Filamin A-interacting protein 1-like [Uniprot/SWISSPROT Acc. Q6P6L0]
ENSMUSG00000026581	0.551026	NA	0.0405116	Sell	L-selectin [Uniprot/SPTREMBL Acc. A0A0A6YW25]; L-selectin [Uniprot/SPTREMBL Acc. B1B507]; L-selectin [Uniprot/SWISSPROT Acc. P18337]; L-selectin [Uniprot/SPTREMBL Acc. Q3TCF3]; L-selectin [Uniprot/SPTREMBL Acc. Q3UV83]
ENSMUSG00000028246	0.549665	NA	0.0181411	Faxc	Failed axon connections homolog [Uniprot/SWISSPROT Acc. Q3UMF9]
ENSMUSG00000086533	0.549498	NA	0.0199504	Mypopos
ENSMUSG00000042041	0.549304	NA	0.0166805	2010003K11Rik	Uncharacterized protein C11orf86 homolog [Uniprot/SWISSPROT Acc. Q8VC23]
ENSMUSG00000071064	0.549287	NA	0.0174689	Zfp827	Zinc finger protein 827 [Uniprot/SPTREMBL Acc. F6RU08]; Zinc finger protein 827 [Uniprot/SPTREMBL Acc. F6ULU2]; Zinc finger protein 827 [Uniprot/SPTREMBL Acc. F6XU43]; Zinc finger protein 827 [Uniprot/SPTREMBL Acc. F6ZJ37]; MCG121902 [Uniprot/SPTREMBL Acc. G5E8U2]; Zinc finger protein 827 [Uniprot/SWISSPROT Acc. Q505G8]
ENSMUSG00000056290	0.549233	NA	0.0326249	Ms4a4b	Chandra protein [Uniprot/SPTREMBL Acc. Q9ES61]
ENSMUSG00000096459	0.549009	NA	0.0165667	Ighv9-3
ENSMUSG00000102600	0.548689	NA	0.0174068	Gm37266
ENSMUSG00000102466	0.548662	NA	0.0174743	Gm38200
ENSMUSG00000107534	0.548326	NA	0.0185264	Gm43920
ENSMUSG00000111521	0.548167	NA	0.0216794	RP23-228B2.5
ENSMUSG00000106184	0.548165	NA	0.0167614	Gm43463
ENSMUSG00000072769	0.546897	NA	0.0257598	Gm10419
ENSMUSG00000054892	0.546798	NA	0.0219975	Txk	Tyrosine-protein kinase [Uniprot/SPTREMBL Acc. A0A0G2JG94]; Tyrosine-protein kinase [Uniprot/SPTREMBL Acc. B2RQ20]; Tyrosine-protein kinase TXK [Uniprot/SWISSPROT Acc. P42682]
ENSMUSG00000023919	0.546478	NA	0.0308146	Cenpq	Centromere protein Q [Uniprot/SWISSPROT Acc. Q9CPQ5]
ENSMUSG00000083161	0.546252	NA	0.0157097	Gm11427
ENSMUSG00000102419	0.546204	NA	0.0209697	Gm36940
ENSMUSG00000102691	0.54616	NA	0.0191634	Gm37780
ENSMUSG00000107320	0.545476	NA	0.0201352	Gm42549
ENSMUSG00000104339	0.544759	NA	0.0164903	C130089K02Rik
ENSMUSG00000109574	0.54429	NA	0.0239056	B230206I08Rik
ENSMUSG00000028133	0.544197	NA	0.0188247	Rwdd3	RWD domain-containing protein 3 [Uniprot/SPTREMBL Acc. E9Q1R6]
ENSMUSG00000097295	0.544162	NA	0.0306683	Hmgb1-ps8
ENSMUSG00000049555	0.543356	NA	0.0174838	Tmie	Tmie protein [Uniprot/SPTREMBL Acc. B2RSF0]; Transmembrane inner ear expressed protein [Uniprot/SWISSPROT Acc. Q8K467]
ENSMUSG00000052387	0.5433	NA	0.0160352	Trpm3	Protein Trpm3 [Uniprot/SPTREMBL Acc. B2RUS0]; Protein Trpm3 [Uniprot/SPTREMBL Acc. D3Z539]; Protein Trpm3 [Uniprot/SPTREMBL Acc. E9PUC8]; Protein Trpm3 [Uniprot/SPTREMBL Acc. Q5F4S8]; Protein Trpm3 [Uniprot/SPTREMBL Acc. Q5F4S9]; Protein Trpm3 [Uniprot/SPTREMBL Acc. Q5F4T0]
ENSMUSG00000033610	0.543177	NA	0.0168441	Pank1	Pantothenate kinase 1, isoform CRA_b [Uniprot/SPTREMBL Acc. Q543J7]; Pantothenate kinase 1 [Uniprot/SWISSPROT Acc. Q8K4K6]
ENSMUSG00000087138	0.54288	NA	0.0202004	Gm15545
ENSMUSG00000105457	0.542768	NA	0.0173412	Gm43200
ENSMUSG00000106671	0.542625	NA	0.0161374	Gm42900
ENSMUSG00000111264	0.542334	NA	0.0306575	RP24-282C4.9
ENSMUSG00000105453	0.541932	NA	0.0164205	Gm43702
ENSMUSG00000102776	0.541593	NA	0.0239261	Gm38162
ENSMUSG00000106990	0.541551	NA	0.0187694	Gm42547
ENSMUSG00000045382	0.54112	NA	0.0283811	Cxcr4	C-X-C chemokine receptor type 4 [Uniprot/SPTREMBL Acc. A0A0R4J0N8]; C-X-C chemokine receptor type 4 [Uniprot/SPTREMBL Acc. E9Q2D4]
ENSMUSG00000006154	0.540906	NA	0.027954	Eps8l1	Epidermal growth factor receptor kinase substrate 8-like protein 1 [Uniprot/SWISSPROT Acc. Q8R5F8]
ENSMUSG00000106959	0.540503	NA	0.017345	Gm42548
ENSMUSG00000057396	0.539849	NA	0.0294837	Zfp759	Protein Zfp759 [Uniprot/SPTREMBL Acc. Q7M6X3]
ENSMUSG00000064339	0.539806	NA	0.0211456	mt-Rnr2
ENSMUSG00000102212	0.537965	NA	0.0293171	C230085N15Rik
ENSMUSG00000049109	0.537843	NA	0.0258706	Themis	Protein THEMIS [Uniprot/SPTREMBL Acc. E0CY68]; Protein THEMIS [Uniprot/SPTREMBL Acc. E0CYT7]; Protein THEMIS [Uniprot/SWISSPROT Acc. Q8BGW0]
ENSMUSG00000056771	0.537452	NA	0.0160506	Gm10010
ENSMUSG00000107576	0.537281	NA	0.0151102	Gm44093
ENSMUSG00000042510	0.536639	NA	0.0195145	AA986860	Specifically androgen-regulated gene protein [Uniprot/SWISSPROT Acc. Q8BI29]
ENSMUSG00000045053	0.536112	NA	0.019572	Kcng3	Potassium voltage-gated channel subfamily G member 3 [Uniprot/SWISSPROT Acc. P59053]
ENSMUSG00000062683	0.535927	NA	0.017914	Atp5g2	ATP synthase F(0) complex subunit C2, mitochondrial [Uniprot/SPTREMBL Acc. A0A087WQS5]; ATP synthase F(0) complex subunit C2, mitochondrial [Uniprot/SPTREMBL Acc. A0A087WSE2]; ATP synthase F(0) complex subunit C2, mitochondrial [Uniprot/SWISSPROT Acc. P56383]
ENSMUSG00000026915	0.535309	NA	0.0422209	Strbp	Spermatid perinuclear RNA-binding protein [Uniprot/SPTREMBL Acc. A2BH82]; Spermatid perinuclear RNA-binding protein [Uniprot/SPTREMBL Acc. A2BH83]; Spermatid perinuclear RNA-binding protein [Uniprot/SWISSPROT Acc. Q91WM1]
ENSMUSG00000030256	0.534809	NA	0.0184917	Bhlhe41	Class E basic helix-loop-helix protein 41 [Uniprot/SPTREMBL Acc. D3Z2G6]; BHLH transcriptional factor Dec2 [Uniprot/SPTREMBL Acc. Q6L8F5]; Class E basic helix-loop-helix protein 41 [Uniprot/SWISSPROT Acc. Q99PV5]
ENSMUSG00000019996	0.533869	NA	0.0170642	Map7	Ensconsin [Uniprot/SPTREMBL Acc. D3YWN7]; Ensconsin [Uniprot/SPTREMBL Acc. E9QMU3]
ENSMUSG00000005124	0.533676	NA	0.0201772	Wisp1	WNT1-inducible-signaling pathway protein 1 [Uniprot/SPTREMBL Acc. A0A0R4J1T7]; WNT1-inducible-signaling pathway protein 1 [Uniprot/SPTREMBL Acc. D3Z6X6]; WNT1-inducible-signaling pathway protein 1 [Uniprot/SWISSPROT Acc. O54775]; Putative uncharacterized protein [Uniprot/SPTREMBL Acc. Q3UFJ5]
ENSMUSG00000111333	0.532743	NA	0.01819	RP23-240G3.4
ENSMUSG00000027939	0.532411	NA	0.0178911	Nup210l	Nuclear pore membrane glycoprotein 210-like [Uniprot/SPTREMBL Acc. A0A0G2JFZ8]; Nuclear pore membrane glycoprotein 210-like [Uniprot/SWISSPROT Acc. Q9D2F7]
ENSMUSG00000027171	0.531836	NA	0.0180821	Prrg4	Proline rich Gla (G-carboxyglutamic acid) 4 (Transmembrane) [Uniprot/SPTREMBL Acc. A2A6Z6]; Proline rich Gla (G-carboxyglutamic acid) 4 (Transmembrane) [Uniprot/SPTREMBL Acc. Q4KL73]; Transmembrane gamma-carboxyglutamic acid protein 4 [Uniprot/SWISSPROT Acc. Q8BGN6]
ENSMUSG00000084894	0.531443	NA	0.0186995	Gm13834
ENSMUSG00000032093	0.530581	NA	0.0308305	Cd3e	CD3 antigen epsilon polypeptide [Uniprot/SPTREMBL Acc. A6H6M1]; T-cell surface glycoprotein CD3 epsilon chain [Uniprot/SWISSPROT Acc. P22646]
ENSMUSG00000103774	0.530081	NA	0.0181872	Gm36932
ENSMUSG00000019876	0.529764	NA	0.0177396	Pkib	cAMP-dependent protein kinase inhibitor beta [Uniprot/SPTREMBL Acc. F7D7A9]; Protein kinase inhibitor beta, cAMP dependent, testis specific, isoform CRA_c [Uniprot/SPTREMBL Acc. Q3TZU5]
ENSMUSG00000102171	0.529571	NA	0.0187109	Gm37874
ENSMUSG00000049044	0.528266	NA	0.0281046	Rapgef4	Rapgef4 protein [Uniprot/SPTREMBL Acc. A2ASW4]; Rap guanine nucleotide exchange factor (GEF) 4, isoform CRA_b [Uniprot/SPTREMBL Acc. A2ASW8]; Rap guanine nucleotide exchange factor 4 [Uniprot/SWISSPROT Acc. Q9EQZ6]
ENSMUSG00000026637	0.528245	NA	0.0177727	Traf5	TNF receptor-associated factor 5 [Uniprot/SPTREMBL Acc. A0A0A6YWK3]; TNF receptor-associated factor 5 [Uniprot/SPTREMBL Acc. A0A0A6YXC4]; TNF receptor-associated factor 5 [Uniprot/SPTREMBL Acc. E9QMA6]
ENSMUSG00000102571	0.528209	NA	0.017028	Gm37967
ENSMUSG00000106337	0.527811	NA	0.0198801	Gm42478
ENSMUSG00000000861	0.527215	NA	0.0324772	Bcl11a	B-cell lymphoma/leukemia 11A [Uniprot/SPTREMBL Acc. Q5STS9]; B-cell lymphoma/leukemia 11A [Uniprot/SWISSPROT Acc. Q9QYE3]
ENSMUSG00000106951	0.527153	NA	0.0191801	5930430L01Rik
ENSMUSG00000063480	0.526592	NA	0.0216345	Nhp2l1	NHP2-like protein 1 [Uniprot/SPTREMBL Acc. E9PZS4]; NHP2-like protein 1 [Uniprot/SWISSPROT Acc. Q9D0T1]
ENSMUSG00000038059	0.525428	NA	0.0178833	Smim3	Putative uncharacterized protein [Uniprot/SPTREMBL Acc. Q3U1M0]; Small integral membrane protein 3 [Uniprot/SWISSPROT Acc. Q99PE5]
ENSMUSG00000020183	0.524311	NA	0.0191479	Cpm	Carboxypeptidase M [Uniprot/SWISSPROT Acc. Q80V42]
ENSMUSG00000025207	0.524028	NA	0.0240282	Sema4g	Semaphorin-4G [Uniprot/SWISSPROT Acc. Q9WUH7]
ENSMUSG00000102143	0.52379	NA	0.0166054	Gm38057
ENSMUSG00000024935	0.522602	NA	0.0255854	Slc1a1	Excitatory amino acid transporter 3 [Uniprot/SWISSPROT Acc. P51906]
ENSMUSG00000032081	0.521919	NA	0.0231462	Apoc3	Apolipoprotein C-III [Uniprot/SPTREMBL Acc. A0A0R4J1N3]; Apolipoprotein C-III [Uniprot/SPTREMBL Acc. D3YXN8]; Apolipoprotein C-III [Uniprot/SPTREMBL Acc. E9QP56]
ENSMUSG00000059493	0.521365	NA	0.0151236	Nhs	Protein Nhs [Uniprot/SPTREMBL Acc. B1AV60]; Nance-Horan syndrome (Human) [Uniprot/SPTREMBL Acc. B9EJX2]
ENSMUSG00000092591	0.521096	NA	0.0152752	Gm20429
ENSMUSG00000091363	0.518938	NA	0.0158357	Gm7701
ENSMUSG00000096336	0.518286	NA	0.0178905	Igkv1-135
ENSMUSG00000031626	0.517157	NA	0.0167273	Sorbs2	Sorbin and SH3 domain-containing protein 2 [Uniprot/SPTREMBL Acc. A0A0R4J1T1]; Sorbin and SH3 domain-containing protein 2 [Uniprot/SPTREMBL Acc. A0A0R4J1W0]; Sorbin and SH3 domain-containing protein 2 [Uniprot/SPTREMBL Acc. B2RXQ9]; Sorbin and SH3 domain-containing protein 2 [Uniprot/SPTREMBL Acc. B7ZWM6]; Sorbin and SH3 domain-containing protein 2 [Uniprot/SPTREMBL Acc. B9EKP8]; Sorbin and SH3 d…
ENSMUSG00000104871	0.517154	NA	0.017889	Gm42639
ENSMUSG00000094694	0.517041	NA	0.0187129	Ighv1-9
ENSMUSG00000105137	0.51622	NA	0.0196051	Gm42869
ENSMUSG00000027481	0.515818	NA	0.0231415	Bpifb2	Bactericidal/permeability-increasing protein-like 1 [Uniprot/SPTREMBL Acc. Q14AV3]; BPI fold-containing family B member 2 [Uniprot/SWISSPROT Acc. Q8C1E1]
ENSMUSG00000107841	0.515518	NA	0.0199861	Gm44185
ENSMUSG00000021508	0.514878	NA	0.0179142	Cxcl14	C-X-C motif chemokine 14 [Uniprot/SWISSPROT Acc. Q9WUQ5]
ENSMUSG00000042410	0.514618	NA	0.0308537	Agps	Alkyldihydroxyacetonephosphate synthase, peroxisomal [Uniprot/SPTREMBL Acc. A2AL49]; Alkyldihydroxyacetonephosphate synthase, peroxisomal [Uniprot/SPTREMBL Acc. A2AL50]; Alkyldihydroxyacetonephosphate synthase, peroxisomal [Uniprot/SPTREMBL Acc. H3BIY5]; Alkyldihydroxyacetonephosphate synthase, peroxisomal [Uniprot/SPTREMBL Acc. H3BKN2]
ENSMUSG00000015597	0.514542	NA	0.0184673	Zfp318	Zinc finger protein 318 [Uniprot/SPTREMBL Acc. B0V2M3]
ENSMUSG00000102523	0.514486	NA	0.0197723	Gm37783
ENSMUSG00000043639	0.513615	NA	0.0234218	Rbm20	RNA-binding protein 20 [Uniprot/SPTREMBL Acc. E9QPB0]; RNA-binding protein 20 [Uniprot/SPTREMBL Acc. F6TAZ4]; RNA-binding protein 20 [Uniprot/SWISSPROT Acc. Q3UQS8]
ENSMUSG00000107109	0.51303	NA	0.0200649	Gm42571
ENSMUSG00000031258	0.512762	NA	0.0171213	Xkrx	XK-related protein 2 [Uniprot/SWISSPROT Acc. Q5GH68]
ENSMUSG00000105561	0.512528	NA	0.0191357	Gm43462
ENSMUSG00000026616	0.512383	NA	0.0313867	Cr2	Complement receptor type 2 [Uniprot/SPTREMBL Acc. A0A0A6YWU7]; Complement receptor type 2 [Uniprot/SPTREMBL Acc. A0A1B0GS59]; Complement receptor 2 [Uniprot/SPTREMBL Acc. Q9DC83]
ENSMUSG00000108216	0.512113	NA	0.0185374	Gm44153
ENSMUSG00000026222	0.511588	NA	0.0244398	Sp100	Nuclear autoantigen Sp-100 [Uniprot/SPTREMBL Acc. A0A1B0GX24]; Nuclear autoantigen Sp-100 [Uniprot/SPTREMBL Acc. D6RIJ4]; Nuclear autoantigen Sp-100 [Uniprot/SPTREMBL Acc. E9Q4Y0]; Nuclear autoantigen Sp-100 [Uniprot/SPTREMBL Acc. E9QA05]; Nuclear autoantigen Sp-100 [Uniprot/SPTREMBL Acc. F6Q968]; Nuclear autoantigen Sp-100 [Uniprot/SPTREMBL Acc. F6WL90]; Nuclear autoantigen Sp-100 [Uniprot/SWISS…
ENSMUSG00000102939	0.510681	NA	0.0171633	Gm38111
ENSMUSG00000050390	0.510277	NA	0.0161899	C77080	Uncharacterized protein KIAA1522 [Uniprot/SWISSPROT Acc. A2A7S8]
ENSMUSG00000019947	0.509977	NA	0.0232642	Arid5b	AT-rich interactive domain-containing protein 5B [Uniprot/SWISSPROT Acc. Q8BM75]
ENSMUSG00000034853	0.509828	NA	0.0201205	Acot11	Acyl-coenzyme A thioesterase 11 [Uniprot/SPTREMBL Acc. A2AVR6]; Acyl-CoA thioesterase 11 [Uniprot/SPTREMBL Acc. Q543P6]; Acyl-coenzyme A thioesterase 11 [Uniprot/SWISSPROT Acc. Q8VHQ9]
ENSMUSG00000104493	0.50966	NA	0.0171436	Gm19552
ENSMUSG00000021902	0.509555	NA	0.0198199	Phf7	PHD finger protein 7 [Uniprot/SPTREMBL Acc. A2RTI5]; PHD finger protein 7 [Uniprot/SWISSPROT Acc. Q9DAG9]
ENSMUSG00000022052	0.509281	NA	0.0191585	Ppp2r2a	Serine/threonine-protein phosphatase 2A 55 kDa regulatory subunit B [Uniprot/SPTREMBL Acc. Q3TT94]; Serine/threonine-protein phosphatase 2A 55 kDa regulatory subunit B alpha isoform [Uniprot/SWISSPROT Acc. Q6P1F6]
ENSMUSG00000030651	0.509234	NA	0.0255467	Art2b	NAD(P)(+)--arginine ADP-ribosyltransferase [Uniprot/SPTREMBL Acc. A0A1B0GQV6]; T-cell ecto-ADP-ribosyltransferase 2 [Uniprot/SWISSPROT Acc. O35975]
ENSMUSG00000086184	0.508995	NA	0.0170751	Gm12764
ENSMUSG00000080957	0.50876	NA	0.0181342	Gm15739
ENSMUSG00000059994	0.508442	NA	0.0215159	Fcrl1	Fc receptor-like protein 1 [Uniprot/SPTREMBL Acc. A0A0A6YY56]; Fc receptor-like protein 1 [Uniprot/SPTREMBL Acc. A0A0R4J0W8]; Fc receptor-like protein 1 [Uniprot/SPTREMBL Acc. E9Q958]
ENSMUSG00000081809	0.508026	NA	0.0169147	Gm15539
ENSMUSG00000053101	0.507543	NA	0.0237712	Gpr141	Probable G-protein coupled receptor 141 [Uniprot/SWISSPROT Acc. Q7TQP0]
ENSMUSG00000073485	0.507512	NA	0.0197163	H3f3aos
ENSMUSG00000108393	0.507042	NA	0.0180313	Gm45055
ENSMUSG00000076498	0.506696	NA	0.0321782	Trbc2	Protein Trbc2 [Uniprot/SPTREMBL Acc. A0A075B5J4]
ENSMUSG00000063428	0.506621	NA	0.0185364	Ddo	D-aspartate oxidase [Uniprot/SPTREMBL Acc. Q2UVA9]; Putative uncharacterized protein [Uniprot/SPTREMBL Acc. Q3TNE8]; D-aspartate oxidase [Uniprot/SWISSPROT Acc. Q922Z0]; Putative uncharacterized protein [Uniprot/SPTREMBL Acc. Q9D2B4]
ENSMUSG00000108024	0.50624	NA	0.0180036	Gm43912
ENSMUSG00000026827	0.505992	NA	0.023924	Gpd2	Glycerol-3-phosphate dehydrogenase [Uniprot/SPTREMBL Acc. A2AQR0]; Glycerol-3-phosphate dehydrogenase, mitochondrial [Uniprot/SWISSPROT Acc. Q64521]
ENSMUSG00000110815	0.505511	NA	0.0165766	RP23-181A8.5
ENSMUSG00000009585	0.505354	NA	0.0319399	Apobec3	DNA dC->dU-editing enzyme APOBEC-3 [Uniprot/SPTREMBL Acc. E9QMH1]; DNA dC->dU-editing enzyme APOBEC-3 [Uniprot/SPTREMBL Acc. H3BJ44]; DNA dC->dU-editing enzyme APOBEC-3 [Uniprot/SPTREMBL Acc. H3BJD1]; DNA dC->dU-editing enzyme APOBEC-3 [Uniprot/SPTREMBL Acc. H3BJJ6]; DNA dC->dU-editing enzyme APOBEC-3 [Uniprot/SPTREMBL Acc. H3BJL0]; DNA dC->dU-editing enzyme APOBEC-3 [Uniprot/SPTREMBL Acc. H3BJQ3…
ENSMUSG00000106547	0.505354	NA	0.0192088	B230303O12Rik
ENSMUSG00000049744	0.50527	NA	0.0313465	Arhgap15	Rho GTPase activating protein 15, isoform CRA_c [Uniprot/SPTREMBL Acc. B1AW40]; Rho GTPase-activating protein 15 [Uniprot/SWISSPROT Acc. Q811M1]
ENSMUSG00000105824	0.505036	NA	0.0155294	Gm43466
ENSMUSG00000103996	0.504823	NA	0.0178415	4833421G17Rik
ENSMUSG00000032028	0.504416	NA	0.0178327	Nxpe2	NXPE family member 2 [Uniprot/SPTREMBL Acc. A0A0R4J0E5]; NXPE family member 2 [Uniprot/SPTREMBL Acc. D3Z433]; NXPE family member 2 [Uniprot/SPTREMBL Acc. E9Q4V1]
ENSMUSG00000027845	0.503969	NA	0.0163807	Dclre1b	5' exonuclease Apollo [Uniprot/SPTREMBL Acc. A0A0G2JF86]; 5' exonuclease Apollo [Uniprot/SPTREMBL Acc. D6RFP8]; 5' exonuclease Apollo [Uniprot/SWISSPROT Acc. Q8C7W7]
ENSMUSG00000018830	0.5033	NA	0.0305563	Myh11	Myosin-11 [Uniprot/SPTREMBL Acc. E9QPE7]
ENSMUSG00000066363	0.502907	NA	0.017247	Serpina3f	Serine protease inhibitor A3F [Uniprot/SWISSPROT Acc. Q80X76]
ENSMUSG00000103646	0.502835	NA	0.0171338	Gm37706
ENSMUSG00000016239	0.502821	NA	0.020069	Lonrf3	LON peptidase N-terminal domain and RING finger protein 3 [Uniprot/SWISSPROT Acc. Q9D4H7]
ENSMUSG00000106567	0.502613	NA	0.0196327	2010309G21Rik
ENSMUSG00000032688	0.50256	NA	0.0341317	Malt1	Mucosa-associated lymphoid tissue lymphoma translocation protein 1 homolog [Uniprot/SWISSPROT Acc. Q2TBA3]
ENSMUSG00000037922	0.502084	NA	0.0412928	Bank1	B-cell scaffold protein with ankyrin repeats [Uniprot/SPTREMBL Acc. A0A0G2JF26]; B-cell scaffold protein with ankyrin repeats [Uniprot/SPTREMBL Acc. B0F3S4]; B-cell scaffold protein with ankyrin repeats [Uniprot/SWISSPROT Acc. Q80VH0]
ENSMUSG00000033826	0.501403	NA	0.0318346	Dnah8	Dynein heavy chain 8, axonemal [Uniprot/SWISSPROT Acc. Q91XQ0]
ENSMUSG00000038679	0.500295	NA	0.0182013	Trps1	Trichorhinophalangeal syndrome I (Human), isoform CRA_b [Uniprot/SPTREMBL Acc. G3UW90]; Trichorhinophalangeal syndrome I (Human), isoform CRA_a [Uniprot/SPTREMBL Acc. Q80V18]; Zinc finger transcription factor Trps1 [Uniprot/SPTREMBL Acc. Q8BZ62]; Zinc finger transcription factor Trps1 [Uniprot/SPTREMBL Acc. V9GX39]; Zinc finger transcription factor Trps1 [Uniprot/SPTREMBL Acc. V9GX74]; Zinc finge…
ENSMUSG00000102850	0.499955	NA	0.0169427	Gm37082
ENSMUSG00000103497	0.499949	NA	0.0200849	Gm37407
ENSMUSG00000104204	0.499945	NA	0.0163989	Gm37397
ENSMUSG00000076731	0.499836	NA	0.0160284	Ighv8-12
ENSMUSG00000086584	0.499421	NA	0.0238269	Gm12002
ENSMUSG00000049904	0.499	NA	0.0192354	Tmem17	Transmembrane protein 17 [Uniprot/SWISSPROT Acc. Q8K0U3]
ENSMUSG00000071716	0.49868	NA	0.0176713	Apol7e	Protein Apol7e [Uniprot/SPTREMBL Acc. Q3UZ24]
ENSMUSG00000103696	0.498389	NA	0.0196082	Gm37531
ENSMUSG00000111496	0.498043	NA	0.0172552	RP23-331E5.10
ENSMUSG00000039997	0.497994	NA	0.027043	Ifi203
ENSMUSG00000036815	0.497994	NA	0.0163659	Dpp10	Inactive dipeptidyl peptidase 10 [Uniprot/SPTREMBL Acc. D3Z5I7]; Inactive dipeptidyl peptidase 10 [Uniprot/SPTREMBL Acc. E9QN98]
ENSMUSG00000038605	0.497979	NA	0.0213341	Samd10	Sterile alpha motif domain-containing protein 10 [Uniprot/SWISSPROT Acc. Q7TST3]
ENSMUSG00000103284	0.49749	NA	0.0180284	3110080O07Rik
ENSMUSG00000111425	0.495649	NA	0.015118	00R_AC107638.2
ENSMUSG00000106262	0.495487	NA	0.0187562	Gm43375
ENSMUSG00000103883	0.494945	NA	0.019236	Gm37010
ENSMUSG00000102426	0.494054	NA	0.0155609	RP23-330G24.3
ENSMUSG00000024795	0.493938	NA	0.0174646	Kif20b	Kinesin-like protein KIF20B [Uniprot/SWISSPROT Acc. Q80WE4]
ENSMUSG00000100863	0.493894	NA	0.0152412	Gm12669
ENSMUSG00000031433	0.493893	NA	0.0206478	Rbm41	RNA-binding protein 41 [Uniprot/SPTREMBL Acc. A2AG09]; RNA-binding protein 41 [Uniprot/SWISSPROT Acc. Q8JZV4]
ENSMUSG00000032883	0.493782	NA	0.0189567	Acsl3	Long-chain-fatty-acid--CoA ligase 3 [Uniprot/SPTREMBL Acc. D3Z4I4]; Long-chain-fatty-acid--CoA ligase 3 [Uniprot/SPTREMBL Acc. E9PUC2]; Long-chain-fatty-acid--CoA ligase 3 [Uniprot/SWISSPROT Acc. Q9CZW4]
ENSMUSG00000060227	0.492908	NA	0.0196285	Casc4	Protein CASC4 [Uniprot/SPTREMBL Acc. E9PZJ6]; Protein CASC4 [Uniprot/SWISSPROT Acc. Q6P2L7]
ENSMUSG00000109642	0.49283	NA	0.0151858	Gm45289
ENSMUSG00000108689	0.492383	NA	0.017795	Gm45354
ENSMUSG00000105597	0.492307	NA	0.017563	4633401B06Rik
ENSMUSG00000084792	0.491338	NA	0.0194452	1700056N10Rik
ENSMUSG00000031802	0.491193	NA	0.0182973	Phxr4
ENSMUSG00000033669	0.490778	NA	0.0169381	Zfp7	Protein Zfp7 [Uniprot/SPTREMBL Acc. Q3TFZ4]
ENSMUSG00000066057	0.490656	NA	0.0199732	Gm1976
ENSMUSG00000059447	0.490473	NA	0.0276241	Hadhb	Trifunctional enzyme subunit beta, mitochondrial [Uniprot/SPTREMBL Acc. D3YXU1]; Trifunctional enzyme subunit beta, mitochondrial [Uniprot/SWISSPROT Acc. Q99JY0]
ENSMUSG00000030494	0.489915	NA	0.0226756	Rhpn2	Rhophilin-2 [Uniprot/SWISSPROT Acc. Q8BWR8]
ENSMUSG00000104136	0.48959	NA	0.0162088	Gm36955
ENSMUSG00000104693	0.489483	NA	0.0171452	Gm42941
ENSMUSG00000023873	0.489299	NA	0.0181041	1700010I14Rik	Protein 1700010I14Rik [Uniprot/SPTREMBL Acc. Q3TTN6]; GI:13385330 [Uniprot/SPTREMBL Acc. Q7TPG0]
ENSMUSG00000070305	0.48878	NA	0.0198261	Mpzl3	Myelin protein zero-like protein 3 [Uniprot/SPTREMBL Acc. A0A0A0MQE9]; Myelin protein zero-like protein 3 [Uniprot/SWISSPROT Acc. Q3V3F6]
ENSMUSG00000068008	0.488711	NA	0.025675	Bpifb3	BPI fold-containing family B member 3 [Uniprot/SWISSPROT Acc. Q80ZU7]
ENSMUSG00000107041	0.488319	NA	0.0236464	Gm42735
ENSMUSG00000105950	0.487384	NA	0.0171436	Gm43679
ENSMUSG00000020395	0.486882	NA	0.0276573	Itk	Tyrosine-protein kinase ITK/TSK [Uniprot/SWISSPROT Acc. Q03526]; Tyrosine-protein kinase ITK/TSK [Uniprot/SPTREMBL Acc. Q5STT7]; Tyrosine-protein kinase [Uniprot/SPTREMBL Acc. Q5STT8]
ENSMUSG00000037674	0.486749	NA	0.0258499	Rfx7	Protein Rfx7 [Uniprot/SPTREMBL Acc. F8VPJ6]; MCG131701, isoform CRA_b [Uniprot/SPTREMBL Acc. Q3TDE2]
ENSMUSG00000061186	0.486176	NA	0.0171151	Sfmbt2	Scm-like with four MBT domains protein 2 [Uniprot/SPTREMBL Acc. Q3UH07]; Scm-like with four MBT domains protein 2 [Uniprot/SPTREMBL Acc. Q3UH63]; Scm-like with four MBT domains protein 2 [Uniprot/SPTREMBL Acc. Q8BG70]
ENSMUSG00000103162	0.486138	NA	0.0178983	Gm38147
ENSMUSG00000020059	0.485387	NA	0.0173989	Sycp3	Synaptonemal complex protein 3 [Uniprot/SPTREMBL Acc. A2RSE7]
ENSMUSG00000046591	0.485055	NA	0.023208	Ticrr	Treslin [Uniprot/SPTREMBL Acc. A0A0U1RNX1]; Treslin [Uniprot/SPTREMBL Acc. A0A0U1RQ28]; Treslin [Uniprot/SPTREMBL Acc. Q3UV49]; Treslin [Uniprot/SWISSPROT Acc. Q8BQ33]
ENSMUSG00000087579	0.483348	NA	0.0238582	1500017E21Rik
ENSMUSG00000029417	0.483316	NA	0.0168673	Cxcl9	C-X-C motif chemokine 9 [Uniprot/SWISSPROT Acc. P18340]
ENSMUSG00000102951	0.48319	NA	0.0158328	Gm37216
ENSMUSG00000021678	0.482737	NA	0.0204406	F2rl1	Proteinase-activated receptor 2 [Uniprot/SWISSPROT Acc. P55086]; Putative uncharacterized protein [Uniprot/SPTREMBL Acc. Q3TU81]
ENSMUSG00000111030	0.482086	NA	0.021663	RP24-282C4.10
ENSMUSG00000026839	0.481152	NA	0.018809	Upp2	Uridine phosphorylase [Uniprot/SPTREMBL Acc. A2APN2]; Uridine phosphorylase [Uniprot/SPTREMBL Acc. Q3UEN1]; Uridine phosphorylase 2 [Uniprot/SWISSPROT Acc. Q8CGR7]; Uridine phosphorylase [Uniprot/SPTREMBL Acc. Q8R093]
ENSMUSG00000080237	0.48068	NA	0.0199914	Gm14239
ENSMUSG00000028572	0.480678	NA	0.0276653	Hook1	Protein Hook homolog 1 [Uniprot/SWISSPROT Acc. Q8BIL5]; Protein Hook homolog 1 [Uniprot/SPTREMBL Acc. Q8BJ23]
ENSMUSG00000024754	0.480398	NA	0.0231135	Tmem2	Transmembrane protein 2 [Uniprot/SWISSPROT Acc. Q5FWI3]
ENSMUSG00000038421	0.48009	NA	0.0212805	Fcrla	Fc receptor-like A [Uniprot/SWISSPROT Acc. Q920A9]
ENSMUSG00000102719	0.480076	NA	0.0192744	Gm37760
ENSMUSG00000110830	0.479873	NA	0.0212762	RP23-331E5.8
ENSMUSG00000074480	0.479779	NA	0.0181494	Mex3a	Protein Mex3a [Uniprot/SPTREMBL Acc. G3UYU0]
ENSMUSG00000046080	0.479674	NA	0.0179037	Clec9a	C-type lectin domain family 9 member A [Uniprot/SWISSPROT Acc. Q8BRU4]
ENSMUSG00000103804	0.47929	NA	0.0155661	Gm37062
ENSMUSG00000108741	0.47901	NA	0.0172726	Gm44553
ENSMUSG00000102258	0.478885	NA	0.0172237	Gm38257
ENSMUSG00000022491	0.477792	NA	0.0193226	Glycam1	Glycosylation-dependent cell adhesion molecule 1 [Uniprot/SWISSPROT Acc. Q02596]
ENSMUSG00000104943	0.477173	NA	0.0165826	Gm42868
ENSMUSG00000029370	0.477156	NA	0.0181762	Rassf6	Ras association (RalGDS/AF-6) domain family 6, isoform CRA_b [Uniprot/SPTREMBL Acc. G3X8Z9]; Ras association domain-containing protein 6 [Uniprot/SWISSPROT Acc. Q80UQ2]
ENSMUSG00000027605	0.476996	NA	0.0239242	Acss2	Acetyl-coenzyme A synthetase, cytoplasmic [Uniprot/SPTREMBL Acc. A2AQN4]; Acetyl-coenzyme A synthetase, cytoplasmic [Uniprot/SPTREMBL Acc. A2AQN5]; Acetyl-coenzyme A synthetase, cytoplasmic [Uniprot/SPTREMBL Acc. F7CU63]; Acetyl-coenzyme A synthetase, cytoplasmic [Uniprot/SWISSPROT Acc. Q9QXG4]
ENSMUSG00000040270	0.476041	NA	0.017466	Bach2	Transcription regulator protein BACH2 [Uniprot/SWISSPROT Acc. P97303]
ENSMUSG00000109656	0.475982	NA	0.0180891	Gm45548
ENSMUSG00000031349	0.475742	NA	0.019399	Nsdhl	NAD(P) dependent steroid dehydrogenase-like [Uniprot/SPTREMBL Acc. Q3US15]; Sterol-4-alpha-carboxylate 3-dehydrogenase, decarboxylating [Uniprot/SWISSPROT Acc. Q9R1J0]
ENSMUSG00000028033	0.475202	NA	0.0212576	Kcnq5	Potassium voltage-gated channel subfamily KQT member 5 [Uniprot/SPTREMBL Acc. E9Q9F1]; Potassium voltage-gated channel subfamily KQT member 5 [Uniprot/SPTREMBL Acc. G3UYG5]; Potassium voltage-gated channel subfamily KQT member 5 [Uniprot/SPTREMBL Acc. G3UYP4]; Potassium voltage-gated channel subfamily KQT member 5 [Uniprot/SPTREMBL Acc. G3UZ84]; Potassium voltage-gated channel subfamily KQT membe…
ENSMUSG00000052477	0.475168	NA	0.0159837	C130026I21Rik	Protein C130026I21Rik [Uniprot/SPTREMBL Acc. E0CXL1]; Protein C130026I21Rik [Uniprot/SPTREMBL Acc. E0CXN9]; Protein C130026I21Rik [Uniprot/SPTREMBL Acc. E0CY74]; Protein C130026I21Rik [Uniprot/SPTREMBL Acc. F7D3Q7]; Protein C130026I21Rik [Uniprot/SPTREMBL Acc. Q3KNJ6]; Protein C130026I21Rik [Uniprot/SPTREMBL Acc. Q8C898]
ENSMUSG00000054435	0.474988	NA	0.0296293	Gimap4	GTPase IMAP family member 4 [Uniprot/SPTREMBL Acc. D3YTN4]; GTPase IMAP family member 4 [Uniprot/SPTREMBL Acc. D3YWB5]; GTPase IMAP family member 4 [Uniprot/SPTREMBL Acc. D3Z7Q4]; GTPase IMAP family member 4 [Uniprot/SPTREMBL Acc. D6RGS2]; GTPase IMAP family member 4 [Uniprot/SWISSPROT Acc. Q99JY3]
ENSMUSG00000027009	0.474643	NA	0.0363178	Itga4	Alpha-4 integrin [Uniprot/SPTREMBL Acc. Q792F9]
ENSMUSG00000026495	0.474215	NA	0.0188925	Efcab2	EF-hand calcium-binding domain-containing protein 2 [Uniprot/SWISSPROT Acc. Q9CQ46]
ENSMUSG00000019779	0.473895	NA	0.0176347	Frk	Tyrosine-protein kinase FRK [Uniprot/SWISSPROT Acc. Q922K9]
ENSMUSG00000038903	0.473604	NA	0.0238412	Ccdc68	Coiled-coil domain-containing protein 68 [Uniprot/SWISSPROT Acc. Q8BVC4]
ENSMUSG00000111131	0.473065	NA	0.0171032	RP23-205H11.3
ENSMUSG00000103085	0.472806	NA	0.0191305	Gm38120
ENSMUSG00000101365	0.471773	NA	0.0186438	Gm19325
ENSMUSG00000109157	0.471686	NA	0.0176852	Gm44829
ENSMUSG00000050954	0.470678	NA	0.0213677	Zfp169	Protein Zfp169 [Uniprot/SPTREMBL Acc. E9Q3R6]; Protein Zfp169 [Uniprot/SPTREMBL Acc. G5E912]; Protein Zfp169 [Uniprot/SPTREMBL Acc. H3BKT6]; Protein Zfp169 [Uniprot/SPTREMBL Acc. H3BL87]
ENSMUSG00000046794	0.470638	NA	0.0158913	Ppp1r3b	Protein phosphatase 1 regulatory subunit 3B [Uniprot/SWISSPROT Acc. Q8C767]
ENSMUSG00000105176	0.470584	NA	0.0191518	Gm43668
ENSMUSG00000044566	0.470577	NA	0.0187351	Cage1	Cancer-associated gene 1 protein homolog [Uniprot/SWISSPROT Acc. Q5IR70]
ENSMUSG00000049092	0.470364	NA	0.0167668	Gpr137c	Protein Gpr137c [Uniprot/SPTREMBL Acc. E9Q343]
ENSMUSG00000037239	0.469761	NA	0.0186862	Spred3	Sprouty-related, EVH1 domain-containing protein 3 [Uniprot/SPTREMBL Acc. A0A0R4J0K0]
ENSMUSG00000108521	0.469712	NA	0.0198278	Gm44639
ENSMUSG00000031756	0.469379	NA	0.0197323	Cenpn	Centromere protein N [Uniprot/SWISSPROT Acc. Q9CZW2]
ENSMUSG00000097793	0.469316	NA	0.0159972	Gm17259
ENSMUSG00000074071	0.468674	NA	0.0177377	Fam169b	Protein FAM169B [Uniprot/SWISSPROT Acc. Q8CHT6]
ENSMUSG00000076608	0.46823	NA	0.0231089	Igkj5
ENSMUSG00000032578	0.467882	NA	0.0164194	Cish	Cytokine-inducible SH2-containing protein [Uniprot/SPTREMBL Acc. E9Q273]; Cytokine-inducible SH2-containing protein [Uniprot/SPTREMBL Acc. E9Q2F4]; Cytokine-inducible SH2-containing protein [Uniprot/SWISSPROT Acc. Q62225]
ENSMUSG00000050323	0.467655	NA	0.0151043	Ndufaf6	NADH dehydrogenase (ubiquinone) complex I, assembly factor 6 [Uniprot/SWISSPROT Acc. A2AIL4]
ENSMUSG00000022270	0.467572	NA	0.0190806	Fam134b	Reticulophagy receptor Fam134b [Uniprot/SWISSPROT Acc. Q8VE91]
ENSMUSG00000076615	0.467562	NA	0.0255825	Ighg3	Protein Ighg3 [Uniprot/SPTREMBL Acc. A0A075B5P5]
ENSMUSG00000043592	0.46752	NA	0.0177708	Unc5cl	UNC5C-like protein [Uniprot/SPTREMBL Acc. E9QLC2]
ENSMUSG00000103144	0.467366	NA	0.0197305	Pcdhga1	Protein Pcdhga1 [Uniprot/SPTREMBL Acc. A0A0A6YW27]; MCG133388, isoform CRA_t [Uniprot/SPTREMBL Acc. Q91XZ0]
ENSMUSG00000105842	0.467083	NA	0.0194369	Gm43329
ENSMUSG00000031377	0.466884	NA	0.0160394	Bmx	Tyrosine-protein kinase [Uniprot/SPTREMBL Acc. B1AUL5]; Tyrosine-protein kinase [Uniprot/SPTREMBL Acc. B1AUL6]; Cytoplasmic tyrosine-protein kinase BMX [Uniprot/SWISSPROT Acc. P97504]
ENSMUSG00000062939	0.466882	NA	0.0167403	Stat4	Signal transducer and activator of transcription [Uniprot/SPTREMBL Acc. Q3V157]
ENSMUSG00000001247	0.466217	NA	0.0254109	Lsr	Lipolysis-stimulated lipoprotein receptor [Uniprot/SWISSPROT Acc. Q99KG5]
ENSMUSG00000031264	0.466187	NA	0.0215573	Btk	Tyrosine-protein kinase [Uniprot/SPTREMBL Acc. A2BDW0]; Tyrosine-protein kinase BTK [Uniprot/SWISSPROT Acc. P35991]
ENSMUSG00000032350	0.465993	NA	0.0194224	Gclc	Glutamate--cysteine ligase catalytic subunit [Uniprot/SWISSPROT Acc. P97494]; Glutamate-cysteine ligase, catalytic subunit, isoform CRA_c [Uniprot/SPTREMBL Acc. Q3TEF1]
ENSMUSG00000069892	0.465872	NA	0.0181305	9930111J21Rik2	Protein 9930111J21Rik1 [Uniprot/SPTREMBL Acc. Q5SVN9]; Protein 9930111J21Rik2 [Uniprot/SPTREMBL Acc. Q5SVP2]; Interferon-gamma-inducible GTPase Ifggb1 protein [Uniprot/SPTREMBL Acc. Q8CB10]
ENSMUSG00000110079	0.465514	NA	0.0195615	Gm45292
ENSMUSG00000109684	0.465491	NA	0.0164555	RP23-106I21.6
ENSMUSG00000087366	0.465301	NA	0.0238885	Junos
ENSMUSG00000073563	0.465275	NA	0.0265707	Csnk1g3	Casein kinase I isoform gamma-3 [Uniprot/SWISSPROT Acc. Q8C4X2]
ENSMUSG00000029204	0.46519	NA	0.0387752	Rhoh	MCG5738 [Uniprot/SPTREMBL Acc. Q504M6]; Rho-related GTP-binding protein RhoH [Uniprot/SWISSPROT Acc. Q9D3G9]
ENSMUSG00000005267	0.464855	NA	0.017389	Zfp287	Zinc finger protein 287 [Uniprot/SPTREMBL Acc. B7ZC81]; Zinc finger protein 287 [Uniprot/SPTREMBL Acc. Q3UZW0]; Zinc finger protein 287 [Uniprot/SPTREMBL Acc. Q5SVS9]; Zinc finger protein 287 [Uniprot/SWISSPROT Acc. Q9EQB9]
ENSMUSG00000021569	0.464466	NA	0.023653	Trip13	Pachytene checkpoint protein 2 homolog [Uniprot/SWISSPROT Acc. Q3UA06]
ENSMUSG00000106734	0.464117	NA	0.0244615	Gm20559
ENSMUSG00000030795	0.464029	NA	0.0321682	Fus	RNA-binding protein FUS [Uniprot/SPTREMBL Acc. G3UXT7]; RNA-binding protein FUS [Uniprot/SPTREMBL Acc. G3UZD2]; RNA-binding protein FUS [Uniprot/SWISSPROT Acc. P56959]; Fusion, derived from t(12;16) malignant liposarcoma (Human), isoform CRA_a [Uniprot/SPTREMBL Acc. Q564D0]; RNA-binding protein FUS [Uniprot/SPTREMBL Acc. Q8BNR3]; Fusion, derived from t(1216) malignant liposarcoma (Human) [Uniprot…
ENSMUSG00000104107	0.463753	NA	0.021595	Gm37879
ENSMUSG00000028341	0.463588	NA	0.0152048	Nr4a3	Nuclear receptor subfamily 4 group A member 3 [Uniprot/SPTREMBL Acc. F6R7A2]; Nuclear receptor subfamily 4 group A member 3 [Uniprot/SWISSPROT Acc. Q9QZB6]
ENSMUSG00000087368	0.463559	NA	0.0197399	BC065397
ENSMUSG00000038943	0.463416	NA	0.0198215	Prc1	Protein regulator of cytokinesis 1 [Uniprot/SPTREMBL Acc. G3UW86]; Protein regulator of cytokinesis 1 [Uniprot/SPTREMBL Acc. G3UWQ7]; Protein regulator of cytokinesis 1 [Uniprot/SPTREMBL Acc. G3UXB1]; Protein regulator of cytokinesis 1 [Uniprot/SPTREMBL Acc. G3UXT4]; Protein regulator of cytokinesis 1 [Uniprot/SPTREMBL Acc. G3UY19]; Protein regulator of cytokinesis 1 [Uniprot/SPTREMBL Acc. G3UYX6…
ENSMUSG00000007035	0.463024	NA	0.016017	Msh5	MutS protein homolog 5 [Uniprot/SPTREMBL Acc. A0A0R4IZY8]; MutS protein homolog 5 [Uniprot/SPTREMBL Acc. G3UYF6]; MutS protein homolog 5 [Uniprot/SPTREMBL Acc. G3UZ06]; MutS protein homolog 5 [Uniprot/SPTREMBL Acc. G3UZB5]
ENSMUSG00000057132	0.462831	NA	0.0206773	Rpgrip1	RPGRIP1 variant-11aa [Uniprot/SPTREMBL Acc. E7CHD7]; X-linked retinitis pigmentosa GTPase regulator-interacting protein 1 [Uniprot/SPTREMBL Acc. E9QQ97]; X-linked retinitis pigmentosa GTPase regulator-interacting protein 1 [Uniprot/SPTREMBL Acc. M0QW56]; X-linked retinitis pigmentosa GTPase regulator-interacting protein 1 [Uniprot/SPTREMBL Acc. M0QW58]; X-linked retinitis pigmentosa GTPase regula…
ENSMUSG00000092340	0.462691	NA	0.0171804	Olfr754-ps1
ENSMUSG00000037795	0.46262	NA	0.0269248	N4bp2	Protein N4bp2 [Uniprot/SPTREMBL Acc. A0A0J9YUP5]; Protein N4bp2 [Uniprot/SPTREMBL Acc. F8VQG7]
ENSMUSG00000024727	0.462573	NA	0.0216553	Trpm6	Transient receptor potential cation channel subfamily M member 6 [Uniprot/SWISSPROT Acc. Q8CIR4]
ENSMUSG00000101188	0.462513	NA	0.0162057	Eif4a-ps4
ENSMUSG00000091509	0.462335	NA	0.0185553	Gm17066
ENSMUSG00000037940	0.462298	NA	0.0167027	Inpp4b	Type II inositol 3,4-bisphosphate 4-phosphatase [Uniprot/SPTREMBL Acc. E9PVM3]; Type II inositol 3,4-bisphosphate 4-phosphatase [Uniprot/SPTREMBL Acc. F8WJC1]; Type II inositol 3,4-bisphosphate 4-phosphatase [Uniprot/SWISSPROT Acc. Q6P1Y8]
ENSMUSG00000038007	0.461823	NA	0.0288163	Acer2	Alkaline ceramidase 2 [Uniprot/SWISSPROT Acc. Q8VD53]
ENSMUSG00000094872	0.461672	NA	0.0197244	Igkv9-120
ENSMUSG00000105245	0.461663	NA	0.0255559	Gm43076
ENSMUSG00000032718	0.46107	NA	0.0166478	Mansc1	MANSC domain-containing protein 1 [Uniprot/SWISSPROT Acc. Q9CR33]
ENSMUSG00000105272	0.460971	NA	0.0187066	Gm43071
ENSMUSG00000035649	0.460288	NA	0.0182616	Zcchc7	Zinc finger CCHC domain-containing protein 7 [Uniprot/SWISSPROT Acc. B1AX39]; Zinc finger CCHC domain-containing protein 7 [Uniprot/SPTREMBL Acc. F7CLJ4]
ENSMUSG00000090222	0.460159	NA	0.0162475	Ifi203-ps
ENSMUSG00000090626	0.460073	NA	0.0172319	Tex9	Testis-expressed sequence 9 protein [Uniprot/SWISSPROT Acc. Q9D845]
ENSMUSG00000111212	0.459975	NA	0.0313472	CAAA01194877.2
ENSMUSG00000105848	0.459276	NA	0.0210188	Gm42683
ENSMUSG00000026576	0.459112	NA	0.0174559	Atp1b1	Sodium/potassium-transporting ATPase subunit beta [Uniprot/SPTREMBL Acc. A0A0A6YX05]; Sodium/potassium-transporting ATPase subunit beta-1 [Uniprot/SWISSPROT Acc. P14094]; Sodium/potassium-transporting ATPase subunit beta [Uniprot/SPTREMBL Acc. Q545P0]
ENSMUSG00000080810	0.458341	NA	0.0179009	Gm11737
ENSMUSG00000047146	0.457013	NA	0.018239	Tet1	Methylcytosine dioxygenase TET1 [Uniprot/SPTREMBL Acc. E9Q9Y4]; Methylcytosine dioxygenase TET1 [Uniprot/SWISSPROT Acc. Q3URK3]
ENSMUSG00000082319	0.456742	NA	0.0183005	Gm8822
ENSMUSG00000004347	0.456549	NA	0.0173958	Pde1c	Phosphodiesterase [Uniprot/SPTREMBL Acc. A0A0N4SWG4]; Phosphodiesterase [Uniprot/SPTREMBL Acc. E9Q7V6]; Phosphodiesterase [Uniprot/SPTREMBL Acc. Q5D0E7]; Calcium/calmodulin-dependent 3',5'-cyclic nucleotide phosphodiesterase 1C [Uniprot/SWISSPROT Acc. Q64338]; Phosphodiesterase [Uniprot/SPTREMBL Acc. Q8CDV2]; Phosphodiesterase [Uniprot/SPTREMBL Acc. Q9D5W0]
ENSMUSG00000103123	0.456281	NA	0.0180773	Gm37390
ENSMUSG00000045328	0.456043	NA	0.0175682	Cenpe	Centromere-associated protein E [Uniprot/SPTREMBL Acc. E9QKK1]
ENSMUSG00000021379	0.455755	NA	0.0238441	Id4	DNA-binding protein inhibitor ID-4 [Uniprot/SWISSPROT Acc. P41139]; Putative uncharacterized protein [Uniprot/SPTREMBL Acc. Q544D2]
ENSMUSG00000106427	0.455414	NA	0.0156254	Gm42820
ENSMUSG00000105677	0.455322	NA	0.0183378	Gm43328
ENSMUSG00000105826	0.455077	NA	0.0166945	Gm43819
ENSMUSG00000110914	0.455014	NA	0.0152449	RP24-531B21.2
ENSMUSG00000003418	0.454706	NA	0.0291752	St8sia6	ST8 alpha-N-acetyl-neuraminide alpha-2,8-sialyltransferase 6 [Uniprot/SPTREMBL Acc. Q148N5]; Alpha-2,8-sialyltransferase 8F [Uniprot/SWISSPROT Acc. Q8K4T1]
ENSMUSG00000107970	0.454671	NA	0.019881	RP23-355N5.6
ENSMUSG00000092260	0.454419	NA	0.0160195	Zfp963	Protein Zfp963 [Uniprot/SPTREMBL Acc. D3YVX8]; Protein Zfp963 [Uniprot/SPTREMBL Acc. D3Z2T8]
ENSMUSG00000108542	0.454355	NA	0.0168102	Gm44834
ENSMUSG00000031488	0.454063	NA	0.0197842	Rab11fip1	Rab11 family-interacting protein 1 [Uniprot/SPTREMBL Acc. E9Q8L9]; Rab11 family-interacting protein 1 [Uniprot/SWISSPROT Acc. Q9D620]
ENSMUSG00000030068	0.453812	NA	0.027592	Gm20696	Protein Gm20696 [Uniprot/SPTREMBL Acc. H3BJN7]
ENSMUSG00000103348	0.453593	NA	0.0180455	Gm37053
ENSMUSG00000099375	0.453299	NA	0.0170108	Gm28187
ENSMUSG00000005968	0.453274	NA	0.0182357	Tuft1	Tuftelin [Uniprot/SWISSPROT Acc. O08970]; Putative uncharacterized protein [Uniprot/SPTREMBL Acc. Q3V1F5]
ENSMUSG00000045573	0.453132	NA	0.0174223	Penk	Proenkephalin-A [Uniprot/SPTREMBL Acc. B1AZQ0]; Proenkephalin-A [Uniprot/SWISSPROT Acc. P22005]
ENSMUSG00000031245	0.453	NA	0.0199914	Hmgn5	High mobility group nucleosome-binding domain-containing protein 5 [Uniprot/SWISSPROT Acc. Q9JL35]
ENSMUSG00000007989	0.452499	NA	0.0177227	Fzd3	Frizzled-3 [Uniprot/SWISSPROT Acc. Q61086]
ENSMUSG00000027353	0.452246	NA	0.0171949	Mcm8	DNA helicase MCM8 [Uniprot/SWISSPROT Acc. Q9CWV1]
ENSMUSG00000032400	0.45209	NA	0.0184269	Zwilch	Protein zwilch homolog [Uniprot/SPTREMBL Acc. D3Z6K4]; Protein zwilch homolog [Uniprot/SPTREMBL Acc. F6TCM4]; Protein zwilch homolog [Uniprot/SPTREMBL Acc. G3X9Z0]; Protein zwilch homolog [Uniprot/SPTREMBL Acc. H3BJ52]; Protein zwilch homolog [Uniprot/SPTREMBL Acc. H3BKB9]; Protein zwilch homolog [Uniprot/SPTREMBL Acc. H3BKZ0]; Protein zwilch homolog [Uniprot/SPTREMBL Acc. H3BL96]
ENSMUSG00000023235	0.451965	NA	0.0178351	Ccl25	C-C motif chemokine 25 [Uniprot/SPTREMBL Acc. D3YWJ1]; C-C motif chemokine 25 [Uniprot/SPTREMBL Acc. D3Z470]; C-C motif chemokine 25 [Uniprot/SWISSPROT Acc. O35903]; C-C motif chemokine 25 [Uniprot/SPTREMBL Acc. Q3V2F3]
ENSMUSG00000038225	0.451856	NA	0.0274873	Primpol	DNA-directed primase/polymerase protein [Uniprot/SPTREMBL Acc. D3YXL5]; DNA-directed primase/polymerase protein [Uniprot/SWISSPROT Acc. Q6P1E7]
ENSMUSG00000041782	0.451673	NA	0.0211131	Lad1	Ladinin-1 [Uniprot/SWISSPROT Acc. P57016]
ENSMUSG00000097365	0.45156	NA	0.0159867	C030034L19Rik
ENSMUSG00000108954	0.451406	NA	0.0192366	Gm44901
ENSMUSG00000021611	0.45123	NA	0.0200348	Tert	Telomerase reverse transcriptase [Uniprot/SWISSPROT Acc. O70372]
ENSMUSG00000025058	0.451039	NA	0.0186773	5430427O19Rik	Uncharacterized protein CXorf21 homolog [Uniprot/SWISSPROT Acc. Q9D3J9]
ENSMUSG00000085133	0.450728	NA	0.0178519	B930095G15Rik
ENSMUSG00000103046	0.450719	NA	0.0216739	Gm37309
ENSMUSG00000086111	0.450417	NA	0.015099	Gm15326
ENSMUSG00000014030	0.450408	NA	0.0271064	Pax5	Paired box protein Pax-5 [Uniprot/SPTREMBL Acc. A0A087WST9]; Paired box protein Pax-5 [Uniprot/SPTREMBL Acc. A0A0A6YVX2]; Paired box protein Pax-5 [Uniprot/SPTREMBL Acc. A2AKM5]; Paired box protein Pax-5 [Uniprot/SPTREMBL Acc. A2AKM6]; Paired box protein Pax-5 [Uniprot/SPTREMBL Acc. A2AKM7]; Paired box protein Pax-5 [Uniprot/SPTREMBL Acc. A2AKM8]; Paired box protein Pax-5 [Uniprot/SPTREMBL Acc. G…
ENSMUSG00000087266	0.450125	NA	0.0167376	Gm15991
ENSMUSG00000035270	0.450035	NA	0.0172016	Impg2	Interphotoreceptor matrix proteoglycan 2 [Uniprot/SWISSPROT Acc. Q80XH2]
ENSMUSG00000033060	0.450002	NA	0.0190457	Lmo7	Protein Lmo7 [Uniprot/SPTREMBL Acc. E0CZD8]; Protein Lmo7 [Uniprot/SPTREMBL Acc. E9PYF4]; Protein Lmo7 [Uniprot/SPTREMBL Acc. E9PYI7]; Protein Lmo7 [Uniprot/SPTREMBL Acc. F6TFN2]; Protein Lmo7 [Uniprot/SPTREMBL Acc. F6VG99]; Protein Lmo7 [Uniprot/SPTREMBL Acc. Q3UPW3]
ENSMUSG00000024598	0.44987	NA	0.0272865	Fbn2	Fibrillin-2 [Uniprot/SWISSPROT Acc. Q61555]
ENSMUSG00000076928	0.449799	NA	0.0279578	Trac
ENSMUSG00000109879	0.449105	NA	0.0197236	Gm10997
ENSMUSG00000079339	0.448933	NA	0.0176548	Ifit1bl1	Protein Ifit1bl1 [Uniprot/SPTREMBL Acc. D3Z6F0]; Protein Ifit1bl1 [Uniprot/SPTREMBL Acc. E9PXF7]
ENSMUSG00000031775	0.44882	NA	0.0171714	Pllp	Plasmolipin [Uniprot/SWISSPROT Acc. Q9DCU2]
ENSMUSG00000038784	0.447926	NA	0.0216935	Cnot4	CCR4-NOT transcription complex subunit 4 [Uniprot/SPTREMBL Acc. A0A0R4J1K1]; CCR4-NOT transcription complex subunit 4 [Uniprot/SPTREMBL Acc. E9QA19]; CCR4-NOT transcription complex subunit 4 [Uniprot/SPTREMBL Acc. Q05BG1]; Putative uncharacterized protein [Uniprot/SPTREMBL Acc. Q3TMD4]; CCR4-NOT transcription complex subunit 4 [Uniprot/SWISSPROT Acc. Q8BT14]
ENSMUSG00000047867	0.447893	NA	0.0323309	Gimap6	GTPase IMAP family member 6 [Uniprot/SWISSPROT Acc. Q8K349]
ENSMUSG00000031886	0.447789	NA	0.0221273	Ces2e	Pyrethroid hydrolase Ces2e [Uniprot/SWISSPROT Acc. Q8BK48]
ENSMUSG00000097536	0.447637	NA	0.0164243	2610037D02Rik
ENSMUSG00000102960	0.447077	NA	0.019252	Gm37943
ENSMUSG00000103772	0.446695	NA	0.0165971	Gm36933
ENSMUSG00000005364	0.446692	NA	0.0152329	Il5ra	Interleukin-5 receptor subunit alpha [Uniprot/SPTREMBL Acc. A0A0N4SUU4]; Interleukin-5 receptor subunit alpha [Uniprot/SWISSPROT Acc. P21183]; Interleukin 5 receptor, alpha [Uniprot/SPTREMBL Acc. Q05A81]
ENSMUSG00000038879	0.4462	NA	0.0256627	Nipal2	NIPA-like domain containing 2, isoform CRA_a [Uniprot/SPTREMBL Acc. A0A0R4J0G3]
ENSMUSG00000069609	0.445863	NA	0.0256518	Cd300ld4	Protein Cd300ld4 [Uniprot/SPTREMBL Acc. A2A7W1]
ENSMUSG00000078427	0.445131	NA	0.0168169	Sarnp	MCG113697 [Uniprot/SPTREMBL Acc. B2RXM7]; SAP domain-containing ribonucleoprotein [Uniprot/SWISSPROT Acc. Q9D1J3]
ENSMUSG00000042514	0.444786	NA	0.0185572	Klhl14	Kelch-like protein 14 [Uniprot/SWISSPROT Acc. Q69ZK5]
ENSMUSG00000107115	0.444551	NA	0.0179151	Gm43052
ENSMUSG00000058126	0.444449	NA	0.023099	Tpm3-rs7	Protein Tpm3-rs7 [Uniprot/SPTREMBL Acc. D3Z2H9]
ENSMUSG00000108154	0.44443	NA	0.018266	Gm44033
ENSMUSG00000020074	0.443519	NA	0.0308782	Ccar1	Cell division cycle and apoptosis regulator protein 1 [Uniprot/SWISSPROT Acc. Q8CH18]
ENSMUSG00000034833	0.44336	NA	0.0194355	Tespa1	Protein TESPA1 [Uniprot/SWISSPROT Acc. Q3U132]
ENSMUSG00000032870	0.443265	NA	0.0253077	Smap2	Stromal membrane-associated protein 2 [Uniprot/SWISSPROT Acc. Q7TN29]
ENSMUSG00000069495	0.44311	NA	0.0213437	Epc2	Enhancer of polycomb homolog 2 [Uniprot/SPTREMBL Acc. A2AQV0]; Enhancer of polycomb homolog 2 [Uniprot/SWISSPROT Acc. Q8C0I4]
ENSMUSG00000053641	0.442434	NA	0.0229577	Dennd4a	Protein Dennd4a [Uniprot/SPTREMBL Acc. E9Q8V6]
ENSMUSG00000091694	0.442347	NA	0.0209762	Apol11b	Protein Apol11b [Uniprot/SPTREMBL Acc. E9PUZ0]; Protein Apol11b [Uniprot/SPTREMBL Acc. M0QWF2]; Protein Apol11b [Uniprot/SPTREMBL Acc. M0QWU4]
ENSMUSG00000024376	0.441628	NA	0.02308	Epb41l4a	Band 4.1-like protein 4A [Uniprot/SWISSPROT Acc. P52963]
ENSMUSG00000062198	0.441604	NA	0.0170917	2700097O09Rik	Protein 2700097O09Rik [Uniprot/SPTREMBL Acc. Q6PGK3]
ENSMUSG00000015316	0.441561	NA	0.0201611	Slamf1	SLAM [Uniprot/SPTREMBL Acc. Q544K1]; Signaling lymphocytic activation molecule [Uniprot/SWISSPROT Acc. Q9QUM4]
ENSMUSG00000085603	0.441342	NA	0.0196031	Gm11346
ENSMUSG00000034981	0.441013	NA	0.0221194	Parm1	Prostate androgen-regulated mucin-like protein 1 homolog [Uniprot/SWISSPROT Acc. Q923D3]
ENSMUSG00000042474	0.440809	NA	0.0266219	Fcmr	Fas apoptotic inhibitory molecule 3 [Uniprot/SPTREMBL Acc. A0A0G2LB91]
ENSMUSG00000031934	0.440593	NA	0.0189103	Panx1	Pannexin-1 [Uniprot/SPTREMBL Acc. B1PL19]; Pannexin-1 [Uniprot/SPTREMBL Acc. E9PY07]; Pannexin-1 [Uniprot/SWISSPROT Acc. Q9JIP4]
ENSMUSG00000052676	0.440399	NA	0.021354	Zmat1	RIKEN cDNA B930008K04 [Uniprot/SPTREMBL Acc. G5E8E4]; Zinc finger matrin-type protein 1 [Uniprot/SPTREMBL Acc. Z4YL92]
ENSMUSG00000052516	0.440381	NA	0.018144	Robo2	Roundabout homolog 2 [Uniprot/SPTREMBL Acc. E9PYK2]; Roundabout homolog 2 [Uniprot/SPTREMBL Acc. E9Q6A0]; ROBO2 isoform b [Uniprot/SPTREMBL Acc. Q19AB2]
ENSMUSG00000105556	0.440186	NA	0.019302	Gm43080
ENSMUSG00000111422	0.43997	NA	0.0175245	1700027J07Rik
ENSMUSG00000037411	0.439369	NA	0.0188254	Serpine1	Plasminogen activator inhibitor 1 [Uniprot/SPTREMBL Acc. G5E899]
ENSMUSG00000018925	0.439247	NA	0.0169155	Heatr9	Protein HEATR9 [Uniprot/SWISSPROT Acc. Q5QNV8]
ENSMUSG00000028545	0.439092	NA	0.0179769	Bend5	BEN domain-containing protein 5 [Uniprot/SPTREMBL Acc. F6Q2G7]; BEN domain-containing protein 5 [Uniprot/SWISSPROT Acc. Q8C6D4]
ENSMUSG00000103197	0.439061	NA	0.0163689	Gm37642
ENSMUSG00000028456	0.438899	NA	0.0173028	Unc13b	Protein unc-13 homolog B [Uniprot/SPTREMBL Acc. A0A140LHX5]; Protein unc-13 homolog B [Uniprot/SPTREMBL Acc. A0A140LJ69]; Protein unc-13 homolog B [Uniprot/SPTREMBL Acc. E9Q263]; Protein unc-13 homolog B [Uniprot/SPTREMBL Acc. F6X605]; Protein unc-13 homolog B [Uniprot/SPTREMBL Acc. F7CEK4]; Protein unc-13 homolog B [Uniprot/SWISSPROT Acc. Q9Z1N9]
ENSMUSG00000036890	0.43878	NA	0.0196047	Gtdc1	Glycosyltransferase-like domain-containing protein 1 [Uniprot/SWISSPROT Acc. Q8BW56]
ENSMUSG00000097151	0.438703	NA	0.0185214	Gm26514
ENSMUSG00000056919	0.438617	NA	0.0166212	Cep162	Centrosomal protein of 162 kDa [Uniprot/SWISSPROT Acc. Q6ZQ06]
ENSMUSG00000105201	0.438265	NA	0.0166004	Gm43362
ENSMUSG00000111690	0.438247	NA	0.022327	RP23-284E19.8
ENSMUSG00000073902	0.437933	NA	0.0235506	Gm1966
ENSMUSG00000029910	0.43731	NA	0.0193983	Mad2l1	MAD2 mitotic arrest deficient-like 1 (Yeast) [Uniprot/SPTREMBL Acc. Q5HZH8]; Mitotic spindle assembly checkpoint protein MAD2A [Uniprot/SWISSPROT Acc. Q9Z1B5]
ENSMUSG00000102844	0.437301	NA	0.0181675	Gm38034
ENSMUSG00000108214	0.437279	NA	0.0165574	Gm43982
ENSMUSG00000019883	0.436938	NA	0.0259904	Echdc1	Ethylmalonyl-CoA decarboxylase [Uniprot/SPTREMBL Acc. E0CXS3]; Ethylmalonyl-CoA decarboxylase [Uniprot/SWISSPROT Acc. Q9D9V3]
ENSMUSG00000022696	0.436517	NA	0.0287799	Sidt1	SID1 transmembrane family member 1 [Uniprot/SPTREMBL Acc. E9Q247]; SID1 transmembrane family member 1 [Uniprot/SPTREMBL Acc. F6YLH2]; SID1 transmembrane family member 1 [Uniprot/SWISSPROT Acc. Q6AXF6]
ENSMUSG00000046139	0.436224	NA	0.0166884	Patl1	Protein PAT1 homolog 1 [Uniprot/SWISSPROT Acc. Q3TC46]
ENSMUSG00000059674	0.43578	NA	0.0244826	Cdh24	Cadherin-24 [Uniprot/SWISSPROT Acc. Q6PFX6]
ENSMUSG00000085971	0.435352	NA	0.0166826	Gm15411
ENSMUSG00000033377	0.435293	NA	0.0218884	Palmd	Palmdelphin [Uniprot/SPTREMBL Acc. A0A0R4J0J0]; Palmdelphin [Uniprot/SPTREMBL Acc. D3Z486]; Palmdelphin [Uniprot/SPTREMBL Acc. Q3UVT7]
ENSMUSG00000052392	0.435139	NA	0.0174319	Acot4	Acyl-CoA thioesterase 4 [Uniprot/SPTREMBL Acc. Q14DI6]; Acyl-coenzyme A thioesterase 4 [Uniprot/SWISSPROT Acc. Q8BWN8]
ENSMUSG00000024975	0.434732	NA	0.0242166	Pdcd4	Programmed cell death protein 4 [Uniprot/SWISSPROT Acc. Q61823]
ENSMUSG00000019789	0.434523	NA	0.0153197	Hey2	Hairy/enhancer-of-split related with YRPW motif 2 [Uniprot/SPTREMBL Acc. Q0VGJ1]; Hairy/enhancer-of-split related with YRPW motif protein 2 [Uniprot/SWISSPROT Acc. Q9QUS4]
ENSMUSG00000031434	0.433983	NA	0.0180322	Morc4	MORC family CW-type zinc finger protein 4 [Uniprot/SPTREMBL Acc. F6WD71]; MORC family CW-type zinc finger protein 4 [Uniprot/SPTREMBL Acc. F6WL51]; MORC family CW-type zinc finger protein 4 [Uniprot/SWISSPROT Acc. Q8BMD7]
ENSMUSG00000028337	0.433515	NA	0.0180647	Coro2a	Coronin [Uniprot/SPTREMBL Acc. B1AVH4]; Coronin [Uniprot/SPTREMBL Acc. B1AVH5]; Coronin-2A [Uniprot/SWISSPROT Acc. Q8C0P5]
ENSMUSG00000037605	0.433508	NA	0.0174779	Adgrl3	Adhesion G protein-coupled receptor L3 [Uniprot/SPTREMBL Acc. D3YTW7]; Adhesion G protein-coupled receptor L3 [Uniprot/SPTREMBL Acc. D3YU23]; Adhesion G protein-coupled receptor L3 [Uniprot/SPTREMBL Acc. D3YVT9]; Adhesion G protein-coupled receptor L3 [Uniprot/SPTREMBL Acc. D3YWB1]; Adhesion G protein-coupled receptor L3 [Uniprot/SPTREMBL Acc. D3YWR3]; Adhesion G protein-coupled receptor L3 [Unip…
ENSMUSG00000026347	0.433018	NA	0.0175466	Tmem163	Transmembrane protein 163 [Uniprot/SWISSPROT Acc. Q8C996]
ENSMUSG00000048852	0.432962	NA	0.0236867	Gm12185	Protein Gm12185 [Uniprot/SPTREMBL Acc. Q5NCB2]
ENSMUSG00000034317	0.432935	NA	0.0182591	Trim59	Tripartite motif-containing protein 59 [Uniprot/SPTREMBL Acc. D3Z0I5]; Tripartite motif-containing protein 59 [Uniprot/SWISSPROT Acc. Q922Y2]
ENSMUSG00000097177	0.432482	NA	0.0151134	9330159M07Rik
ENSMUSG00000022657	0.432272	NA	0.0163821	Cd96	T-cell surface protein tactile [Uniprot/SWISSPROT Acc. Q3U0X8]
ENSMUSG00000104724	0.431944	NA	0.0198851	Gm43162
ENSMUSG00000027692	0.431892	NA	0.0275018	Tnik	Tnik protein [Uniprot/SPTREMBL Acc. B2RQ80]; TRAF2 and NCK interacting kinase [Uniprot/SPTREMBL Acc. B9EKN8]; Traf2 and NCK-interacting protein kinase [Uniprot/SPTREMBL Acc. E0CXD6]; Traf2 and NCK-interacting protein kinase [Uniprot/SPTREMBL Acc. E0CY98]; Traf2 and NCK-interacting protein kinase [Uniprot/SPTREMBL Acc. E0CYV5]; Traf2 and NCK-interacting protein kinase [Uniprot/SPTREMBL Acc. E0CZD7…
ENSMUSG00000073678	0.431806	NA	0.0335425	Pgap1	GPI inositol-deacylase [Uniprot/SWISSPROT Acc. Q3UUQ7]
ENSMUSG00000044167	0.431742	NA	0.0242089	Foxo1	Forkhead box protein O1 [Uniprot/SWISSPROT Acc. Q9R1E0]
ENSMUSG00000110605	0.431704	NA	0.0156409	RP24-122D14.3
ENSMUSG00000027776	0.431561	NA	0.0166974	Il12a	Interleukin-12 subunit alpha [Uniprot/SPTREMBL Acc. F8WI71]; Interleukin-12 subunit alpha [Uniprot/SWISSPROT Acc. P43431]; Interleukin 12a [Uniprot/SPTREMBL Acc. Q549G3]
ENSMUSG00000003282	0.431557	NA	0.0188879	Plag1	Zinc finger protein PLAG1 [Uniprot/SPTREMBL Acc. D6RES7]; Zinc finger protein PLAG1 [Uniprot/SWISSPROT Acc. Q9QYE0]
ENSMUSG00000061607	0.431497	NA	0.0212361	Mdc1	Mediator of DNA damage checkpoint protein 1 [Uniprot/SPTREMBL Acc. E9QK89]
ENSMUSG00000026594	0.43138	NA	0.0277602	Ralgps2	Ras-specific guanine nucleotide-releasing factor RalGPS2 [Uniprot/SPTREMBL Acc. A0A087WPL3]; Ras-specific guanine nucleotide-releasing factor RalGPS2 [Uniprot/SPTREMBL Acc. A0A087WQ61]; Ras-specific guanine nucleotide-releasing factor RalGPS2 [Uniprot/SPTREMBL Acc. A0A087WQA4]; Ras-specific guanine nucleotide-releasing factor RalGPS2 [Uniprot/SPTREMBL Acc. A0A087WQU0]; Ras-specific guanine nucleo…
ENSMUSG00000017400	0.431274	NA	0.0170343	Stac2	SH3 and cysteine-rich domain-containing protein 2 [Uniprot/SWISSPROT Acc. Q8R1B0]
ENSMUSG00000035208	0.431159	NA	0.0163385	Slfn8	Protein Slfn8 [Uniprot/SPTREMBL Acc. A0A0A0MQG0]; Protein Slfn8 [Uniprot/SPTREMBL Acc. B1ARD8]; Protein Slfn8 [Uniprot/SPTREMBL Acc. E9Q0R4]; Protein Slfn8 [Uniprot/SPTREMBL Acc. F6RTS1]
ENSMUSG00000032289	0.431133	NA	0.0166052	Thsd4	Thrombospondin type-1 domain-containing protein 4 [Uniprot/SWISSPROT Acc. Q3UTY6]
ENSMUSG00000026786	0.430957	NA	0.0162025	Apbb1ip	Amyloid beta (A4) protein-binding, family B, member 1 interacting protein [Uniprot/SPTREMBL Acc. B1AYC9]; Amyloid beta A4 precursor protein-binding family B member 1-interacting protein [Uniprot/SWISSPROT Acc. Q8R5A3]
ENSMUSG00000036109	0.430892	NA	0.018173	Mbnl3	Muscleblind-like protein 3 [Uniprot/SPTREMBL Acc. Q3TJQ3]; Muscleblind-like 3 (Drosophila), isoform CRA_b [Uniprot/SPTREMBL Acc. Q542D8]; Muscleblind-like protein 3 [Uniprot/SWISSPROT Acc. Q8R003]; Muscleblind-like protein 3 [Uniprot/SPTREMBL Acc. S4R267]
ENSMUSG00000044224	0.430876	NA	0.0304678	Dnajc21	DnaJ homolog subfamily C member 21 [Uniprot/SPTREMBL Acc. E9Q8D0]; DnaJ homolog subfamily C member 21 [Uniprot/SPTREMBL Acc. F6QYD2]
ENSMUSG00000017412	0.430348	NA	0.0151767	Cacnb4	Calcium channel, voltage-dependent, beta 4 subunit [Uniprot/SPTREMBL Acc. A2ATZ8]; Voltage-dependent L-type calcium channel subunit beta-4 [Uniprot/SPTREMBL Acc. J3QK20]; Voltage-dependent L-type calcium channel subunit beta-4 [Uniprot/SWISSPROT Acc. Q8R0S4]
ENSMUSG00000029254	0.430193	NA	0.0266093	Stap1	Signal-transducing adaptor protein 1 [Uniprot/SPTREMBL Acc. A0A0H2UKC0]; Signal-transducing adaptor protein 1 [Uniprot/SWISSPROT Acc. Q9JM90]
ENSMUSG00000052137	0.429951	NA	0.0307076	Rbm12b2	RNA-binding protein 12B-B [Uniprot/SWISSPROT Acc. Q66JV4]
ENSMUSG00000031304	0.429864	NA	0.0256452	Il2rg	Cytokine receptor common subunit gamma [Uniprot/SPTREMBL Acc. B0QZX1]; Cytokine receptor common subunit gamma [Uniprot/SWISSPROT Acc. P34902]; Interleukin 2 receptor, gamma chain, isoform CRA_b [Uniprot/SPTREMBL Acc. Q3UPA9]
ENSMUSG00000027834	0.429862	NA	0.0151537	Serpini1	Neuroserpin [Uniprot/SPTREMBL Acc. E0CYW0]; Neuroserpin [Uniprot/SWISSPROT Acc. O35684]
ENSMUSG00000096954	0.429699	NA	0.0215321	Gdap10
ENSMUSG00000038717	0.429593	NA	0.0180479	Atp5l	ATP synthase subunit g, mitochondrial [Uniprot/SWISSPROT Acc. Q9CPQ8]
ENSMUSG00000030775	0.429489	NA	0.0237617	Trat1	T-cell receptor-associated transmembrane adapter 1 [Uniprot/SPTREMBL Acc. A0A0R4J237]
ENSMUSG00000079215	0.429055	NA	0.0288813	Zfp664	Zinc finger protein 664 [Uniprot/SPTREMBL Acc. E9QPD3]
ENSMUSG00000026779	0.428989	NA	0.0222833	Mastl	Serine/threonine-protein kinase greatwall [Uniprot/SWISSPROT Acc. Q8C0P0]
ENSMUSG00000073492	0.428565	NA	0.0217803	Gm10521	Protein Gm10521 [Uniprot/SPTREMBL Acc. E9PZK0]
ENSMUSG00000036478	0.428024	NA	0.0387667	Btg1	Protein BTG1 [Uniprot/SWISSPROT Acc. P62325]; Putative uncharacterized protein [Uniprot/SPTREMBL Acc. Q3UEG0]
ENSMUSG00000022422	0.427875	NA	0.0181742	Dscc1	Sister chromatid cohesion protein DCC1 [Uniprot/SWISSPROT Acc. Q14AI0]
ENSMUSG00000052302	0.427715	NA	0.0164731	Tbc1d30	TBC1 domain family member 30 [Uniprot/SWISSPROT Acc. Q69ZT9]
ENSMUSG00000054400	0.427678	NA	0.0177565	Cklf	Chemokine-like factor [Uniprot/SWISSPROT Acc. Q9DAS1]
ENSMUSG00000059336	0.427513	NA	0.0170232	Slc14a1	Urea transporter 1 [Uniprot/SWISSPROT Acc. Q8VHL0]
ENSMUSG00000034738	0.427455	NA	0.0189104	Nostrin	Nostrin [Uniprot/SWISSPROT Acc. Q6WKZ7]
ENSMUSG00000015112	0.427203	NA	0.0152656	Slc25a13	Calcium-binding mitochondrial carrier protein Aralar2 [Uniprot/SWISSPROT Acc. Q9QXX4]
ENSMUSG00000105929	0.427164	NA	0.0249586	Gm43693
ENSMUSG00000030067	0.426795	NA	0.0360199	Foxp1	Forkhead box protein P1 [Uniprot/SPTREMBL Acc. A0A0R4J1H9]; Forkhead box protein P1 [Uniprot/SPTREMBL Acc. A0A0R4J282]; Forkhead box protein P1 [Uniprot/SPTREMBL Acc. D3Z0J5]; Forkhead box protein P1 [Uniprot/SPTREMBL Acc. D3Z2T4]; Forkhead box protein P1 [Uniprot/SPTREMBL Acc. D3Z454]; Forkhead box protein P1 [Uniprot/SPTREMBL Acc. D3Z6Q3]; Forkhead box protein P1 [Uniprot/SPTREMBL Acc. D3Z6Q4];…
ENSMUSG00000104044	0.42654	NA	0.0181164	Gm37566
ENSMUSG00000027349	0.4265	NA	0.0174573	Fam98b	Protein FAM98B [Uniprot/SWISSPROT Acc. Q80VD1]
ENSMUSG00000031627	0.426434	NA	0.0236335	Irf2	Interferon regulatory factor 2 [Uniprot/SPTREMBL Acc. A0A140LHP8]; Interferon regulatory factor 2 [Uniprot/SPTREMBL Acc. A0A140LI82]; Interferon regulatory factor 2 [Uniprot/SPTREMBL Acc. A0A140LIX2]; Interferon regulatory factor 2 [Uniprot/SPTREMBL Acc. A0A140LJA4]; Interferon regulatory factor 2 [Uniprot/SPTREMBL Acc. A0A1B0GQW5]; Interferon regulatory factor 2 [Uniprot/SPTREMBL Acc. A0A1B0GQZ7…
ENSMUSG00000043263	0.426108	NA	0.0279875	Ifi209	Pyrin and HIN domain-containing protein 1 [Uniprot/SPTREMBL Acc. A0A0A6YXV9]; Pyrin and HIN domain-containing protein 1 [Uniprot/SWISSPROT Acc. Q8BV49]
ENSMUSG00000021760	0.425709	NA	0.0250323	Gpx8	Probable glutathione peroxidase 8 [Uniprot/SWISSPROT Acc. Q9D7B7]
ENSMUSG00000102448	0.425524	NA	0.015279	Gm37101
ENSMUSG00000097579	0.42424	NA	0.0239433	Gm26799
ENSMUSG00000111158	0.42352	NA	0.0197231	RP23-442M18.5
ENSMUSG00000107017	0.423375	NA	0.0183291	Gm43196
ENSMUSG00000030322	0.423192	NA	0.0285795	Mbd4	Methyl-CpG-binding domain protein 4 [Uniprot/SPTREMBL Acc. A0A0N4SV30]; Methyl-CpG-binding domain protein 4 [Uniprot/SPTREMBL Acc. A0A0N4SWA0]; Methyl-CpG-binding domain protein 4 [Uniprot/SPTREMBL Acc. A0A0R4J0A8]; Methyl-CpG-binding domain protein 4 [Uniprot/SPTREMBL Acc. Q3TU27]
ENSMUSG00000097204	0.42297	NA	0.0156472	Gm17690
ENSMUSG00000107610	0.422829	NA	0.0203804	D530018E20Rik
ENSMUSG00000040543	0.422435	NA	0.0239325	Pitpnm3	Membrane-associated phosphatidylinositol transfer protein 3 [Uniprot/SWISSPROT Acc. Q3UHE1]
ENSMUSG00000104682	0.421876	NA	0.0177026	Gm42636
ENSMUSG00000103753	0.421778	NA	0.018881	Gm6934
ENSMUSG00000103558	0.421537	NA	0.0151016	Gm38220
ENSMUSG00000103748	0.421033	NA	0.0181777	Gm38243
ENSMUSG00000026259	0.420882	NA	0.045589	Ngef	Ephexin-1 [Uniprot/SPTREMBL Acc. E9QK62]; Ephexin-1 [Uniprot/SPTREMBL Acc. F6SWQ9]; Ephexin-1 [Uniprot/SWISSPROT Acc. Q8CHT1]
ENSMUSG00000103272	0.420506	NA	0.0175373	Gm37914
ENSMUSG00000111167	0.420488	NA	0.0234876	RP24-395P13.1
ENSMUSG00000106732	0.42038	NA	0.02391	Gm43792
ENSMUSG00000105229	0.420341	NA	0.0168936	Gm43149
ENSMUSG00000103937	0.419992	NA	0.0169817	Gm37186
ENSMUSG00000036764	0.419796	NA	0.024026	Dnajc12	DnaJ homolog subfamily C member 12 [Uniprot/SWISSPROT Acc. Q9R022]
ENSMUSG00000102554	0.418766	NA	0.0215843	Gm37568
ENSMUSG00000040852	0.418587	NA	0.0180477	Plekhh2	Pleckstrin homology domain-containing family H member 2 [Uniprot/SWISSPROT Acc. Q8C115]
ENSMUSG00000026832	0.418224	NA	0.0304564	Cytip	Cytohesin-interacting protein [Uniprot/SWISSPROT Acc. Q91VY6]
ENSMUSG00000026778	0.41795	NA	0.0242939	Prkcq	Protein kinase C theta type [Uniprot/SPTREMBL Acc. A6H667]; Protein kinase C [Uniprot/SPTREMBL Acc. F8WGT6]; Protein kinase C theta type [Uniprot/SWISSPROT Acc. Q02111]
ENSMUSG00000108238	0.417649	NA	0.0160728	Gm43984
ENSMUSG00000058966	0.417525	NA	0.0239862	Fam57b	Protein FAM57B [Uniprot/SPTREMBL Acc. A0A0U1RP88]; Protein FAM57B [Uniprot/SWISSPROT Acc. Q7TNV1]
ENSMUSG00000031660	0.416993	NA	0.0222611	Brd7	Bromodomain-containing protein 7 [Uniprot/SWISSPROT Acc. O88665]
ENSMUSG00000097835	0.416902	NA	0.0197965	Gm26910
ENSMUSG00000105374	0.416867	NA	0.0235362	Gm42551
ENSMUSG00000031478	0.416794	NA	0.0176117	Nek3	Serine/threonine-protein kinase Nek3 [Uniprot/SPTREMBL Acc. F8WGD4]; Serine/threonine-protein kinase Nek3 [Uniprot/SWISSPROT Acc. Q9R0A5]
ENSMUSG00000110127	0.416307	NA	0.0157162	6430710M23Rik
ENSMUSG00000090862	0.415704	NA	0.0187239	Rps13	40S ribosomal protein S13 [Uniprot/SPTREMBL Acc. A0A0U1RQ71]; 40S ribosomal protein S13 [Uniprot/SWISSPROT Acc. P62301]; MCG10205 [Uniprot/SPTREMBL Acc. Q5BLJ7]; 40S ribosomal protein S13 [Uniprot/SPTREMBL Acc. Q921R2]
ENSMUSG00000111424	0.415478	NA	0.0181608	RP23-187B11.10
ENSMUSG00000109245	0.415405	NA	0.0241133	Gm44860
ENSMUSG00000060743	0.415201	NA	0.0221464	H3f3a	Histone H3.3 [Uniprot/SPTREMBL Acc. E0CYN1]; Histone H3.3 [Uniprot/SPTREMBL Acc. E0CYR7]; Histone H3 [Uniprot/SPTREMBL Acc. E0CZ27]; Histone H3 [Uniprot/SPTREMBL Acc. F8WI35]; Histone H3.3 [Uniprot/SWISSPROT Acc. P84244]
ENSMUSG00000056763	0.414931	NA	0.0283455	Cspp1	Centrosome and spindle pole-associated protein 1 [Uniprot/SPTREMBL Acc. A0A087WQ80]; Centrosome and spindle pole-associated protein 1 [Uniprot/SPTREMBL Acc. A0A087WRQ0]; Centrosome and spindle pole-associated protein 1 [Uniprot/SPTREMBL Acc. A0A087WS14]; Centrosome and spindle pole associated protein 1 [Uniprot/SWISSPROT Acc. B2RX88]; Centrosome and spindle pole-associated protein 1 [Uniprot/SPTR…
ENSMUSG00000042390	0.413979	NA	0.0296649	Gatad2b	Transcriptional repressor p66-beta [Uniprot/SPTREMBL Acc. A0A0U1RNM2]; Gatad2b protein [Uniprot/SPTREMBL Acc. A1L3S7]; Transcriptional repressor p66-beta [Uniprot/SWISSPROT Acc. Q8VHR5]
ENSMUSG00000050295	0.413611	NA	0.0256772	Foxc1	Forkhead box protein C1 [Uniprot/SWISSPROT Acc. Q61572]
ENSMUSG00000105033	0.41344	NA	0.0252849	Gm43423
ENSMUSG00000017716	0.412857	NA	0.0255928	Birc5	Baculoviral IAP repeat-containing protein 5 [Uniprot/SWISSPROT Acc. O70201]; Baculoviral IAP repeat-containing 5 transcript variant 1 [Uniprot/SPTREMBL Acc. Q549P2]
ENSMUSG00000102153	0.412837	NA	0.0167701	Gm37474
ENSMUSG00000023963	0.412714	NA	0.0170293	Cyp39a1	Cytochrome P450, family 39, subfamily a, polypeptide 1, isoform CRA_c [Uniprot/SPTREMBL Acc. Q544S6]; 24-hydroxycholesterol 7-alpha-hydroxylase [Uniprot/SWISSPROT Acc. Q9JKJ9]
ENSMUSG00000039219	0.412687	NA	0.0288009	Arid4b	AT-rich interactive domain-containing protein 4B [Uniprot/SWISSPROT Acc. A2CG63]; AT-rich interactive domain-containing protein 4B [Uniprot/SPTREMBL Acc. F6R6U0]; AT-rich interactive domain-containing protein 4B [Uniprot/SPTREMBL Acc. Z4YL44]; AT-rich interactive domain-containing protein 4B [Uniprot/SPTREMBL Acc. Z4YMH1]
ENSMUSG00000109679	0.412464	NA	0.0170465	Gm45342
ENSMUSG00000073236	0.412201	NA	0.0176593	2500004C02Rik
ENSMUSG00000107155	0.411791	NA	0.0180594	Gm43793
ENSMUSG00000076620	0.411365	NA	0.0231428	Ighj2
ENSMUSG00000074497	0.410904	NA	0.0304427	A430078G23Rik	Protein A430078G23Rik [Uniprot/SPTREMBL Acc. A0A140LHF8]; Protein A430078G23Rik [Uniprot/SPTREMBL Acc. E9Q7Y4]
ENSMUSG00000104830	0.410875	NA	0.0168932	5830487J09Rik
ENSMUSG00000043505	0.410799	NA	0.0279127	Gimap5	GTPase IMAP family member 5 [Uniprot/SWISSPROT Acc. Q8BWF2]
ENSMUSG00000057058	0.410782	NA	0.0307022	Skap1	Src kinase-associated phosphoprotein 1 [Uniprot/SPTREMBL Acc. B1AQX1]; Src kinase-associated phosphoprotein 1 [Uniprot/SPTREMBL Acc. B1AQX5]; Src kinase-associated phosphoprotein 1 [Uniprot/SPTREMBL Acc. Q3U5H2]; Src kinase-associated phosphoprotein 1 [Uniprot/SWISSPROT Acc. Q3UUV5]
ENSMUSG00000065208	0.410672	NA	0.0190148	Gm24616
ENSMUSG00000033717	0.410671	NA	0.025565	Adra2a	Adrenergic receptor, alpha 2a [Uniprot/SPTREMBL Acc. Q3URE6]
ENSMUSG00000074227	0.410614	NA	0.0181848	Spint2	Kunitz-type protease inhibitor 2 [Uniprot/SWISSPROT Acc. Q9WU03]
ENSMUSG00000052407	0.41024	NA	0.0174751	Ccdc171	Coiled-coil domain-containing protein 171 [Uniprot/SWISSPROT Acc. E9Q1U1]
ENSMUSG00000042496	0.410174	NA	0.01687	Prdm10	PR domain zinc finger protein 10 [Uniprot/SPTREMBL Acc. D3YYD1]; PR domain zinc finger protein 10 [Uniprot/SWISSPROT Acc. Q3UTQ7]
ENSMUSG00000093559	0.409994	NA	0.0162145	Gm20705
ENSMUSG00000096594	0.40998	NA	0.0232994	Igkv8-19
ENSMUSG00000100627	0.409975	NA	0.0175507	A830008E24Rik
ENSMUSG00000022378	0.409728	NA	0.0231899	Fam49b	Protein FAM49B [Uniprot/SWISSPROT Acc. Q921M7]
ENSMUSG00000102874	0.409684	NA	0.0177876	Gm37137
ENSMUSG00000022952	0.40968	NA	0.023782	Runx1	Runt-related transcription factor 1 [Uniprot/SPTREMBL Acc. A0A087WPL0]; Runt-related transcription factor 1 [Uniprot/SPTREMBL Acc. A0A087WR05]; Runt related transcription factor 1, isoform CRA_c [Uniprot/SPTREMBL Acc. G3UWD2]; Runt related transcription factor 1, isoform CRA_b [Uniprot/SPTREMBL Acc. G3X9W7]; Runt-related transcription factor 1 [Uniprot/SPTREMBL Acc. Q3UM65]
ENSMUSG00000036036	0.409307	NA	0.0191291	Zfp57	Zinc finger protein 57 [Uniprot/SPTREMBL Acc. G3UY05]; Zinc finger protein 57 [Uniprot/SPTREMBL Acc. G3UYC1]; Zinc finger protein 57 [Uniprot/SPTREMBL Acc. G3UYK1]; Zinc finger protein 57 [Uniprot/SPTREMBL Acc. H3BL53]; Zinc finger protein 57 [Uniprot/SWISSPROT Acc. Q8C6P8]
ENSMUSG00000021843	0.408904	NA	0.0273787	Ktn1	Kinectin [Uniprot/SPTREMBL Acc. A0A087WNW3]; Kinectin [Uniprot/SPTREMBL Acc. A0A087WP14]; Kinectin [Uniprot/SPTREMBL Acc. A0A087WP48]; Kinectin [Uniprot/SPTREMBL Acc. A0A087WP85]; Kinectin [Uniprot/SPTREMBL Acc. A0A087WPW5]; Kinectin [Uniprot/SPTREMBL Acc. A0A087WPX0]; Kinectin [Uniprot/SPTREMBL Acc. A0A087WPY8]; Kinectin [Uniprot/SPTREMBL Acc. A0A087WQ25]; Kinectin [Uniprot/SPTREMBL Acc. A0A087W…
ENSMUSG00000083909	0.408819	NA	0.0164369	Gm15842
ENSMUSG00000004661	0.408754	NA	0.0224702	Arid3b	AT-rich interactive domain-containing protein 3B [Uniprot/SPTREMBL Acc. E9PW42]; AT-rich interactive domain-containing protein 3B [Uniprot/SPTREMBL Acc. F8WIN2]; AT-rich interactive domain-containing protein 3B [Uniprot/SWISSPROT Acc. Q9Z1N7]
ENSMUSG00000054893	0.408719	NA	0.0178605	Zfp667	Zinc finger protein 667 [Uniprot/SPTREMBL Acc. A0A140LHW4]; Zinc finger protein 667 [Uniprot/SWISSPROT Acc. Q2TL60]
ENSMUSG00000031790	0.408196	NA	0.0160318	Mmp15	Matrix metalloproteinase-15 [Uniprot/SWISSPROT Acc. O54732]
ENSMUSG00000044770	0.408174	NA	0.0304128	Scml4	Sex comb on midleg-like protein 4 [Uniprot/SWISSPROT Acc. Q80VG1]
ENSMUSG00000070034	0.40816	NA	0.0175491	Sp110	Sp110 nuclear body protein [Uniprot/SWISSPROT Acc. Q8BVK9]
ENSMUSG00000031428	0.408046	NA	0.017356	Zcchc18	Zinc finger CCHC domain-containing protein 18 [Uniprot/SWISSPROT Acc. Q8VD24]
ENSMUSG00000044453	0.408014	NA	0.0184929	Ffar1	Free fatty acid receptor 1 [Uniprot/SWISSPROT Acc. Q76JU9]
ENSMUSG00000016756	0.407411	NA	0.0319394	Cmah	Cytidine monophosphate-N-acetylneuraminic acid hydroxylase [Uniprot/SWISSPROT Acc. Q61419]
ENSMUSG00000049313	0.407044	NA	0.026112	Sorl1	Sortilin-related receptor [Uniprot/SWISSPROT Acc. O88307]
ENSMUSG00000022074	0.40692	NA	0.0162618	Tnfrsf10b	Tumor necrosis factor receptor superfamily member 10B [Uniprot/SWISSPROT Acc. Q9QZM4]
ENSMUSG00000090173	0.406747	NA	0.0171681	Fbxw10	F-box/WD repeat-containing protein 10 [Uniprot/SWISSPROT Acc. Q5SUS0]
ENSMUSG00000025352	0.406602	NA	0.0180038	Gdf11	Growth/differentiation factor 11 [Uniprot/SWISSPROT Acc. Q9Z1W4]
ENSMUSG00000102133	0.406205	NA	0.0177522	Gm37106
ENSMUSG00000063663	0.406069	NA	0.027005	Brwd3	Bromodomain and WD repeat-containing protein 3 [Uniprot/SWISSPROT Acc. A2AHJ4]
ENSMUSG00000028018	0.406004	NA	0.0185256	Gstcd	Glutathione S-transferase C-terminal domain-containing protein [Uniprot/SWISSPROT Acc. Q5RL51]
ENSMUSG00000032528	0.405902	NA	0.0168045	Vipr1	Vasoactive intestinal polypeptide receptor 1 [Uniprot/SWISSPROT Acc. P97751]
ENSMUSG00000102964	0.405553	NA	0.0178906	9430034N14Rik
ENSMUSG00000036977	0.405223	NA	0.0183973	Anapc10	Anaphase-promoting complex subunit 10 [Uniprot/SWISSPROT Acc. Q8K2H6]
ENSMUSG00000107286	0.405194	NA	0.0172105	Gm43788
ENSMUSG00000058729	0.405155	NA	0.0177074	Lin9	Protein lin-9 homolog [Uniprot/SPTREMBL Acc. A0A0A6YVZ7]; Protein lin-9 homolog [Uniprot/SPTREMBL Acc. A0A0A6YWD3]; Protein lin-9 homolog [Uniprot/SPTREMBL Acc. A0A0A6YWF7]; Protein lin-9 homolog [Uniprot/SPTREMBL Acc. A0A0A6YXQ9]
ENSMUSG00000110317	0.405046	NA	0.0161807	Gm45250
ENSMUSG00000103867	0.404897	NA	0.0168992	9630010A21Rik
ENSMUSG00000014592	0.4047	NA	0.0185323	Camta1	Calmodulin-binding transcription activator 1 [Uniprot/SWISSPROT Acc. A2A891]
ENSMUSG00000021302	0.404466	NA	0.0282225	Ggps1	Putative uncharacterized protein [Uniprot/SPTREMBL Acc. Q3V0T8]; Geranylgeranyl pyrophosphate synthase [Uniprot/SWISSPROT Acc. Q9WTN0]
ENSMUSG00000096370	0.404321	NA	0.0191599	Gm21992	Protein Gm21992 [Uniprot/SPTREMBL Acc. B0LM42]; Protein Gm21992 [Uniprot/SPTREMBL Acc. F7BGR7]; MCG8382, isoform CRA_d [Uniprot/SPTREMBL Acc. J3QN51]
ENSMUSG00000037935	0.403898	NA	0.0168123	Smarce1	SWI/SNF-related matrix-associated actin-dependent regulator of chromatin subfamily E member 1 [Uniprot/SWISSPROT Acc. O54941]
ENSMUSG00000039967	0.403695	NA	0.0333265	Zfp292	Zinc finger protein 292 [Uniprot/SWISSPROT Acc. Q9Z2U2]
ENSMUSG00000107756	0.403615	NA	0.0194819	Gm44164
ENSMUSG00000031200	0.403577	NA	0.0167879	Mtcp1	Protein p13 MTCP-1 [Uniprot/SWISSPROT Acc. Q60945]
ENSMUSG00000004296	0.403554	NA	0.0234932	Il12b	Interleukin-12 subunit beta [Uniprot/SWISSPROT Acc. P43432]; Interleukin-12 subunit beta [Uniprot/SPTREMBL Acc. Q3ZAX5]
ENSMUSG00000026683	0.403132	NA	0.0255409	Nuf2	Kinetochore protein Nuf2 [Uniprot/SPTREMBL Acc. A0A0A6YVY5]; Kinetochore protein Nuf2 [Uniprot/SPTREMBL Acc. A0A0A6YW74]; Kinetochore protein Nuf2 [Uniprot/SWISSPROT Acc. Q99P69]
ENSMUSG00000106211	0.403099	NA	0.0186025	Gm42842
ENSMUSG00000091474	0.403089	NA	0.0166185	2610021A01Rik	Protein 2610021A01Rik [Uniprot/SPTREMBL Acc. A0A0U1RQ30]; Protein 2610021A01Rik [Uniprot/SPTREMBL Acc. E9Q0Q3]
ENSMUSG00000036006	0.403005	NA	0.0320298	Fam65b	Likely orthologue of H. sapiens chromosome 6 open reading frame 32 (C6orf32) [Uniprot/SPTREMBL Acc. A6PW28]; Protein FAM65B [Uniprot/SWISSPROT Acc. Q80U16]
ENSMUSG00000022092	0.402559	NA	0.030709	Ppp3cc	Serine/threonine-protein phosphatase 2B catalytic subunit gamma isoform [Uniprot/SWISSPROT Acc. P48455]; Serine/threonine-protein phosphatase [Uniprot/SPTREMBL Acc. Q3V074]
ENSMUSG00000074796	0.402547	NA	0.0169721	Slc4a11	Sodium bicarbonate transporter-like protein 11 [Uniprot/SWISSPROT Acc. A2AJN7]; Sodium bicarbonate transporter-like protein 11 [Uniprot/SPTREMBL Acc. A2AJN8]
ENSMUSG00000024989	0.401898	NA	0.0250399	Cep55	Centrosomal protein of 55 kDa [Uniprot/SWISSPROT Acc. Q8BT07]
ENSMUSG00000021391	0.401772	NA	0.0256708	Cenpp	Centromere protein P [Uniprot/SPTREMBL Acc. B2RVI6]; Centromere protein P [Uniprot/SWISSPROT Acc. Q9CZ92]
ENSMUSG00000110411	0.401651	NA	0.0238316	Gm45457
ENSMUSG00000062981	0.401091	NA	0.0162853	Mrpl42	39S ribosomal protein L42, mitochondrial [Uniprot/SWISSPROT Acc. Q9CPV3]
ENSMUSG00000005371	0.40109	NA	0.023984	Fbxo11	F-box only protein 11 [Uniprot/SPTREMBL Acc. F6T356]; F-box only protein 11 [Uniprot/SWISSPROT Acc. Q7TPD1]; F-box only protein 11 [Uniprot/SPTREMBL Acc. S4R2I0]
ENSMUSG00000064065	0.400941	NA	0.0277384	Ipcef1	Interactor protein for cytohesin exchange factors 1 [Uniprot/SWISSPROT Acc. Q5DU31]
ENSMUSG00000022141	0.40078	NA	0.0264637	Nipbl	Nipped-B-like protein [Uniprot/SWISSPROT Acc. Q6KCD5]
ENSMUSG00000107813	0.400581	NA	0.0177831	Gm44434
ENSMUSG00000046415	0.399915	NA	0.0240558	B430212C06Rik
ENSMUSG00000064181	0.399903	NA	0.0193428	Rab3ip	Rab-3A-interacting protein [Uniprot/SWISSPROT Acc. Q68EF0]
ENSMUSG00000021636	0.399562	NA	0.0169288	Marveld2	Tricellulin isoform a [Uniprot/SPTREMBL Acc. A1BQX3]; MARVEL domain-containing protein 2 [Uniprot/SPTREMBL Acc. E9Q1T5]; MARVEL domain-containing protein 2 [Uniprot/SWISSPROT Acc. Q3UZP0]
ENSMUSG00000104253	0.398906	NA	0.0183343	Gm37174
ENSMUSG00000100658	0.398822	NA	0.0167776	F730311O21Rik
ENSMUSG00000040225	0.398519	NA	0.0261053	Prrc2c	Protein PRRC2C [Uniprot/SWISSPROT Acc. Q3TLH4]
ENSMUSG00000020024	0.398417	NA	0.0179324	Cep83	Centrosomal protein of 83 kDa [Uniprot/SWISSPROT Acc. Q9D5R3]
ENSMUSG00000104546	0.398	NA	0.0164622	Gm43858
ENSMUSG00000061665	0.397885	NA	0.0311141	Cd2ap	CD2-associated protein [Uniprot/SWISSPROT Acc. Q9JLQ0]
ENSMUSG00000107158	0.397735	NA	0.0151924	Gm42728
ENSMUSG00000029361	0.397405	NA	0.0429309	Nos1	Nitric oxide synthase, brain [Uniprot/SPTREMBL Acc. F8WGF2]; Nitric oxide synthase, brain [Uniprot/SWISSPROT Acc. Q9Z0J4]; Nitric oxide synthase [Uniprot/SPTREMBL Acc. S4R255]
ENSMUSG00000105636	0.397364	NA	0.0233867	Gm43625
ENSMUSG00000076606	0.397143	NA	0.0231059	Igkj3
ENSMUSG00000101609	0.396788	NA	0.0209437	Kcnq1ot1
ENSMUSG00000031438	0.396653	NA	0.0326807	Rnf128	E3 ubiquitin-protein ligase RNF128 [Uniprot/SPTREMBL Acc. A2AGL8]; E3 ubiquitin-protein ligase RNF128 [Uniprot/SWISSPROT Acc. Q9D304]
ENSMUSG00000025357	0.396063	NA	0.0384518	Dgka	Diacylglycerol kinase alpha [Uniprot/SWISSPROT Acc. O88673]
ENSMUSG00000025758	0.396041	NA	0.0216957	Plk4	Serine/threonine-protein kinase PLK4 [Uniprot/SPTREMBL Acc. A0A0N4SWB8]; Serine/threonine-protein kinase PLK4 [Uniprot/SPTREMBL Acc. E9PVH4]; Serine/threonine-protein kinase PLK4 [Uniprot/SPTREMBL Acc. E9Q4W7]; Serine/threonine-protein kinase PLK4 [Uniprot/SPTREMBL Acc. F6QIM3]; Serine/threonine-protein kinase PLK4 [Uniprot/SWISSPROT Acc. Q64702]
ENSMUSG00000047604	0.396031	NA	0.0168999	Frat2	GSK-3-binding protein FRAT2 [Uniprot/SWISSPROT Acc. Q8K025]
ENSMUSG00000072847	0.395882	NA	0.015518	A530017D24Rik
ENSMUSG00000038481	0.395409	NA	0.0183956	Cdk19	Cdc2l6 protein [Uniprot/SPTREMBL Acc. B7ZMT1]; Cell division cycle 2-like 6 (CDK8-like), isoform CRA_b [Uniprot/SPTREMBL Acc. G5E8L1]; Cyclin-dependent kinase 19 [Uniprot/SWISSPROT Acc. Q8BWD8]
ENSMUSG00000030691	0.395163	NA	0.0326534	Fchsd2	F-BAR and double SH3 domains protein 2 [Uniprot/SWISSPROT Acc. Q3USJ8]
ENSMUSG00000022283	0.39483	NA	0.0282564	Pabpc1	Polyadenylate-binding protein 1 [Uniprot/SPTREMBL Acc. F6ZAX1]; Polyadenylate-binding protein 1 [Uniprot/SWISSPROT Acc. P29341]
ENSMUSG00000102642	0.394403	NA	0.0192211	A130048G24Rik
ENSMUSG00000048118	0.39347	NA	0.0274811	Arid4a	Protein Arid4a [Uniprot/SPTREMBL Acc. E9Q9V1]; Protein Arid4a [Uniprot/SPTREMBL Acc. F8VPQ2]; Protein Arid4a [Uniprot/SPTREMBL Acc. Q8BY40]
ENSMUSG00000041329	0.393449	NA	0.0191458	Atp1b2	ATPase, Na+/K+ transporting, beta 2 polypeptide [Uniprot/SPTREMBL Acc. I7HIF3]; Sodium/potassium-transporting ATPase subunit beta-2 [Uniprot/SWISSPROT Acc. P14231]; Sodium/potassium-transporting ATPase subunit beta [Uniprot/SPTREMBL Acc. Q3UR55]
ENSMUSG00000106798	0.393325	NA	0.0178571	Gm43275
ENSMUSG00000020982	0.393069	NA	0.0176979	Nemf	Nuclear export mediator factor Nemf [Uniprot/SWISSPROT Acc. Q8CCP0]
ENSMUSG00000073008	0.392809	NA	0.0306841	Gpr174	Probable G-protein coupled receptor 174 [Uniprot/SWISSPROT Acc. Q3U507]
ENSMUSG00000051998	0.392763	NA	0.0166559	Lax1	Lymphocyte transmembrane adapter 1 [Uniprot/SPTREMBL Acc. A0A087WQ47]; Lymphocyte transmembrane adapter 1 [Uniprot/SWISSPROT Acc. Q8BHB3]
ENSMUSG00000034252	0.39266	NA	0.0239153	Senp6	Sentrin-specific protease 6 [Uniprot/SPTREMBL Acc. F6Z9A1]; Sentrin-specific protease 6 [Uniprot/SPTREMBL Acc. H3BLA9]; Sentrin-specific protease 6 [Uniprot/SWISSPROT Acc. Q6P7W0]
ENSMUSG00000021365	0.392344	NA	0.0359119	Nedd9	Enhancer of filamentation 1 [Uniprot/SPTREMBL Acc. A0A0R4J212]; Enhancer of filamentation 1 [Uniprot/SWISSPROT Acc. O35177]
ENSMUSG00000049658	0.392235	NA	0.0250123	Bdp1	Transcription factor TFIIIB component B'' homolog [Uniprot/SPTREMBL Acc. E9PYY8]; Transcription factor TFIIIB component B'' homolog [Uniprot/SPTREMBL Acc. F6Y5R2]; Transcription factor TFIIIB component B'' homolog [Uniprot/SPTREMBL Acc. F8VQC2]; Transcription factor TFIIIB component B'' homolog [Uniprot/SWISSPROT Acc. Q571C7]
ENSMUSG00000058975	0.391867	NA	0.0169788	Kcnc1	Potassium voltage-gated channel subfamily C member 1 [Uniprot/SWISSPROT Acc. P15388]; Potassium voltage gated channel, Shaw-related subfamily, member 1 [Uniprot/SPTREMBL Acc. Q3UHB6]
ENSMUSG00000060149	0.391699	NA	0.0183088	BC002059
ENSMUSG00000102732	0.391621	NA	0.017739	Gm37342
ENSMUSG00000102919	0.391463	NA	0.0181534	Gm37726
ENSMUSG00000018740	0.391161	NA	0.0190541	Slc25a35	Solute carrier family 25 member 35 [Uniprot/SPTREMBL Acc. A0A0A0MQ70]; Solute carrier family 25 member 35 [Uniprot/SWISSPROT Acc. Q5SWT3]
ENSMUSG00000032281	0.390932	NA	0.019116	Acsbg1	Long-chain-fatty-acid--CoA ligase ACSBG1 [Uniprot/SPTREMBL Acc. D3YZ56]; Long-chain-fatty-acid--CoA ligase ACSBG1 [Uniprot/SPTREMBL Acc. D3Z1Z2]; Long-chain-fatty-acid--CoA ligase ACSBG1 [Uniprot/SPTREMBL Acc. D3Z2G8]; Long-chain-fatty-acid--CoA ligase ACSBG1 [Uniprot/SWISSPROT Acc. Q99PU5]
ENSMUSG00000030796	0.39091	NA	0.0217666	Tead2	Transcriptional enhancer factor TEF-4 [Uniprot/SPTREMBL Acc. A0A1B0GR00]; Transcriptional enhancer factor TEF-4 [Uniprot/SPTREMBL Acc. A0A1B0GRZ4]; Transcriptional enhancer factor TEF-4 [Uniprot/SPTREMBL Acc. A0A1B0GS07]; Transcriptional enhancer factor TEF-4 [Uniprot/SPTREMBL Acc. A0A1B0GSN2]; Transcriptional enhancer factor TEF-4 [Uniprot/SPTREMBL Acc. A0A1B0GT36]; Transcriptional enhancer fact…
ENSMUSG00000034724	0.390621	NA	0.0328673	Cnot6l	CCR4-NOT transcription complex subunit 6-like [Uniprot/SWISSPROT Acc. Q8VEG6]
ENSMUSG00000071266	0.390429	NA	0.0176186	Zfp946
ENSMUSG00000052446	0.39034	NA	0.0178895	Zfp961	Protein Zfp961 [Uniprot/SPTREMBL Acc. D3YV32]; Protein Zfp961 [Uniprot/SPTREMBL Acc. D3Z552]; Protein Zfp961 [Uniprot/SPTREMBL Acc. E9Q4R5]; Protein Zfp961 [Uniprot/SPTREMBL Acc. E9Q9F0]
ENSMUSG00000066170	0.389655	NA	0.0168953	E230001N04Rik
ENSMUSG00000027304	0.389197	NA	0.0263676	Rtf1	RNA polymerase-associated protein RTF1 homolog [Uniprot/SWISSPROT Acc. A2AQ19]
ENSMUSG00000059791	0.388822	NA	0.0180419	Nrm	Nurim [Uniprot/SPTREMBL Acc. G3UZN7]; Nurim [Uniprot/SWISSPROT Acc. Q8VC65]
ENSMUSG00000104399	0.388676	NA	0.0170363	Gm37963
ENSMUSG00000042622	0.388326	NA	0.0180269	Maff	Transcription factor MafF [Uniprot/SWISSPROT Acc. O54791]; V-maf musculoaponeurotic fibrosarcoma oncogene family, protein F (Avian) [Uniprot/SPTREMBL Acc. Q3U0G5]
ENSMUSG00000103094	0.388204	NA	0.0171939	Gm37558
ENSMUSG00000028527	0.387964	NA	0.0200243	Ak4	Adenylate kinase 4, mitochondrial [Uniprot/SPTREMBL Acc. A2ARF5]; Adenylate kinase 4, mitochondrial [Uniprot/SPTREMBL Acc. A2ARF6]; Adenylate kinase 4, mitochondrial [Uniprot/SPTREMBL Acc. F6TEU8]; Adenylate kinase 4, mitochondrial [Uniprot/SPTREMBL Acc. Q3U489]; Adenylate kinase 4, mitochondrial [Uniprot/SWISSPROT Acc. Q9WUR9]
ENSMUSG00000024726	0.387926	NA	0.0234815	Carnmt1	Carnosine N-methyltransferase [Uniprot/SWISSPROT Acc. Q80UY1]
ENSMUSG00000030353	0.387891	NA	0.0170559	Tead4	Transcriptional enhancer factor TEF-3 [Uniprot/SPTREMBL Acc. A0A0R4IZY5]; Transcriptional enhancer factor TEF-3 [Uniprot/SPTREMBL Acc. A0A0R4J1U4]
ENSMUSG00000097287	0.387284	NA	0.0188753	D130017N08Rik
ENSMUSG00000042515	0.38703	NA	0.0240061	Mum1l1	PWWP domain-containing protein MUM1L1 [Uniprot/SWISSPROT Acc. Q4VA55]
ENSMUSG00000027495	0.386949	NA	0.0181332	Fam210b	Protein FAM210B [Uniprot/SWISSPROT Acc. Q9D8B6]
ENSMUSG00000028809	0.386794	NA	0.0273875	Srrm1	Serine/arginine repetitive matrix protein 1 [Uniprot/SPTREMBL Acc. A2A8V8]; Serine/arginine repetitive matrix protein 1 [Uniprot/SPTREMBL Acc. A2A8V9]; Serine/arginine repetitive matrix protein 1 [Uniprot/SPTREMBL Acc. A2A983]; Serine/arginine repetitive matrix protein 1 [Uniprot/SPTREMBL Acc. E9PUK6]; Serine/arginine repetitive matrix protein 1 [Uniprot/SPTREMBL Acc. E9QKA4]; Serine/arginine rep…
ENSMUSG00000022686	0.386747	NA	0.0262529	B3gnt5	Lactosylceramide 1,3-N-acetyl-beta-D-glucosaminyltransferase [Uniprot/SWISSPROT Acc. Q8BGY6]
ENSMUSG00000109390	0.38671	NA	0.0164233	RP24-120F8.1
ENSMUSG00000103657	0.386657	NA	0.016227	Gm37204
ENSMUSG00000110635	0.386636	NA	0.0160955	RP23-424A21.4
ENSMUSG00000086938	0.386388	NA	0.0200274	4930481A15Rik
ENSMUSG00000054823	0.386373	NA	0.0322181	Whsc1l1	Histone-lysine N-methyltransferase NSD3 [Uniprot/SPTREMBL Acc. D3YUP2]; Histone-lysine N-methyltransferase NSD3 [Uniprot/SPTREMBL Acc. D3Z197]; Histone-lysine N-methyltransferase NSD3 [Uniprot/SPTREMBL Acc. D3Z357]; Histone-lysine N-methyltransferase NSD3 [Uniprot/SWISSPROT Acc. Q6P2L6]
ENSMUSG00000111067	0.386031	NA	0.0180883	RP24-220H23.2
ENSMUSG00000012609	0.385781	NA	0.0169138	Ttll5	Tubulin polyglutamylase TTLL5 [Uniprot/SPTREMBL Acc. D3YVZ5]; Tubulin polyglutamylase TTLL5 [Uniprot/SPTREMBL Acc. E9Q425]; Tubulin polyglutamylase TTLL5 [Uniprot/SPTREMBL Acc. H3BJC2]; Tubulin polyglutamylase TTLL5 [Uniprot/SPTREMBL Acc. H3BLN3]; MCG121822, isoform CRA_i [Uniprot/SPTREMBL Acc. Q8BUF0]; MCG121822, isoform CRA_e [Uniprot/SPTREMBL Acc. Q8C125]; Tubulin polyglutamylase TTLL5 [Unipro…
ENSMUSG00000037070	0.385336	NA	0.0178842	Rbmxl1	RNA binding motif protein, X-linked-like-1 [Uniprot/SWISSPROT Acc. Q91VM5]
ENSMUSG00000030217	0.38521	NA	0.0196061	Art4	Ecto-ADP-ribosyltransferase 4 [Uniprot/SWISSPROT Acc. Q9CRA0]
ENSMUSG00000034349	0.384866	NA	0.0385924	Smc4	Structural maintenance of chromosomes protein 4 [Uniprot/SPTREMBL Acc. A0A0A6YX07]; Structural maintenance of chromosomes protein 4 [Uniprot/SPTREMBL Acc. A0A0A6YXY3]; Structural maintenance of chromosomes protein 4 [Uniprot/SPTREMBL Acc. D6RCX2]; Structural maintenance of chromosomes protein [Uniprot/SPTREMBL Acc. E9Q2X6]; Structural maintenance of chromosomes protein 4 [Uniprot/SPTREMBL Acc. Q3…
ENSMUSG00000044676	0.384851	NA	0.0172744	Zfp612	Protein Zfp612 [Uniprot/SPTREMBL Acc. Q3V041]
ENSMUSG00000089901	0.384756	NA	0.0467658	Gm8113	Protein Gm8113 [Uniprot/SPTREMBL Acc. E0CXS8]
ENSMUSG00000031290	0.384621	NA	0.0160697	Lrch2	Leucine-rich repeat and calponin homology domain-containing protein 2 [Uniprot/SWISSPROT Acc. Q3UMG5]
ENSMUSG00000068250	0.384614	NA	0.0266606	Amn1	Protein Amn1 [Uniprot/SPTREMBL Acc. A0A0N4SVR2]; Protein Amn1 [Uniprot/SPTREMBL Acc. B8JKU8]; Protein Amn1 [Uniprot/SPTREMBL Acc. B8JKU9]; Protein Amn1 [Uniprot/SPTREMBL Acc. B8JKV0]
ENSMUSG00000051669	0.384382	NA	0.0200457	AU021092	UPF0764 protein C16orf89 homolog [Uniprot/SWISSPROT Acc. Q3UST5]
ENSMUSG00000060739	0.38428	NA	0.0171436	Nsa2	Ribosome biogenesis protein NSA2 homolog [Uniprot/SWISSPROT Acc. Q9CR47]
ENSMUSG00000025937	0.384241	NA	0.0165447	Lactb2	Endoribonuclease LACTB2 [Uniprot/SWISSPROT Acc. Q99KR3]
ENSMUSG00000045326	0.384181	NA	0.0170206	Fndc7	Fibronectin type III domain-containing protein 7 [Uniprot/SWISSPROT Acc. A2AED3]
ENSMUSG00000040929	0.384174	NA	0.0162509	Rfx3	Transcription factor RFX3 [Uniprot/SPTREMBL Acc. G3UWP0]; Transcription factor RFX3 [Uniprot/SPTREMBL Acc. G3UZZ6]; Transcription factor RFX3 [Uniprot/SPTREMBL Acc. G5E890]; Transcription factor RFX3 [Uniprot/SWISSPROT Acc. P48381]
ENSMUSG00000109498	0.384138	NA	0.0169433	Gm45222
ENSMUSG00000017376	0.384069	NA	0.0251876	Nlk	Serine/threonine-protein kinase NLK [Uniprot/SPTREMBL Acc. F6QKY6]; Serine/threonine-protein kinase NLK [Uniprot/SWISSPROT Acc. O54949]
ENSMUSG00000020922	0.384068	NA	0.0194965	Lsm12	Protein LSM12 homolog [Uniprot/SWISSPROT Acc. Q9D0R8]
ENSMUSG00000071281	0.383937	NA	0.0190644	Zfp65	Protein Zfp65 [Uniprot/SPTREMBL Acc. B8JJX9]; Protein Zfp65 [Uniprot/SPTREMBL Acc. B8JJY0]; Protein Zfp65 [Uniprot/SPTREMBL Acc. Q91W94]
ENSMUSG00000050640	0.383933	NA	0.0227316	Tmem150c	Transmembrane protein 150C [Uniprot/SPTREMBL Acc. H9KV06]; Transmembrane protein 150C [Uniprot/SWISSPROT Acc. Q8C8S3]
ENSMUSG00000106288	0.383888	NA	0.0197476	Gm43593
ENSMUSG00000025880	0.383768	NA	0.0168563	Smad7	Mothers against decapentaplegic homolog [Uniprot/SPTREMBL Acc. B2RPW6]; Mothers against decapentaplegic homolog 7 [Uniprot/SPTREMBL Acc. G3UX42]; Mothers against decapentaplegic homolog 7 [Uniprot/SPTREMBL Acc. G3UXH8]; Mothers against decapentaplegic homolog 7 [Uniprot/SWISSPROT Acc. O35253]
ENSMUSG00000098439	0.383445	NA	0.0179334	Hm629797
ENSMUSG00000047407	0.383357	NA	0.0186029	Tgif1	Homeobox protein TGIF1 [Uniprot/SPTREMBL Acc. A0A087WNP4]; Homeobox protein TGIF1 [Uniprot/SPTREMBL Acc. D3Z0Q5]; Homeobox protein TGIF1 [Uniprot/SPTREMBL Acc. E0CXJ4]; Homeobox protein TGIF1 [Uniprot/SPTREMBL Acc. E0CYI0]; Homeobox protein TGIF1 [Uniprot/SPTREMBL Acc. F6TUU5]; Homeobox protein TGIF1 [Uniprot/SPTREMBL Acc. G3UWC5]; Homeobox protein TGIF1 [Uniprot/SWISSPROT Acc. P70284]; Putative …
ENSMUSG00000090874	0.382766	NA	0.0451613	Olfr733	Olfactory receptor [Uniprot/SPTREMBL Acc. Q14AK5]
ENSMUSG00000109459	0.38268	NA	0.0201226	Gm44592
ENSMUSG00000020541	0.382613	NA	0.022422	Tom1l1	TOM1-like protein 1 [Uniprot/SPTREMBL Acc. A6PWP3]; TOM1-like protein 1 [Uniprot/SPTREMBL Acc. Q8BZR6]; TOM1-like protein 1 [Uniprot/SWISSPROT Acc. Q923U0]
ENSMUSG00000066441	0.382492	NA	0.0173883	Rdh11	Retinol dehydrogenase 11 [Uniprot/SPTREMBL Acc. E0CYX0]; Retinol dehydrogenase 11 [Uniprot/SWISSPROT Acc. Q9QYF1]; Retinol dehydrogenase 11 [Uniprot/SPTREMBL Acc. Q9R1R8]
ENSMUSG00000000881	0.382417	NA	0.0160513	Dlg3	Disks large homolog 3 [Uniprot/SWISSPROT Acc. P70175]
ENSMUSG00000066442	0.382292	NA	0.0157468	Mthfs	5-formyltetrahydrofolate cyclo-ligase [Uniprot/SPTREMBL Acc. A0A087WPE2]; 5-formyltetrahydrofolate cyclo-ligase [Uniprot/SPTREMBL Acc. B2KF83]; 5-formyltetrahydrofolate cyclo-ligase [Uniprot/SWISSPROT Acc. Q9D110]
ENSMUSG00000033502	0.382148	NA	0.0180338	Cdc14a	Dual specificity protein phosphatase CDC14A [Uniprot/SWISSPROT Acc. Q6GQT0]
ENSMUSG00000028560	0.381817	NA	0.0168381	Usp1	Ubiquitin carboxyl-terminal hydrolase 1 [Uniprot/SPTREMBL Acc. E9Q778]; Ubiquitin carboxyl-terminal hydrolase 1 [Uniprot/SPTREMBL Acc. H3BKR6]; Ubiquitin carboxyl-terminal hydrolase 1 [Uniprot/SWISSPROT Acc. Q8BJQ2]
ENSMUSG00000002033	0.381451	NA	0.0286104	Cd3g	T-cell surface glycoprotein CD3 gamma chain [Uniprot/SPTREMBL Acc. E0CXP3]; T-cell surface glycoprotein CD3 gamma chain [Uniprot/SWISSPROT Acc. P11942]; CD3 antigen gamma polypeptide [Uniprot/SPTREMBL Acc. Q3U4Y3]
ENSMUSG00000025912	0.381058	NA	0.0192944	Mybl1	Myb-related protein A [Uniprot/SPTREMBL Acc. A0A087WPK9]; Myb-related protein A [Uniprot/SPTREMBL Acc. A0A0R4J132]; Myb-related protein A [Uniprot/SPTREMBL Acc. E9QLX9]
ENSMUSG00000104388	0.380881	NA	0.0174579	Gm37033
ENSMUSG00000097385	0.380661	NA	0.0185554	Gm26814
ENSMUSG00000040990	0.379868	NA	0.0252664	Sh3kbp1	Putative uncharacterized protein [Uniprot/SPTREMBL Acc. Q3TA88]; SH3 domain-containing kinase-binding protein 1 [Uniprot/SWISSPROT Acc. Q8R550]
ENSMUSG00000034647	0.379415	NA	0.0220945	Ankrd12	Ankyrin repeat domain 12, isoform CRA_a [Uniprot/SPTREMBL Acc. G5E893]; Protein Ankrd12 [Uniprot/SPTREMBL Acc. Q3U569]
ENSMUSG00000019864	0.379403	NA	0.0216342	Rtn4ip1	Reticulon 4 interacting protein 1 [Uniprot/SPTREMBL Acc. A0A0R4J0S3]; Reticulon-4-interacting protein 1, mitochondrial [Uniprot/SPTREMBL Acc. D3Z792]
ENSMUSG00000010751	0.379399	NA	0.0170391	Tnfrsf22	MCG147563 [Uniprot/SPTREMBL Acc. Q78QS6]; Tumor necrosis factor receptor superfamily member 22 [Uniprot/SWISSPROT Acc. Q9ER62]
ENSMUSG00000010608	0.379229	NA	0.0388358	Rbm25	RNA-binding protein 25 [Uniprot/SWISSPROT Acc. B2RY56]; RNA-binding protein 25 [Uniprot/SPTREMBL Acc. S4R2A4]; RNA-binding protein 25 [Uniprot/SPTREMBL Acc. S4R2B0]; RNA-binding protein 25 [Uniprot/SPTREMBL Acc. S4R2J1]
ENSMUSG00000102808	0.379145	NA	0.0166169	5430420F09Rik
ENSMUSG00000081692	0.378969	NA	0.0246167	Gm15971
ENSMUSG00000022858	0.378929	NA	0.0254476	Tra2b	Transformer-2 protein homolog beta [Uniprot/SPTREMBL Acc. A0A0R4J1X8]; Transformer-2 protein homolog beta [Uniprot/SPTREMBL Acc. F8WJG3]; Transformer-2 protein homolog beta [Uniprot/SWISSPROT Acc. P62996]
ENSMUSG00000034610	0.378916	NA	0.0266767	Zcchc11	Terminal uridylyltransferase 4 [Uniprot/SPTREMBL Acc. A0A0A0MQJ6]; Terminal uridylyltransferase 4 [Uniprot/SPTREMBL Acc. A2A8R7]; Terminal uridylyltransferase 4 [Uniprot/SWISSPROT Acc. B2RX14]
ENSMUSG00000102225	0.378736	NA	0.0192239	Gm37983
ENSMUSG00000025782	0.37867	NA	0.0151638	Taf3	Transcription initiation factor TFIID subunit 3 [Uniprot/SPTREMBL Acc. A2ASX8]; Transcription initiation factor TFIID subunit 3 [Uniprot/SPTREMBL Acc. A2ASX9]; Transcription initiation factor TFIID subunit 3 [Uniprot/SPTREMBL Acc. A2ASY0]; TAF3 RNA polymerase II, TATA box binding protein (TBP)-associated factor [Uniprot/SPTREMBL Acc. A2ASY1]; Transcription initiation factor TFIID subunit 3 [Unipr…
ENSMUSG00000103899	0.378565	NA	0.0212026	Gm37940
ENSMUSG00000024548	0.378428	NA	0.0307661	Setbp1	SET-binding protein [Uniprot/SWISSPROT Acc. Q9Z180]
ENSMUSG00000024352	0.378324	NA	0.0189405	Spata24	Spermatogenesis-associated protein 24 [Uniprot/SWISSPROT Acc. Q6P926]
ENSMUSG00000035310	0.378263	NA	0.0186058	Lin54	Protein lin-54 homolog [Uniprot/SWISSPROT Acc. Q571G4]
ENSMUSG00000027835	0.37824	NA	0.0162723	Pdcd10	Programmed cell death protein 10 [Uniprot/SWISSPROT Acc. Q8VE70]
ENSMUSG00000085771	0.378222	NA	0.0233696	C230066G23Rik
ENSMUSG00000108543	0.378035	NA	0.0253379	Gm44735
ENSMUSG00000099966	0.377966	NA	0.0192756	2810402E24Rik
ENSMUSG00000075033	0.377907	NA	0.0181678	Nxpe3	Family with sequence similarity 55, member C [Uniprot/SPTREMBL Acc. B9EKK6]
ENSMUSG00000063273	0.377833	NA	0.0233699	Naa15	N-alpha-acetyltransferase 15, NatA auxiliary subunit [Uniprot/SPTREMBL Acc. G3X8Y3]
ENSMUSG00000085213	0.377613	NA	0.0231154	Gm13091
ENSMUSG00000108780	0.377376	NA	0.0183618	5430434F05Rik
ENSMUSG00000104876	0.377271	NA	0.0187597	Trdc	Protein Trdc [Uniprot/SPTREMBL Acc. A0A0G2JEU3]
ENSMUSG00000029321	0.377136	NA	0.0230191	Slc10a6	Solute carrier family 10 member 6 [Uniprot/SWISSPROT Acc. Q9CXB2]
ENSMUSG00000098066	0.376815	NA	0.0242383	Gm26944
ENSMUSG00000089940	0.376802	NA	0.0183701	Gm4117
ENSMUSG00000095990	0.376726	NA	0.0199287	Zfp97	Protein Zfp97 [Uniprot/SPTREMBL Acc. E9PZP6]
ENSMUSG00000026096	0.376657	NA	0.0180291	Osgepl1	Probable tRNA N6-adenosine threonylcarbamoyltransferase, mitochondrial [Uniprot/SWISSPROT Acc. Q6PEB4]
ENSMUSG00000029012	0.376583	NA	0.019549	Orc5	Origin recognition complex subunit 5 [Uniprot/SPTREMBL Acc. D3Z0X3]; Origin recognition complex subunit 5 [Uniprot/SWISSPROT Acc. Q9WUV0]
ENSMUSG00000086370	0.376114	NA	0.0191562	Ftx
ENSMUSG00000103672	0.375948	NA	0.0196069	Gm37621
ENSMUSG00000028134	0.375635	NA	0.0230094	Ptbp2	Polypyrimidine tract-binding protein 2 [Uniprot/SPTREMBL Acc. A0A0G2JE77]; Polypyrimidine tract-binding protein 2 [Uniprot/SPTREMBL Acc. A0A0G2JEB9]; Polypyrimidine tract-binding protein 2 [Uniprot/SPTREMBL Acc. A0A0G2JFV8]; Polypyrimidine tract-binding protein 2 [Uniprot/SPTREMBL Acc. A0A0G2JGW0]; Polypyrimidine tract-binding protein 2 [Uniprot/SPTREMBL Acc. Q3V328]; Polypyrimidine tract-binding…
ENSMUSG00000022881	0.375568	NA	0.0152363	Rfc4	Replication factor C subunit 4 [Uniprot/SPTREMBL Acc. D3Z7I8]; Replication factor C subunit 4 [Uniprot/SPTREMBL Acc. D6RGM1]; Replication factor C subunit 4 [Uniprot/SPTREMBL Acc. Q3UI84]; Replication factor C subunit 4 [Uniprot/SWISSPROT Acc. Q99J62]
ENSMUSG00000031586	0.375485	NA	0.0180068	Rbpms	RNA-binding protein with multiple splicing [Uniprot/SWISSPROT Acc. Q9WVB0]; RNA-binding protein with multiple-splicing [Uniprot/SPTREMBL Acc. S4R1Y2]; RNA-binding protein with multiple-splicing [Uniprot/SPTREMBL Acc. T1ECW4]
ENSMUSG00000034855	0.375237	NA	0.0261296	Cxcl10	C-X-C motif chemokine [Uniprot/SPTREMBL Acc. D3YW23]; C-X-C motif chemokine 10 [Uniprot/SWISSPROT Acc. P17515]; C-X-C motif chemokine [Uniprot/SPTREMBL Acc. Q548V9]
ENSMUSG00000036469	0.375188	NA	0.0297309	March1	E3 ubiquitin-protein ligase MARCH1 [Uniprot/SPTREMBL Acc. D3YVY0]; E3 ubiquitin-protein ligase MARCH1 [Uniprot/SWISSPROT Acc. Q6NZQ8]
ENSMUSG00000076473	0.375078	NA	0.025649	Trbv16
ENSMUSG00000038775	0.374978	NA	0.0247244	Vill	Villin-like protein [Uniprot/SPTREMBL Acc. D3YWZ2]; Villin-like protein [Uniprot/SPTREMBL Acc. D3YZN9]; Villin-like protein [Uniprot/SPTREMBL Acc. D3Z669]; Villin-like protein [Uniprot/SPTREMBL Acc. G5E8C6]; Villin-like protein [Uniprot/SPTREMBL Acc. G5E8H0]; Villin-like protein [Uniprot/SWISSPROT Acc. Q91YD6]
ENSMUSG00000031778	0.374908	NA	0.0231165	Cx3cl1	Fractalkine [Uniprot/SWISSPROT Acc. O35188]
ENSMUSG00000105933	0.374599	NA	0.0182907	Gm43260
ENSMUSG00000031431	0.374209	NA	0.021154	Tsc22d3	TSC22 domain family protein 3 [Uniprot/SPTREMBL Acc. B1AVF2]; TSC22 domain family protein 3 [Uniprot/SWISSPROT Acc. Q9Z2S7]
ENSMUSG00000037318	0.374146	NA	0.0273267	Traf3ip3	TRAF3 interacting protein 3 [Uniprot/SPTREMBL Acc. G3X949]
ENSMUSG00000085379	0.373669	NA	0.0166046	2310058D17Rik
ENSMUSG00000027778	0.373571	NA	0.0219166	Ift80	Intraflagellar transport protein 80 homolog [Uniprot/SWISSPROT Acc. Q8K057]
ENSMUSG00000097636	0.373281	NA	0.0197008	Mirt1
ENSMUSG00000023806	0.373161	NA	0.0231141	Rsph3b	Radial spoke head protein 3 homolog B [Uniprot/SWISSPROT Acc. Q9DA80]
ENSMUSG00000064128	0.373029	NA	0.0203026	Cenpj	Centromere protein J [Uniprot/SWISSPROT Acc. Q569L8]
ENSMUSG00000111539	0.373006	NA	0.0233481	RP23-56B4.1
ENSMUSG00000097000	0.372962	NA	0.017907	Gm17435
ENSMUSG00000056211	0.372318	NA	0.0322506	R3hdm1	Protein R3hdm1 [Uniprot/SPTREMBL Acc. A0A087WP65]; Protein R3hdm1 [Uniprot/SPTREMBL Acc. A0A087WPF0]; Protein R3hdm1 [Uniprot/SPTREMBL Acc. A0A087WQF6]; Protein R3hdm1 [Uniprot/SPTREMBL Acc. A0A087WQI5]; Protein R3hdm1 [Uniprot/SPTREMBL Acc. A0A087WRE1]; Protein R3hdm1 [Uniprot/SPTREMBL Acc. E9Q9Q2]; Protein R3hdm1 [Uniprot/SPTREMBL Acc. Q3URW7]; Protein R3hdm1 [Uniprot/SPTREMBL Acc. Q80ZH9]
ENSMUSG00000041144	0.372261	NA	0.0240216	Dnah7b	Protein Dnah7b [Uniprot/SPTREMBL Acc. A0A087WPC9]; Protein Dnah7b [Uniprot/SPTREMBL Acc. L7N1Y0]
ENSMUSG00000022899	0.372209	NA	0.0180038	Slc15a2	Solute carrier family 15 member 2 [Uniprot/SPTREMBL Acc. E9PYQ9]; Solute carrier family 15 member 2 [Uniprot/SPTREMBL Acc. E9Q0L2]; Solute carrier family 15 member 2 [Uniprot/SPTREMBL Acc. E9Q329]; Solute carrier family 15 member 2 [Uniprot/SPTREMBL Acc. E9QMN8]; Solute carrier family 15 (H+/peptide transporter), member 2, isoform CRA_c [Uniprot/SPTREMBL Acc. G3XA51]
ENSMUSG00000016194	0.371765	NA	0.0299075	Hsd11b1	Corticosteroid 11-beta-dehydrogenase isozyme 1 [Uniprot/SPTREMBL Acc. F2Z3U6]; Corticosteroid 11-beta-dehydrogenase isozyme 1 [Uniprot/SPTREMBL Acc. F6TSI8]; Corticosteroid 11-beta-dehydrogenase isozyme 1 [Uniprot/SWISSPROT Acc. P50172]; Corticosteroid 11-beta-dehydrogenase isozyme 1 [Uniprot/SPTREMBL Acc. Q3TJI8]; 11B-hydroxysteroid dehydrogenase type 1 [Uniprot/SPTREMBL Acc. Q4JHD9]
ENSMUSG00000099083	0.371752	NA	0.0210468	Atf7	Activating transcription factor 7, isoform CRA_a [Uniprot/SPTREMBL Acc. Q3TZR9]; Activating transcription factor 7, isoform CRA_b [Uniprot/SPTREMBL Acc. Q3U2X8]; Cyclic AMP-dependent transcription factor ATF-7 [Uniprot/SWISSPROT Acc. Q8R0S1]; Cyclic AMP-dependent transcription factor ATF-7 [Uniprot/SPTREMBL Acc. V9GX99]; Cyclic AMP-dependent transcription factor ATF-7 [Uniprot/SPTREMBL Acc. V9GXN…
ENSMUSG00000030417	0.371655	NA	0.0183582	Pdcd5	Programmed cell death protein 5 [Uniprot/SPTREMBL Acc. D3Z7Q5]; Programmed cell death protein 5 [Uniprot/SWISSPROT Acc. P56812]; MCG128907 [Uniprot/SPTREMBL Acc. Q564F6]
ENSMUSG00000103291	0.371615	NA	0.0180934	Gm38235
ENSMUSG00000084350	0.370142	NA	0.0235738	Znf41-ps
ENSMUSG00000041538	0.369949	NA	0.032226	H2-Ob	Protein H2-Ob [Uniprot/SPTREMBL Acc. E9Q479]; Protein H2-Ob [Uniprot/SPTREMBL Acc. G3UY15]; IAbeta2 subunit [Uniprot/SPTREMBL Acc. O35424]
ENSMUSG00000028069	0.369937	NA	0.0181775	Gpatch4	G patch domain-containing protein 4 [Uniprot/SPTREMBL Acc. A0A0A6YWB3]; G patch domain-containing protein 4 [Uniprot/SWISSPROT Acc. Q3TFK5]
ENSMUSG00000002028	0.369885	NA	0.0278125	Kmt2a	Histone-lysine N-methyltransferase 2A [Uniprot/SPTREMBL Acc. D3Z5H5]; Histone-lysine N-methyltransferase 2A [Uniprot/SWISSPROT Acc. P55200]; Histone-lysine N-methyltransferase 2A [Uniprot/SPTREMBL Acc. S4R199]; Histone-lysine N-methyltransferase 2A [Uniprot/SPTREMBL Acc. S4R2S5]
ENSMUSG00000079038	0.369467	NA	0.0182598	D130040H23Rik	Protein D130040H23Rik [Uniprot/SPTREMBL Acc. Q8BII3]
ENSMUSG00000032212	0.369386	NA	0.024316	Sltm	SAFB-like, transcription modulator [Uniprot/SPTREMBL Acc. B9EI57]; SAFB-like transcription modulator [Uniprot/SWISSPROT Acc. Q8CH25]
ENSMUSG00000042508	0.369291	NA	0.0285619	Dmtf1	Cyclin-D-binding Myb-like transcription factor 1 [Uniprot/SWISSPROT Acc. Q8CE22]; Cyclin-D-binding Myb-like transcription factor 1 [Uniprot/SPTREMBL Acc. V9GXX1]
ENSMUSG00000050921	0.369077	NA	0.0174494	P2ry10	Putative P2Y purinoceptor 10 [Uniprot/SPTREMBL Acc. F6SDQ0]; Putative P2Y purinoceptor 10 [Uniprot/SWISSPROT Acc. Q8BFU7]
ENSMUSG00000098206	0.368683	NA	0.0246406	A430106G13Rik
ENSMUSG00000107491	0.368574	NA	0.017374	Gm17893
ENSMUSG00000099746	0.368559	NA	0.0175162	Ppnr
ENSMUSG00000045875	0.368558	NA	0.0183626	Adra1a	Alpha-1A adrenergic receptor [Uniprot/SWISSPROT Acc. P97718]; Alpha-1A adrenergic receptor [Uniprot/SPTREMBL Acc. Q8BUE5]
ENSMUSG00000102672	0.368523	NA	0.0228427	Gm37105
ENSMUSG00000098905	0.368475	NA	0.0179575	Zfp953	Protein Zfp953 [Uniprot/SPTREMBL Acc. Q3UPV7]
ENSMUSG00000103674	0.368348	NA	0.0182797	Gm37699
ENSMUSG00000103869	0.368299	NA	0.0175531	Gm37420
ENSMUSG00000054469	0.368275	NA	0.0162244	Lclat1	Lclat1 protein [Uniprot/SPTREMBL Acc. B0V2Q7]; Lysocardiolipin acyltransferase 1 [Uniprot/SPTREMBL Acc. B0V2Q9]; Lysocardiolipin acyltransferase 1 [Uniprot/SWISSPROT Acc. Q3UN02]
ENSMUSG00000108181	0.368028	NA	0.0169634	C030015A19Rik
ENSMUSG00000002109	0.36791	NA	0.0277952	Ddb2	DNA damage-binding protein 2 [Uniprot/SPTREMBL Acc. A2AGR6]; DNA damage-binding protein 2 [Uniprot/SWISSPROT Acc. Q99J79]
ENSMUSG00000106110	0.367656	NA	0.0181485	Gm43571
ENSMUSG00000045231	0.367643	NA	0.0182586	BC106179	BC106179 protein [Uniprot/SPTREMBL Acc. Q8C9L1]
ENSMUSG00000037533	0.367526	NA	0.0323114	Rapgef6	Protein Rapgef6 [Uniprot/SPTREMBL Acc. B2RUJ6]; Protein Rapgef6 [Uniprot/SPTREMBL Acc. F7ACB1]; Protein Rapgef6 [Uniprot/SPTREMBL Acc. Q5NCJ0]; Protein Rapgef6 [Uniprot/SPTREMBL Acc. Q5NCJ1]; Protein Rapgef6 [Uniprot/SPTREMBL Acc. Q5NCJ2]; Protein Rapgef6 [Uniprot/SPTREMBL Acc. Q5NCJ4]; Protein Rapgef6 [Uniprot/SPTREMBL Acc. Q5NCJ5]
ENSMUSG00000107176	0.367478	NA	0.0237985	Gm9794
ENSMUSG00000054945	0.36733	NA	0.0172617	Gm9958	MCG147145 [Uniprot/SPTREMBL Acc. Q8C9U4]
ENSMUSG00000090935	0.367102	NA	0.0282557	Synj2bp	Protein Gm20498 [Uniprot/SPTREMBL Acc. E9PVQ9]; Synaptojanin-2-binding protein [Uniprot/SWISSPROT Acc. Q9D6K5]
ENSMUSG00000049709	0.366946	NA	0.0215033	Nlrp10	NACHT, leucine rich repeat and PYD containing 10 [Uniprot/SPTREMBL Acc. Q6JGS9]; NACHT, LRR and PYD domains-containing protein 10 [Uniprot/SWISSPROT Acc. Q8CCN1]
ENSMUSG00000073988	0.366852	NA	0.0169556	Ttpa	Alpha-tocopherol transfer protein [Uniprot/SPTREMBL Acc. A2AIT6]; Alpha-tocopherol transfer protein [Uniprot/SPTREMBL Acc. A8Y5N9]; Alpha-tocopherol transfer protein [Uniprot/SPTREMBL Acc. A8Y5P0]; Tocopherol (Alpha) transfer protein [Uniprot/SPTREMBL Acc. Q499J3]; Alpha-tocopherol transfer protein [Uniprot/SWISSPROT Acc. Q8BWP5]
ENSMUSG00000034639	0.366802	NA	0.0212494	Setmar	Histone-lysine N-methyltransferase SETMAR [Uniprot/SWISSPROT Acc. Q80UJ9]
ENSMUSG00000102721	0.366759	NA	0.0171389	A630081D01Rik
ENSMUSG00000019982	0.366755	NA	0.0167547	Myb	Transcriptional activator Myb [Uniprot/SPTREMBL Acc. A0A087WPA7]; Transcriptional activator Myb [Uniprot/SWISSPROT Acc. P06876]
ENSMUSG00000076576	0.366719	NA	0.025683	Igkv6-32
ENSMUSG00000103591	0.366531	NA	0.0151683	Gm38365
ENSMUSG00000107000	0.36647	NA	0.0169709	Gm43481
ENSMUSG00000024966	0.366253	NA	0.030595	Stip1	Stress-induced-phosphoprotein 1 [Uniprot/SWISSPROT Acc. Q60864]
ENSMUSG00000103432	0.366059	NA	0.0181581	6720464F23Rik
ENSMUSG00000106383	0.365829	NA	0.0232164	E330034L11Rik
ENSMUSG00000104369	0.36563	NA	0.0174186	Gm38082
ENSMUSG00000030165	0.365536	NA	0.0152977	Klrd1	Natural killer cells antigen CD94 [Uniprot/SPTREMBL Acc. A0A0N4SUJ9]; Natural killer cells antigen CD94 [Uniprot/SPTREMBL Acc. D3Z626]; Natural killer cells antigen CD94 [Uniprot/SPTREMBL Acc. E0CZ14]; Natural killer cells antigen CD94 [Uniprot/SPTREMBL Acc. E9Q3T9]; Natural killer cells antigen CD94 [Uniprot/SWISSPROT Acc. O54707]
ENSMUSG00000019841	0.365454	NA	0.0267516	Rev3l	DNA polymerase zeta catalytic subunit [Uniprot/SPTREMBL Acc. F6T1D2]; DNA polymerase zeta catalytic subunit [Uniprot/SWISSPROT Acc. Q61493]; DNA polymerase zeta catalytic subunit [Uniprot/SPTREMBL Acc. Q9Z281]
ENSMUSG00000046111	0.365303	NA	0.0288167	Cep295	Centrosomal protein of 295 kDa [Uniprot/SPTREMBL Acc. E9QPW4]; Centrosomal protein of 295 kDa [Uniprot/SPTREMBL Acc. F6URK1]; Centrosomal protein of 295 kDa [Uniprot/SPTREMBL Acc. F6V9M5]; Centrosomal protein of 295 kDa [Uniprot/SPTREMBL Acc. F7BWD7]; Centrosomal protein of 295 kDa [Uniprot/SWISSPROT Acc. Q8BQ48]
ENSMUSG00000029804	0.3651	NA	0.0225943	Herc3	Protein Herc3 [Uniprot/SPTREMBL Acc. A0A0N4SW02]; Hect domain and RLD 3 [Uniprot/SPTREMBL Acc. A6H6S0]; Hect domain and RLD 3, isoform CRA_a [Uniprot/SPTREMBL Acc. G5E876]
ENSMUSG00000079659	0.365086	NA	0.0307109	Tmem243	MCG1490, isoform CRA_a [Uniprot/SPTREMBL Acc. A0A0G2JEH3]; Protein Tmem243 [Uniprot/SPTREMBL Acc. A0A0G2JFE6]; MCG1490, isoform CRA_b [Uniprot/SPTREMBL Acc. B2RVB9]
ENSMUSG00000064289	0.364859	NA	0.023997	Tank	TRAF family member-associated NF-kappa-B activator [Uniprot/SWISSPROT Acc. P70347]
ENSMUSG00000055069	0.364746	NA	0.0189596	Rab39	RAB39, member RAS oncogene family [Uniprot/SPTREMBL Acc. Q0PD15]; Ras-related protein Rab-39A [Uniprot/SWISSPROT Acc. Q8BHD0]
ENSMUSG00000027347	0.364723	NA	0.0277301	Rasgrp1	RAS guanyl-releasing protein 1 [Uniprot/SPTREMBL Acc. G3UWW4]; RAS guanyl-releasing protein 1 [Uniprot/SPTREMBL Acc. G3UYC3]; RAS guanyl-releasing protein 1 [Uniprot/SPTREMBL Acc. G3UYP5]; RAS guanyl-releasing protein 1 [Uniprot/SPTREMBL Acc. G3UZQ7]; RAS guanyl-releasing protein 1 [Uniprot/SWISSPROT Acc. Q9Z1S3]
ENSMUSG00000005506	0.364474	NA	0.0180229	Celf1	CUG triplet repeat, RNA binding protein 1, isoform CRA_b [Uniprot/SPTREMBL Acc. A0A0R4J0T5]; CUGBP Elav-like family member 1 [Uniprot/SWISSPROT Acc. P28659]
ENSMUSG00000063172	0.364468	NA	0.0161093	Hspb11	Intraflagellar transport protein 25 homolog [Uniprot/SWISSPROT Acc. Q9D6H2]
ENSMUSG00000101964	0.364442	NA	0.0183716	Gm28693
ENSMUSG00000048368	0.36436	NA	0.0237249	Omd	Osteomodulin [Uniprot/SWISSPROT Acc. O35103]
ENSMUSG00000000817	0.364347	NA	0.0233039	Fasl	Tumor necrosis factor ligand superfamily member 6 [Uniprot/SWISSPROT Acc. P41047]; Fas ligand (TNF superfamily, member 6) [Uniprot/SPTREMBL Acc. Q544E9]
ENSMUSG00000057842	0.364323	NA	0.0188888	Zfp595	Protein Zfp595 [Uniprot/SPTREMBL Acc. B9EIT6]; Protein Zfp595 [Uniprot/SPTREMBL Acc. Q8BIN6]
ENSMUSG00000103232	0.364321	NA	0.0190959	Gm37160
ENSMUSG00000097290	0.364066	NA	0.0182206	1300002E11Rik
ENSMUSG00000079555	0.364013	NA	0.0179113	Haus3	HAUS augmin-like complex subunit 3 [Uniprot/SPTREMBL Acc. A0A0J9YU78]; HAUS augmin-like complex subunit 3 [Uniprot/SWISSPROT Acc. Q8QZX2]
ENSMUSG00000022148	0.36399	NA	0.0194066	Fyb	FYN binding protein [Uniprot/SPTREMBL Acc. B2RUR0]; FYN-binding protein [Uniprot/SPTREMBL Acc. E0CY17]; FYN-binding protein [Uniprot/SPTREMBL Acc. F6V072]; FYN-binding protein [Uniprot/SWISSPROT Acc. O35601]
ENSMUSG00000046138	0.363849	NA	0.0182397	9930021J03Rik	Protein 9930021J03Rik [Uniprot/SPTREMBL Acc. H3BJK8]; Protein 9930021J03Rik [Uniprot/SPTREMBL Acc. H3BJL2]; Protein 9930021J03Rik [Uniprot/SPTREMBL Acc. H3BKP8]; Protein 9930021J03Rik [Uniprot/SPTREMBL Acc. H3BL88]
ENSMUSG00000093930	0.363457	NA	0.0212373	Hmgcs1	Hydroxymethylglutaryl-CoA synthase, cytoplasmic [Uniprot/SWISSPROT Acc. Q8JZK9]
ENSMUSG00000015880	0.363348	NA	0.023263	Ncapg	Protein Ncapg [Uniprot/SPTREMBL Acc. E9PWG6]
ENSMUSG00000104591	0.363076	NA	0.0233079	Gm43145
ENSMUSG00000102780	0.363004	NA	0.0165061	Gm38253
ENSMUSG00000100455	0.362979	NA	0.0197939	Gm29170
ENSMUSG00000037341	0.362976	NA	0.0166218	Slc9a7	Sodium/hydrogen exchanger 7 [Uniprot/SWISSPROT Acc. Q8BLV3]
ENSMUSG00000033105	0.362952	NA	0.0171575	Lss	Lanosterol synthase [Uniprot/SWISSPROT Acc. Q8BLN5]
ENSMUSG00000026070	0.362816	NA	0.0166071	Il18r1	Interleukin-18 receptor 1 [Uniprot/SWISSPROT Acc. Q61098]; Il18r1 protein [Uniprot/SPTREMBL Acc. Q8C257]
ENSMUSG00000015702	0.362481	NA	0.0238483	Anxa9	Annexin A9 [Uniprot/SPTREMBL Acc. D3Z1V0]; Annexin A9 [Uniprot/SWISSPROT Acc. Q9JHQ0]
ENSMUSG00000026094	0.362332	NA	0.0287442	Stk17b	Serine/threonine-protein kinase 17B [Uniprot/SPTREMBL Acc. A0A087WPR0]; Serine/threonine-protein kinase 17B [Uniprot/SWISSPROT Acc. Q8BG48]
ENSMUSG00000102976	0.36233	NA	0.0214296	Zc3h11a	Zinc finger CCCH domain-containing protein 11A [Uniprot/SPTREMBL Acc. A0A0A6YWW2]; Zinc finger CCCH domain-containing protein 11A [Uniprot/SPTREMBL Acc. A0A0A6YX41]; Zinc finger CCCH domain-containing protein 11A [Uniprot/SPTREMBL Acc. A0A0A6YX93]; Zinc finger CCCH domain-containing protein 11A [Uniprot/SPTREMBL Acc. A0A0A6YXN6]; Zinc finger CCCH type containing 11A [Uniprot/SPTREMBL Acc. Q3UL31]…
ENSMUSG00000050379	0.362328	NA	0.0232919	Sept6	Septin-6 [Uniprot/SPTREMBL Acc. A2A3W1]; Septin-6 [Uniprot/SWISSPROT Acc. Q9R1T4]
ENSMUSG00000036225	0.362101	NA	0.0231392	Kctd1	BTB/POZ domain-containing protein KCTD1 [Uniprot/SPTREMBL Acc. E9Q6T9]; BTB/POZ domain-containing protein KCTD1 [Uniprot/SWISSPROT Acc. Q5M956]
ENSMUSG00000102565	0.361836	NA	0.0186212	Gm37036
ENSMUSG00000024673	0.361604	NA	0.0250002	Ms4a1	B-lymphocyte antigen CD20 [Uniprot/SWISSPROT Acc. P19437]; Membrane-spanning 4-domains, subfamily A, member 1, isoform CRA_b [Uniprot/SPTREMBL Acc. Q542S5]
ENSMUSG00000038342	0.36129	NA	0.0308369	Mlxip	MLX interacting protein [Uniprot/SPTREMBL Acc. B2RQ56]; MLX-interacting protein [Uniprot/SPTREMBL Acc. F6UPM1]; MLX interacting protein, isoform CRA_a [Uniprot/SPTREMBL Acc. G5E8D8]
ENSMUSG00000097354	0.360829	NA	0.0206126	2310001H17Rik
ENSMUSG00000020415	0.360739	NA	0.0171414	Pttg1	Securin [Uniprot/SPTREMBL Acc. B0QZU1]; Securin [Uniprot/SPTREMBL Acc. D6RIQ0]; Securin [Uniprot/SWISSPROT Acc. Q9CQJ7]
ENSMUSG00000107879	0.360721	NA	0.0256616	9330102E08Rik
ENSMUSG00000059834	0.360274	NA	0.0176506	Sclt1	Sodium channel and clathrin linker 1 [Uniprot/SPTREMBL Acc. D6REI8]; Sodium channel and clathrin linker 1 [Uniprot/SPTREMBL Acc. F6X8R3]; Sodium channel and clathrin linker 1 [Uniprot/SWISSPROT Acc. G5E861]
ENSMUSG00000054072	0.360187	NA	0.0190406	Iigp1	Interferon-gamma-inducible GTPase Ifgga1 protein [Uniprot/SPTREMBL Acc. J7NNX8]; Interferon-inducible GTPase 1 [Uniprot/SWISSPROT Acc. Q9QZ85]
ENSMUSG00000050600	0.359696	NA	0.0295347	Zfp831	Protein Zfp831 [Uniprot/SPTREMBL Acc. A2ADM8]
ENSMUSG00000004612	0.359389	NA	0.0153587	Nkg7	Natural killer cell group 7 sequence, isoform CRA_a [Uniprot/SPTREMBL Acc. Q8C2L9]; Natural killer cell group 7 sequence [Uniprot/SPTREMBL Acc. Q9CY55]
ENSMUSG00000024054	0.359226	NA	0.0291198	Smchd1	Structural maintenance of chromosomes flexible hinge domain-containing protein 1 [Uniprot/SWISSPROT Acc. Q6P5D8]
ENSMUSG00000061601	0.359215	NA	0.0232982	Pclo	Protein piccolo [Uniprot/SWISSPROT Acc. Q9QYX7]; Protein piccolo [Uniprot/SPTREMBL Acc. S4R2E0]
ENSMUSG00000037486	0.359168	NA	0.0261422	Asxl2	Putative Polycomb group protein ASXL2 [Uniprot/SPTREMBL Acc. D3Z112]; Putative Polycomb group protein ASXL2 [Uniprot/SPTREMBL Acc. D6REV1]; Putative Polycomb group protein ASXL2 [Uniprot/SPTREMBL Acc. D6RI62]; Putative Polycomb group protein ASXL2 [Uniprot/SPTREMBL Acc. F6WV21]; Putative Polycomb group protein ASXL2 [Uniprot/SPTREMBL Acc. G3UXC9]
ENSMUSG00000078768	0.359136	NA	0.0236249	Zfp566	Protein Zfp566 [Uniprot/SPTREMBL Acc. Q8VCI1]
ENSMUSG00000005950	0.358936	NA	0.0180004	P2rx5	Protein P2rx5 [Uniprot/SPTREMBL Acc. B1AUD6]; P2X purinoceptor [Uniprot/SPTREMBL Acc. B1AUD7]; P2X purinoceptor [Uniprot/SPTREMBL Acc. Q3UYI1]
ENSMUSG00000090673	0.358893	NA	0.0193386	Gm340	Protein Gm340 [Uniprot/SPTREMBL Acc. F6RGI3]
ENSMUSG00000076917	0.358191	NA	0.0249445	Traj12
ENSMUSG00000021693	0.358114	NA	0.0165683	Kif2a	Kinesin-like protein [Uniprot/SPTREMBL Acc. E0CZ72]; Kinesin-like protein KIF2A [Uniprot/SPTREMBL Acc. F6SUU5]; Kinesin-like protein [Uniprot/SPTREMBL Acc. F8VQ42]; Kinesin-like protein KIF2A [Uniprot/SWISSPROT Acc. P28740]; Kinesin family member 2A, isoform CRA_c [Uniprot/SPTREMBL Acc. Q9D481]
ENSMUSG00000061458	0.357959	NA	0.0152244	Nol10	Putative uncharacterized protein [Uniprot/SPTREMBL Acc. Q3TUB5]; Nucleolar protein 10 [Uniprot/SWISSPROT Acc. Q5RJG1]
ENSMUSG00000048874	0.357598	NA	0.0328324	Phf3	Protein Phf3 [Uniprot/SPTREMBL Acc. A0A087WNQ9]; Protein Phf3 [Uniprot/SPTREMBL Acc. A0A087WP76]; Protein Phf3 [Uniprot/SPTREMBL Acc. A0A087WRR9]; Protein Phf3 [Uniprot/SPTREMBL Acc. A0A087WS81]; PHD finger protein 3 [Uniprot/SPTREMBL Acc. B2RQG2]
ENSMUSG00000074629	0.357582	NA	0.0189162	4930518I15Rik	Protein 4930518I15Rik [Uniprot/SPTREMBL Acc. Q3V2W7]
ENSMUSG00000019763	0.357567	NA	0.0170679	Rmnd1	Required for meiotic nuclear division protein 1 homolog [Uniprot/SPTREMBL Acc. D3YVL9]; Required for meiotic nuclear division protein 1 homolog [Uniprot/SPTREMBL Acc. D3YZC3]; Required for meiotic nuclear division protein 1 homolog [Uniprot/SPTREMBL Acc. D3Z331]; Required for meiotic nuclear division protein 1 homolog [Uniprot/SPTREMBL Acc. F6QWS3]; Required for meiotic nuclear division protein 1…
ENSMUSG00000040782	0.357455	NA	0.0176793	Rfwd2	E3 ubiquitin-protein ligase RFWD2 [Uniprot/SPTREMBL Acc. A0A0A6YVP2]; E3 ubiquitin-protein ligase RFWD2 [Uniprot/SPTREMBL Acc. A0A0A6YVV7]; E3 ubiquitin-protein ligase RFWD2 [Uniprot/SPTREMBL Acc. A0A0A6YXK6]; E3 ubiquitin-protein ligase RFWD2 [Uniprot/SWISSPROT Acc. Q9R1A8]
ENSMUSG00000032035	0.357432	NA	0.0230062	Ets1	Protein C-ets-1 [Uniprot/SPTREMBL Acc. E9PWI8]; Protein C-ets-1 [Uniprot/SWISSPROT Acc. P27577]; E26 avian leukemia oncogene 1, 5' domain [Uniprot/SPTREMBL Acc. Q540Q5]; Protein C-ets-1 [Uniprot/SPTREMBL Acc. V9GX28]; Protein C-ets-1 [Uniprot/SPTREMBL Acc. V9GXE2]
ENSMUSG00000024462	0.357198	NA	0.0182662	Gabbr1	Gamma-aminobutyric acid type B receptor subunit 1 [Uniprot/SPTREMBL Acc. G3UXR6]; Gamma-aminobutyric acid type B receptor subunit 1 [Uniprot/SPTREMBL Acc. G3UZ52]; Gamma-aminobutyric acid type B receptor subunit 1 [Uniprot/SPTREMBL Acc. Q3TWR2]; Gamma-aminobutyric acid type B receptor subunit 1 [Uniprot/SWISSPROT Acc. Q9WV18]
ENSMUSG00000032423	0.35677	NA	0.0378811	Syncrip	Heterogeneous nuclear ribonucleoprotein Q [Uniprot/SPTREMBL Acc. A0A0R4J259]; Heterogeneous nuclear ribonucleoprotein Q [Uniprot/SPTREMBL Acc. G3UWM1]; Heterogeneous nuclear ribonucleoprotein Q [Uniprot/SPTREMBL Acc. G3UXJ6]; Heterogeneous nuclear ribonucleoprotein Q [Uniprot/SPTREMBL Acc. G3UZ48]; Heterogeneous nuclear ribonucleoprotein Q [Uniprot/SPTREMBL Acc. G3UZI2]; Heterogeneous nuclear rib…
ENSMUSG00000021640	0.356232	NA	0.022334	Naip1	Baculoviral IAP repeat-containing protein 1a [Uniprot/SWISSPROT Acc. Q9QWK5]
ENSMUSG00000022636	0.356196	NA	0.0174591	Alcam	CD166 antigen [Uniprot/SPTREMBL Acc. E9Q3Q6]; CD166 antigen [Uniprot/SPTREMBL Acc. E9Q4G8]; CD166 antigen [Uniprot/SPTREMBL Acc. F6QH25]; MuSC [Uniprot/SPTREMBL Acc. Q54AJ5]; Activated leukocyte cell adhesion molecule soluble isoform [Uniprot/SPTREMBL Acc. Q5MPX5]; CD166 antigen [Uniprot/SWISSPROT Acc. Q61490]
ENSMUSG00000048031	0.356136	NA	0.0198714	Fcrl5	Fc receptor-like protein 5 [Uniprot/SPTREMBL Acc. J3QJU0]; Fc receptor-like protein 5 [Uniprot/SWISSPROT Acc. Q68SN8]
ENSMUSG00000085241	0.356039	NA	0.0180958	Snhg3
ENSMUSG00000015748	0.356036	NA	0.0197412	Prpf3	U4/U6 small nuclear ribonucleoprotein Prp3 [Uniprot/SPTREMBL Acc. E0CYD0]; U4/U6 small nuclear ribonucleoprotein Prp3 [Uniprot/SPTREMBL Acc. F6T4V0]; U4/U6 small nuclear ribonucleoprotein Prp3 [Uniprot/SWISSPROT Acc. Q922U1]
ENSMUSG00000105909	0.355796	NA	0.0256828	Gm43189
ENSMUSG00000021338	0.355767	NA	0.0160174	Carmil1	Protein Carmil1 [Uniprot/SPTREMBL Acc. D3Z030]; Protein Carmil1 [Uniprot/SPTREMBL Acc. E9Q4H6]; Protein Carmil1 [Uniprot/SPTREMBL Acc. F6XQY1]; Protein Carmil1 [Uniprot/SPTREMBL Acc. F7AI27]; F-actin-uncapping protein LRRC16A [Uniprot/SWISSPROT Acc. Q6EDY6]
ENSMUSG00000104910	0.355716	NA	0.0163562	Gm43331
ENSMUSG00000106047	0.355601	NA	0.0256625	Gm42942
ENSMUSG00000071660	0.355551	NA	0.0169603	Ttc9c	Tetratricopeptide repeat protein 9C [Uniprot/SWISSPROT Acc. Q810A3]
ENSMUSG00000015755	0.355392	NA	0.0216958	Tab2	TGF-beta-activated kinase 1 and MAP3K7-binding protein 2 [Uniprot/SWISSPROT Acc. Q99K90]
ENSMUSG00000053964	0.354967	NA	0.015126	Lgals4	Galectin [Uniprot/SPTREMBL Acc. A0A087WSD9]; Galectin [Uniprot/SPTREMBL Acc. A0A140LHI8]; Galectin [Uniprot/SPTREMBL Acc. Q3UL35]; Galectin-4 [Uniprot/SWISSPROT Acc. Q8K419]
ENSMUSG00000032018	0.35489	NA	0.0282795	Sc5d	Lathosterol oxidase [Uniprot/SWISSPROT Acc. O88822]
ENSMUSG00000029203	0.354678	NA	0.0232301	Ube2k	Ubiquitin-conjugating enzyme E2 K [Uniprot/SPTREMBL Acc. A0A0J9YU07]; Ubiquitin-conjugating enzyme E2 K [Uniprot/SPTREMBL Acc. A0A0J9YUI1]; Ubiquitin-conjugating enzyme E2 K [Uniprot/SPTREMBL Acc. A0A0J9YUR9]; Ubiquitin-conjugating enzyme E2 K [Uniprot/SPTREMBL Acc. D3Z4U3]; Ubiquitin-conjugating enzyme E2 K [Uniprot/SPTREMBL Acc. F8WIC2]; Ubiquitin-conjugating enzyme E2 K [Uniprot/SWISSPROT Acc.…
ENSMUSG00000040565	0.354599	NA	0.0347664	Btaf1	Protein Btaf1 [Uniprot/SPTREMBL Acc. E9QAE3]
ENSMUSG00000037475	0.354459	NA	0.0322594	Thoc2	THO complex subunit 2 [Uniprot/SWISSPROT Acc. B1AZI6]; THO complex subunit 2 [Uniprot/SPTREMBL Acc. B1AZI7]; THO complex subunit 2 [Uniprot/SPTREMBL Acc. B8A4C2]; THO complex subunit 2 [Uniprot/SPTREMBL Acc. F6QCT0]; THO complex subunit 2 [Uniprot/SPTREMBL Acc. F6RBN0]; THO complex subunit 2 [Uniprot/SPTREMBL Acc. F6SBF2]; THO complex subunit 2 [Uniprot/SPTREMBL Acc. F6VK25]; THO complex subunit …
ENSMUSG00000041272	0.354185	NA	0.0171005	Tox	Thymocyte selection-associated high mobility group box protein TOX [Uniprot/SWISSPROT Acc. Q66JW3]
ENSMUSG00000109585	0.353961	NA	0.0169049	Gm45358
ENSMUSG00000094392	0.353864	NA	0.0239094	Gm3788
ENSMUSG00000095127	0.353644	NA	0.0237539	Ighv1-82
ENSMUSG00000027377	0.353634	NA	0.0232938	Mall	MAL-like protein [Uniprot/SWISSPROT Acc. Q91X49]
ENSMUSG00000105356	0.353496	NA	0.0176988	Gm42603
ENSMUSG00000027863	0.353441	NA	0.0248207	Cd2	T-cell surface antigen CD2 [Uniprot/SWISSPROT Acc. P08920]; CD2 antigen [Uniprot/SPTREMBL Acc. Q549Q4]
ENSMUSG00000045180	0.353366	NA	0.0240299	Shroom2	Protein Shroom2 [Uniprot/SWISSPROT Acc. A2ALU4]; Protein Shroom2 [Uniprot/SPTREMBL Acc. A7TU71]
ENSMUSG00000105382	0.353356	NA	0.0231015	Gm43339
ENSMUSG00000072966	0.353349	NA	0.0256583	Gprasp2	G-protein coupled receptor-associated sorting protein 2 [Uniprot/SWISSPROT Acc. Q8BUY8]
ENSMUSG00000102139	0.352892	NA	0.0179722	Gm37109
ENSMUSG00000052760	0.352855	NA	0.0179083	A630001G21Rik	Protein A630001G21Rik [Uniprot/SPTREMBL Acc. Q3UTB2]; MCG8524, isoform CRA_c [Uniprot/SPTREMBL Acc. Q8C9T1]
ENSMUSG00000055480	0.352627	NA	0.0234504	Zfp458	Zinc finger protein 728 [Uniprot/SWISSPROT Acc. Q6P5C7]
ENSMUSG00000022329	0.352547	NA	0.0179116	Stk3	Serine/threonine-protein kinase 3 [Uniprot/SPTREMBL Acc. D6RHQ9]; Serine/threonine-protein kinase 3 [Uniprot/SWISSPROT Acc. Q9JI10]
ENSMUSG00000003847	0.352525	NA	0.0213746	Nfat5	Nuclear factor of-activated T-cells 5 [Uniprot/SPTREMBL Acc. D6RH40]; Nuclear factor of-activated T-cells 5 [Uniprot/SPTREMBL Acc. D6RH97]; Nuclear factor of-activated T-cells 5 [Uniprot/SPTREMBL Acc. F6VCW7]; Nuclear factor of-activated T-cells 5 [Uniprot/SPTREMBL Acc. F6ZRF0]; MKIAA0827 protein [Uniprot/SPTREMBL Acc. Q80TR0]; Nuclear factor of activated T-cells 5 [Uniprot/SWISSPROT Acc. Q9WV30]
ENSMUSG00000032649	0.352502	NA	0.025636	Colgalt2	Procollagen galactosyltransferase 2 [Uniprot/SWISSPROT Acc. Q6NVG7]
ENSMUSG00000103076	0.352097	NA	0.0165096	Gm37902
ENSMUSG00000059743	0.352048	NA	0.0185242	Fdps	Farnesyl pyrophosphate synthase [Uniprot/SPTREMBL Acc. A0A0G2JDJ5]; Farnesyl pyrophosphate synthase [Uniprot/SPTREMBL Acc. A0A0G2JE82]; Farnesyl pyrophosphate synthase [Uniprot/SPTREMBL Acc. A0A0G2JEB3]; Fdps protein [Uniprot/SPTREMBL Acc. Q4FJN9]; Farnesyl pyrophosphate synthase [Uniprot/SWISSPROT Acc. Q920E5]
ENSMUSG00000069793	0.351902	NA	0.0219948	Slfn9	Protein Slfn9 [Uniprot/SPTREMBL Acc. A0A0A0MQG6]; Protein Slfn9 [Uniprot/SPTREMBL Acc. B1ARD6]
ENSMUSG00000020601	0.351879	NA	0.0255061	Trib2	Tribbles homolog 2 [Uniprot/SWISSPROT Acc. Q8K4K3]
ENSMUSG00000059920	0.351824	NA	0.0193916	4930453N24Rik	Uncharacterized protein C3orf38 homolog [Uniprot/SWISSPROT Acc. Q3TTL0]
ENSMUSG00000105692	0.351724	NA	0.0180454	Gm43737
ENSMUSG00000070729	0.351684	NA	0.0186497	Gm12966
ENSMUSG00000097032	0.35165	NA	0.0238327	4930539J05Rik
ENSMUSG00000026469	0.351582	NA	0.0303569	Xpr1	Xenotropic and polytropic retrovirus receptor 1 [Uniprot/SPTREMBL Acc. D3Z2B4]; Xenotropic and polytropic retrovirus receptor 1 [Uniprot/SWISSPROT Acc. Q9Z0U0]
ENSMUSG00000028362	0.351555	NA	0.0192382	Tnfsf8	Tumor necrosis factor ligand superfamily member 8 [Uniprot/SWISSPROT Acc. P32972]; Tumor necrosis factor (Ligand) superfamily, member 8 [Uniprot/SPTREMBL Acc. Q544U1]
ENSMUSG00000042712	0.351474	NA	0.0182228	Wbp5	Transcription elongation factor A protein-like 9 [Uniprot/SWISSPROT Acc. Q9DD24]
ENSMUSG00000006522	0.351383	NA	0.0287674	Itih3	Inter-alpha-trypsin inhibitor heavy chain H3 [Uniprot/SPTREMBL Acc. E9PVS1]; Inter-alpha-trypsin inhibitor heavy chain H3 [Uniprot/SPTREMBL Acc. F6ZXJ7]; Inter-alpha-trypsin inhibitor heavy chain H3 [Uniprot/SWISSPROT Acc. Q61704]
ENSMUSG00000104851	0.350864	NA	0.0169947	E030026E10Rik
ENSMUSG00000106678	0.350496	NA	0.0164561	Gm43457
ENSMUSG00000040459	0.350494	NA	0.0300799	Arglu1	Arginine and glutamate-rich protein 1 [Uniprot/SWISSPROT Acc. Q3UL36]
ENSMUSG00000037071	0.350318	NA	0.0212775	Scd1	Acyl-CoA desaturase 1 [Uniprot/SWISSPROT Acc. P13516]; MCG131749 [Uniprot/SPTREMBL Acc. Q547C4]
ENSMUSG00000043004	0.350197	NA	0.0284117	Gng2	Guanine nucleotide-binding protein G(I)/G(S)/G(O) subunit gamma-2 [Uniprot/SWISSPROT Acc. P63213]
ENSMUSG00000031902	0.350126	NA	0.0287666	Nfatc3	Nuclear factor of activated T-cells c3 isoform IAL-Xa [Uniprot/SPTREMBL Acc. B5B2U1]; Nuclear factor of activated T-cells c3 isoform IAL-deltaXa [Uniprot/SPTREMBL Acc. B5B2U2]; Nuclear factor of activated T-cells c3 isoform IB-deltaXa [Uniprot/SPTREMBL Acc. Q3UZ64]
ENSMUSG00000032053	0.349914	NA	0.0193545	Pou2af1	POU domain, class 2, associating factor 1 [Uniprot/SPTREMBL Acc. Q542H4]; POU domain class 2-associating factor 1 [Uniprot/SWISSPROT Acc. Q64693]
ENSMUSG00000022514	0.349871	NA	0.0185479	Il1rap	Interleukin-1 receptor accessory protein [Uniprot/SPTREMBL Acc. E9Q6I2]; Interleukin-1 receptor accessory protein [Uniprot/SPTREMBL Acc. G3UY13]; Interleukin-1 receptor accessory protein [Uniprot/SPTREMBL Acc. G3XA78]; Putative uncharacterized protein [Uniprot/SPTREMBL Acc. Q3UEL3]; Interleukin-1 receptor accessory protein [Uniprot/SWISSPROT Acc. Q61730]
ENSMUSG00000033855	0.349785	NA	0.0231079	Ston1	Stonin-1 [Uniprot/SWISSPROT Acc. Q8CDJ8]
ENSMUSG00000075122	0.349721	NA	0.0249895	Cd80	T-lymphocyte activation antigen CD80 [Uniprot/SWISSPROT Acc. Q00609]; B lymphocyte activation antigen CD80 [Uniprot/SPTREMBL Acc. Q549R2]
ENSMUSG00000051111	0.349701	NA	0.0240305	Sv2c	Sv2c protein [Uniprot/SPTREMBL Acc. A2RSH4]; Synaptic vesicle glycoprotein 2C [Uniprot/SWISSPROT Acc. Q69ZS6]
ENSMUSG00000108500	0.349431	NA	0.0187752	Gm45033
ENSMUSG00000104973	0.349405	NA	0.0194501	A530041M06Rik
ENSMUSG00000035597	0.349364	NA	0.0288629	Prpf39	Pre-mRNA-processing factor 39 [Uniprot/SPTREMBL Acc. E9QJV4]
ENSMUSG00000026851	0.34931	NA	0.0180034	BC005624	Uncharacterized protein C9orf78 homolog [Uniprot/SWISSPROT Acc. Q3TQI7]
ENSMUSG00000054426	0.34916	NA	0.0151601	A930005H10Rik
ENSMUSG00000045624	0.349026	NA	0.0181394	Esf1	ESF1, nucleolar pre-rRNA processing protein, homolog (S. cerevisiae) [Uniprot/SPTREMBL Acc. A2APY6]; ESF1 homolog [Uniprot/SWISSPROT Acc. Q3V1V3]
ENSMUSG00000096910	0.348957	NA	0.0176849	Zfp955b	Protein Zfp955b [Uniprot/SPTREMBL Acc. L7N232]
ENSMUSG00000107461	0.34881	NA	0.0170103	Gm44045
ENSMUSG00000111421	0.348806	NA	0.0255428	RP23-356D13.11
ENSMUSG00000102252	0.348756	NA	0.0183917	Snrpn	Small nuclear ribonucleoprotein-associated protein N [Uniprot/SWISSPROT Acc. P63163]; Small nuclear ribonucleoprotein-associated protein [Uniprot/SPTREMBL Acc. Q3UN87]
ENSMUSG00000051590	0.348725	NA	0.0151138	Map3k19	Mitogen-activated protein kinase kinase kinase 19 [Uniprot/SPTREMBL Acc. A0A087WR30]; Mitogen-activated protein kinase kinase kinase 19 [Uniprot/SPTREMBL Acc. A0A087WS76]; Mitogen-activated protein kinase kinase kinase 19 [Uniprot/SPTREMBL Acc. A0A087WSG0]; Mitogen-activated protein kinase kinase kinase 19 [Uniprot/SPTREMBL Acc. A0A140LHL6]; Mitogen-activated protein kinase kinase kinase 19 [Unip…
ENSMUSG00000037686	0.348563	NA	0.0252239	Aspg	60 kDa lysophospholipase [Uniprot/SWISSPROT Acc. A0JNU3]
ENSMUSG00000108129	0.348541	NA	0.0235715	4930417O13Rik
ENSMUSG00000048402	0.348514	NA	0.0236542	Gli2	GLI-Kruppel family member [Uniprot/SPTREMBL Acc. A5A9W5]; GLI-Kruppel family member [Uniprot/SPTREMBL Acc. A5AA25]; GLI-Kruppel family member [Uniprot/SPTREMBL Acc. A5AA26]; GLI-Kruppel family member [Uniprot/SPTREMBL Acc. A5AA27]; Zinc finger protein GLI2 [Uniprot/SPTREMBL Acc. F6UUE3]; Zinc finger protein GLI2 [Uniprot/SWISSPROT Acc. Q0VGT2]
ENSMUSG00000028525	0.348495	NA	0.0214524	Pde4b	Phosphodiesterase [Uniprot/SPTREMBL Acc. B1AWC8]; Phosphodiesterase [Uniprot/SPTREMBL Acc. B1AWC9]; Phosphodiesterase [Uniprot/SPTREMBL Acc. B1AWD0]; Protein Pde4b [Uniprot/SPTREMBL Acc. B1AWD1]; Protein Pde4b [Uniprot/SPTREMBL Acc. G3UWT3]; Protein Pde4b [Uniprot/SPTREMBL Acc. G3UZ46]; Protein Pde4b [Uniprot/SPTREMBL Acc. G3UZY9]; Phosphodiesterase [Uniprot/SPTREMBL Acc. Q3TTI9]; Phosphodiestera…
ENSMUSG00000102401	0.348441	NA	0.0174306	Gm37864
ENSMUSG00000033813	0.348414	NA	0.0196921	Tcea1	Transcription elongation factor A protein 1 [Uniprot/SPTREMBL Acc. E9PYD5]; Transcription elongation factor A protein 1 [Uniprot/SWISSPROT Acc. P10711]; Putative uncharacterized protein [Uniprot/SPTREMBL Acc. Q3UWX7]
ENSMUSG00000022604	0.348391	NA	0.0177095	Cep97	Centrosomal protein of 97 kDa [Uniprot/SPTREMBL Acc. Q6P077]; Centrosomal protein of 97 kDa [Uniprot/SPTREMBL Acc. Q8BH46]; Centrosomal protein of 97 kDa [Uniprot/SPTREMBL Acc. Q8BJR7]; Centrosomal protein of 97 kDa [Uniprot/SWISSPROT Acc. Q9CZ62]
ENSMUSG00000031112	0.348097	NA	0.019603	Stk26	Serine/threonine-protein kinase 26 [Uniprot/SPTREMBL Acc. A2AD84]; Uncharacterized protein [Uniprot/SPTREMBL Acc. A2AD85]; Serine/threonine-protein kinase 26 [Uniprot/SWISSPROT Acc. Q99JT2]
ENSMUSG00000024691	0.347999	NA	0.0271367	Fam111a	Protein FAM111A [Uniprot/SWISSPROT Acc. Q9D2L9]
ENSMUSG00000057409	0.347953	NA	0.0186744	Zfp53	KRAB-containing zinc-finger protein KRAZ1 [Uniprot/SPTREMBL Acc. Q9Z117]
ENSMUSG00000021180	0.347912	NA	0.0190934	Rps6ka5	Ribosomal protein S6 kinase alpha-5 [Uniprot/SWISSPROT Acc. Q8C050]
ENSMUSG00000079685	0.347899	NA	0.024012	Ulbp1	Protein Ulbp1 [Uniprot/SPTREMBL Acc. J3KMI5]; Protein Ulbp1 [Uniprot/SPTREMBL Acc. Q8HWA3]
ENSMUSG00000107215	0.347804	NA	0.0156804	Gm43197
ENSMUSG00000078902	0.347777	NA	0.0236695	Gm14443	Protein Gm14443 [Uniprot/SPTREMBL Acc. A2ARX0]
ENSMUSG00000102875	0.347738	NA	0.0164815	Gm37139
ENSMUSG00000004110	0.347514	NA	0.0166791	Cacna1e	Voltage-dependent R-type calcium channel subunit alpha [Uniprot/SPTREMBL Acc. A0A087WS83]; Voltage-dependent R-type calcium channel subunit alpha [Uniprot/SPTREMBL Acc. E9QK20]
ENSMUSG00000032405	0.347498	NA	0.0215234	Pias1	E3 SUMO-protein ligase PIAS1 [Uniprot/SWISSPROT Acc. O88907]; Protein inhibitor of activated STAT 1 [Uniprot/SPTREMBL Acc. Q2M4G9]; Putative uncharacterized protein [Uniprot/SPTREMBL Acc. Q3U556]
ENSMUSG00000092051	0.347417	NA	0.0253158	Gm17229
ENSMUSG00000102145	0.346757	NA	0.0217834	Gm38056
ENSMUSG00000019906	0.346737	NA	0.0252125	Lin7a	MCG16980, isoform CRA_b [Uniprot/SPTREMBL Acc. Q3TUM0]; Protein lin-7 homolog A [Uniprot/SWISSPROT Acc. Q8JZS0]
ENSMUSG00000106220	0.34658	NA	0.0239059	Gm43288
ENSMUSG00000026234	0.346516	NA	0.0269356	Ncl	Nucleolin [Uniprot/SPTREMBL Acc. A0A087WRM5]; Nucleolin [Uniprot/SWISSPROT Acc. P09405]
ENSMUSG00000001467	0.346331	NA	0.0195146	Cyp51	Lanosterol 14-alpha demethylase [Uniprot/SWISSPROT Acc. Q8K0C4]
ENSMUSG00000000568	0.346282	NA	0.026888	Hnrnpd	Heterogeneous nuclear ribonucleoprotein D0 [Uniprot/SPTREMBL Acc. A0A0G2JFL4]; Heterogeneous nuclear ribonucleoprotein D0 [Uniprot/SPTREMBL Acc. E9Q4W5]; Heterogeneous nuclear ribonucleoprotein D0 [Uniprot/SPTREMBL Acc. E9Q5B6]; Heterogeneous nuclear ribonucleoprotein D0 [Uniprot/SPTREMBL Acc. F6SHF3]; Heterogeneous nuclear ribonucleoprotein D0 [Uniprot/SPTREMBL Acc. F6ZV59]; Heterogeneous nuclea…
ENSMUSG00000020648	0.346127	NA	0.0171376	Dus4l	tRNA-dihydrouridine synthase [Uniprot/SPTREMBL Acc. A0A0R4J016]
ENSMUSG00000031148	0.346019	NA	0.0162105	Gpkow	G patch domain and KOW motifs-containing protein [Uniprot/SWISSPROT Acc. Q56A08]
ENSMUSG00000054405	0.346008	NA	0.0165518	Dnajc8	DnaJ (Hsp40) homolog, subfamily C, member 8 [Uniprot/SPTREMBL Acc. A2ALF2]; DnaJ homolog subfamily C member 8 [Uniprot/SWISSPROT Acc. Q6NZB0]
ENSMUSG00000030342	0.345916	NA	0.0194965	Cd9	CD9 antigen [Uniprot/SWISSPROT Acc. P40240]
ENSMUSG00000029004	0.345601	NA	0.0296763	Kmt2e	Histone-lysine N-methyltransferase 2E [Uniprot/SPTREMBL Acc. A0A0G2JDZ2]; Histone-lysine N-methyltransferase 2E [Uniprot/SWISSPROT Acc. Q3UG20]
ENSMUSG00000026436	0.345491	NA	0.0247159	Elk4	ETS domain-containing protein Elk-4 [Uniprot/SPTREMBL Acc. A0A1B0GXH8]; ETS domain-containing protein Elk-4 [Uniprot/SWISSPROT Acc. P41158]
ENSMUSG00000051235	0.345362	NA	0.0253069	Gen1	Flap endonuclease GEN homolog 1 [Uniprot/SWISSPROT Acc. Q8BMI4]
ENSMUSG00000076609	0.34528	NA	0.0184627	Igkc
ENSMUSG00000066233	0.345241	NA	0.0192602	Tmem42	Transmembrane protein 42 [Uniprot/SWISSPROT Acc. Q9CR22]
ENSMUSG00000026395	0.344857	NA	0.028819	Ptprc	Receptor-type tyrosine-protein phosphatase C [Uniprot/SPTREMBL Acc. A0A0A6YXM4]; Receptor-type tyrosine-protein phosphatase C [Uniprot/SPTREMBL Acc. S4R1M0]; Receptor-type tyrosine-protein phosphatase C [Uniprot/SPTREMBL Acc. S4R1S4]; Protein tyrosine phosphatase, receptor type, C, isoform CRA_b [Uniprot/SPTREMBL Acc. S4R2V1]
ENSMUSG00000109297	0.344255	NA	0.0486901	Gm45190
ENSMUSG00000027966	0.344058	NA	0.0395666	Col11a1	Collagen alpha-1(XI) chain [Uniprot/SPTREMBL Acc. E9PVT8]; Collagen alpha-1(XI) chain [Uniprot/SWISSPROT Acc. Q61245]; Collagen alpha-1(XI) chain [Uniprot/SPTREMBL Acc. V9GWX8]
ENSMUSG00000110282	0.34403	NA	0.0219338	B930086L07Rik
ENSMUSG00000024867	0.343947	NA	0.0231546	Pip5k1b	Phosphatidylinositol 4-phosphate 5-kinase type-1 beta [Uniprot/SWISSPROT Acc. P70181]
ENSMUSG00000031540	0.343942	NA	0.0260626	Kat6a	Histone acetyltransferase [Uniprot/SPTREMBL Acc. G3X940]
ENSMUSG00000106317	0.343932	NA	0.0162411	Gm43848
ENSMUSG00000062184	0.343883	NA	0.0364208	Hs6st2	Heparan-sulfate 6-O-sulfotransferase 2 [Uniprot/SWISSPROT Acc. Q80UW0]
ENSMUSG00000001700	0.343709	NA	0.0197958	Gramd3	GRAM domain-containing protein 3 [Uniprot/SPTREMBL Acc. Q9D2W5]
ENSMUSG00000091144	0.343697	NA	0.0182892	Phf11c	Phf11-1 [Uniprot/SPTREMBL Acc. B4XVP9]
ENSMUSG00000032582	0.343678	NA	0.0272372	Rbm6	Protein Rbm6 [Uniprot/SPTREMBL Acc. A0A0A6YWN4]; Protein Rbm6 [Uniprot/SPTREMBL Acc. A0A0A6YXE2]; Protein Rbm6 [Uniprot/SPTREMBL Acc. A0A0A6YY54]; Protein Rbm6 [Uniprot/SPTREMBL Acc. Q3ULB0]; Protein Rbm6 [Uniprot/SPTREMBL Acc. S4R1D1]; Protein Rbm6 [Uniprot/SPTREMBL Acc. S4R1I5]; Protein Rbm6 [Uniprot/SPTREMBL Acc. S4R1W5]
ENSMUSG00000030203	0.343383	NA	0.0179085	Dusp16	Protein Dusp16 [Uniprot/SPTREMBL Acc. A0A0N4SUV2]; Protein Dusp16 [Uniprot/SPTREMBL Acc. A0A0N4SV20]; Protein Dusp16 [Uniprot/SPTREMBL Acc. F6UIK0]; Dual specificity phosphatase 16 [Uniprot/SPTREMBL Acc. Q6PCP3]; Protein Dusp16 [Uniprot/SPTREMBL Acc. Q8BZE4]
ENSMUSG00000022960	0.343206	NA	0.0151896	Donson	Protein downstream neighbor of Son [Uniprot/SWISSPROT Acc. Q9QXP4]
ENSMUSG00000096967	0.343034	NA	0.018807	Gm26621
ENSMUSG00000003452	0.342553	NA	0.0178339	Bicd1	Protein bicaudal D homolog 1 [Uniprot/SPTREMBL Acc. B2KG46]; Protein bicaudal D homolog 1 [Uniprot/SPTREMBL Acc. G3UXK5]; Protein bicaudal D homolog 1 [Uniprot/SPTREMBL Acc. G3UY88]; Protein bicaudal D homolog 1 [Uniprot/SWISSPROT Acc. Q8BR07]
ENSMUSG00000005763	0.342492	NA	0.0163255	Cd247	CD3 theta [Uniprot/SPTREMBL Acc. A2MZG6]; T-cell surface glycoprotein CD3 zeta chain [Uniprot/SPTREMBL Acc. J3QMU3]; T-cell surface glycoprotein CD3 zeta chain [Uniprot/SWISSPROT Acc. P24161]; T-cell surface glycoprotein CD3 zeta chain [Uniprot/SPTREMBL Acc. Q3UU54]
ENSMUSG00000066415	0.342484	NA	0.0241407	Msl2	E3 ubiquitin-protein ligase MSL2 [Uniprot/SWISSPROT Acc. Q69ZF8]
ENSMUSG00000029817	0.342401	NA	0.0214081	Tra2a	Transformer-2 protein homolog alpha [Uniprot/SPTREMBL Acc. A0A0N4SVC2]; Transformer-2 protein homolog alpha [Uniprot/SPTREMBL Acc. E9QP00]
ENSMUSG00000106149	0.342208	NA	0.0174784	Gm43430
ENSMUSG00000038147	0.342128	NA	0.016993	Cd84	SLAM family member 5 [Uniprot/SPTREMBL Acc. A0A0R4J0K5]; SLAM family member 5 [Uniprot/SPTREMBL Acc. E9Q9E8]
ENSMUSG00000037971	0.342087	NA	0.018888	1110032A03Rik	Protein 1110032A03Rik [Uniprot/SPTREMBL Acc. H3BJ69]; Protein 1110032A03Rik [Uniprot/SPTREMBL Acc. H3BL73]; UPF0686 protein C11orf1 homolog [Uniprot/SWISSPROT Acc. Q9D131]
ENSMUSG00000026919	0.34202	NA	0.0239111	Lcn4	Vomeronasal secretory protein 2 [Uniprot/SWISSPROT Acc. Q62472]
ENSMUSG00000021273	0.341922	NA	0.0180382	Fdft1	Squalene synthase [Uniprot/SWISSPROT Acc. P53798]
ENSMUSG00000021575	0.341915	NA	0.0180527	Ahrr	Aryl hydrocarbon receptor repressor [Uniprot/SPTREMBL Acc. A0A0R4J020]
ENSMUSG00000064262	0.341684	NA	0.0316456	Gimap8	GTPase IMAP family member 8 [Uniprot/SPTREMBL Acc. A0A0R3P9C7]; GTPase IMAP family member 8 [Uniprot/SWISSPROT Acc. Q75N62]
ENSMUSG00000087174	0.341569	NA	0.0181844	5530601H04Rik
ENSMUSG00000056851	0.341538	NA	0.0289532	Pcbp2	Poly(rC)-binding protein 2 [Uniprot/SWISSPROT Acc. Q61990]
ENSMUSG00000020646	0.341317	NA	0.0265064	Mboat2	Lysophospholipid acyltransferase 2 [Uniprot/SWISSPROT Acc. Q8R3I2]
ENSMUSG00000046753	0.341076	NA	0.0153	Ccdc66	Coiled-coil domain-containing protein 66 [Uniprot/SWISSPROT Acc. Q6NS45]
ENSMUSG00000109675	0.340974	NA	0.0243724	Nxpe1-ps
ENSMUSG00000081730	0.340933	NA	0.0256273	Gm13785
ENSMUSG00000104125	0.340785	NA	0.0201968	Gm37488
ENSMUSG00000037958	0.340691	NA	0.0172216	Nsrp1	Nuclear speckle splicing regulatory protein 1 [Uniprot/SWISSPROT Acc. Q5NCR9]
ENSMUSG00000028906	0.340401	NA	0.0316783	Epb41	Protein 4.1 [Uniprot/SPTREMBL Acc. A2A838]; Protein 4.1 [Uniprot/SPTREMBL Acc. A2A839]; Protein 4.1 [Uniprot/SPTREMBL Acc. A2A841]; Protein 4.1 [Uniprot/SPTREMBL Acc. A2A842]; Protein 4.1 [Uniprot/SPTREMBL Acc. A2AD32]; Protein 4.1 [Uniprot/SPTREMBL Acc. F6S4K9]; Protein 4.1 [Uniprot/SPTREMBL Acc. F7BUB8]; Protein 4.1 [Uniprot/SPTREMBL Acc. F7CR30]; Protein 4.1 [Uniprot/SWISSPROT Acc. P48193]
ENSMUSG00000074579	0.340128	NA	0.0233047	Lekr1	Predicted gene, EG624866 [Uniprot/SPTREMBL Acc. B2RVN1]
ENSMUSG00000079065	0.339679	NA	0.0180045	BC005561	Protein BC005561 [Uniprot/SPTREMBL Acc. E9Q5E2]
ENSMUSG00000107019	0.339667	NA	0.0169857	Gm43682
ENSMUSG00000040407	0.339486	NA	0.0319422	Akap9	A-kinase anchor protein 9 [Uniprot/SPTREMBL Acc. E9QQ10]
ENSMUSG00000026358	0.339151	NA	0.0200458	Rgs1	Regulator of G-protein-signaling 1 [Uniprot/SPTREMBL Acc. A0A087WS51]; Regulator of G-protein-signaling 1 [Uniprot/SPTREMBL Acc. A0A0A0MQN0]; Regulator of G-protein signaling 1 [Uniprot/SWISSPROT Acc. Q9JL25]
ENSMUSG00000035069	0.339115	NA	0.018004	Oma1	Metalloendopeptidase OMA1, mitochondrial [Uniprot/SWISSPROT Acc. Q9D8H7]
ENSMUSG00000074971	0.339024	NA	0.0218013	Fibin	Fin bud initiation factor homolog [Uniprot/SWISSPROT Acc. Q9CQS3]
ENSMUSG00000021709	0.338865	NA	0.0212943	Erbin	Erbb2ip protein [Uniprot/SPTREMBL Acc. B2RUJ2]; Erbb2 interacting protein [Uniprot/SPTREMBL Acc. B2RUK2]; Erbb2ip protein [Uniprot/SPTREMBL Acc. B7ZNX6]; Erbin [Uniprot/SWISSPROT Acc. Q80TH2]
ENSMUSG00000054099	0.338835	NA	0.019583	Slc25a40	Solute carrier family 25 member 40 [Uniprot/SPTREMBL Acc. A0A0G2JDU9]; Solute carrier family 25 member 40 [Uniprot/SPTREMBL Acc. A0A0G2JF69]; Solute carrier family 25 member 40 [Uniprot/SWISSPROT Acc. Q8BGP6]
ENSMUSG00000024052	0.338613	NA	0.0172122	Lpin2	Phosphatidate phosphatase LPIN2 [Uniprot/SPTREMBL Acc. D6RH34]; Phosphatidate phosphatase LPIN2 [Uniprot/SPTREMBL Acc. E9PWN0]; Phosphatidate phosphatase LPIN2 [Uniprot/SPTREMBL Acc. F6VTY5]; Phosphatidate phosphatase LPIN2 [Uniprot/SWISSPROT Acc. Q99PI5]
ENSMUSG00000109317	0.338412	NA	0.016004	Gm45041
ENSMUSG00000095597	0.338289	NA	0.020471	Gm6472
ENSMUSG00000107955	0.33805	NA	0.0170596	Gm44027
ENSMUSG00000056055	0.338037	NA	0.0240242	Sag	S-arrestin [Uniprot/SPTREMBL Acc. J3QNF6]; S-arrestin [Uniprot/SWISSPROT Acc. P20443]; Putative uncharacterized protein [Uniprot/SPTREMBL Acc. Q3UPX6]
ENSMUSG00000102764	0.337696	NA	0.0169014	Gm37183
ENSMUSG00000095041	0.33769	NA	0.0169753	AC149090.1
ENSMUSG00000052749	0.337597	NA	0.022108	Trim30b	Protein Trim30b [Uniprot/SPTREMBL Acc. D3YVI7]; Protein Trim30b [Uniprot/SPTREMBL Acc. E9PVL6]; Protein Trim30b [Uniprot/SPTREMBL Acc. Q8BY96]
ENSMUSG00000056486	0.337517	NA	0.0173782	Chn1	Alpha2-chimerin [Uniprot/SPTREMBL Acc. A7VK13]; Alpha3-chimerin [Uniprot/SPTREMBL Acc. A7VK14]; N-chimaerin [Uniprot/SPTREMBL Acc. B2FDI0]; N-chimaerin [Uniprot/SPTREMBL Acc. B2FDI1]; N-chimaerin [Uniprot/SPTREMBL Acc. B2FDI2]; N-chimaerin [Uniprot/SPTREMBL Acc. D6RCX8]; N-chimaerin [Uniprot/SPTREMBL Acc. F7C3N6]; N-chimaerin [Uniprot/SWISSPROT Acc. Q91V57]
ENSMUSG00000021750	0.337428	NA	0.0238529	Fam107a	Protein Fam107a [Uniprot/SPTREMBL Acc. A9C450]; Family with sequence similarity 107, member A [Uniprot/SPTREMBL Acc. Q78TU8]
ENSMUSG00000053835	0.337391	NA	0.0180034	H2-T24	Protein H2-T24 [Uniprot/SPTREMBL Acc. F8VQG4]
ENSMUSG00000034903	0.337366	NA	0.0197771	Cobll1	Cordon-bleu protein-like 1 [Uniprot/SPTREMBL Acc. B1AZ15]; Cordon-bleu protein-like 1 [Uniprot/SWISSPROT Acc. Q3UMF0]
ENSMUSG00000035623	0.337341	NA	0.0311032	Rsf1	Protein Rsf1 [Uniprot/SPTREMBL Acc. A0A0U1RNQ5]; Protein Rsf1 [Uniprot/SPTREMBL Acc. A0A0U1RP31]; Protein Rsf1 [Uniprot/SPTREMBL Acc. A0A0U1RPA7]; Protein Rsf1 [Uniprot/SPTREMBL Acc. E9PWW9]
ENSMUSG00000086158	0.336942	NA	0.0256832	Ccpg1os
ENSMUSG00000027326	0.336667	NA	0.0204601	Knl1	Protein CASC5 [Uniprot/SPTREMBL Acc. A3KGI3]; Protein CASC5 [Uniprot/SWISSPROT Acc. Q66JQ7]
ENSMUSG00000025889	0.336666	NA	0.0247234	Snca	Alpha-synuclein [Uniprot/SWISSPROT Acc. O55042]
ENSMUSG00000074994	0.336608	NA	0.0206534	Qser1	Protein Qser1 [Uniprot/SPTREMBL Acc. A2BIE1]
ENSMUSG00000004096	0.336529	NA	0.0163223	Cwc15	Spliceosome-associated protein CWC15 homolog [Uniprot/SWISSPROT Acc. Q9JHS9]
ENSMUSG00000061613	0.336439	NA	0.0180268	U2af1	MCG14259, isoform CRA_b [Uniprot/SPTREMBL Acc. G3UW94]; MCG14259, isoform CRA_a [Uniprot/SPTREMBL Acc. Q14C24]; Splicing factor U2AF 35 kDa subunit [Uniprot/SWISSPROT Acc. Q9D883]
ENSMUSG00000008307	0.336412	NA	0.0171702	1700109H08Rik	Protein 1700109H08Rik [Uniprot/SPTREMBL Acc. D6RH70]; Protein 1700109H08Rik [Uniprot/SPTREMBL Acc. F6QJ46]; Protein 1700109H08Rik [Uniprot/SPTREMBL Acc. F6YAH5]; Protein 1700109H08Rik [Uniprot/SPTREMBL Acc. Q9D9C0]
ENSMUSG00000024483	0.336377	NA	0.027113	Ankhd1	Protein Ankhd1 [Uniprot/SPTREMBL Acc. E9PUR0]; Protein Ankhd1 [Uniprot/SPTREMBL Acc. E9Q1M6]; Protein Ankhd1 [Uniprot/SPTREMBL Acc. F6RRY0]; Protein Ankhd1 [Uniprot/SPTREMBL Acc. F6RUI8]; Protein Ankhd1 [Uniprot/SPTREMBL Acc. F6SI14]; Protein Ankhd1 [Uniprot/SPTREMBL Acc. F6TF24]; Protein Ankhd1 [Uniprot/SPTREMBL Acc. F6YYD3]; Protein Ankhd1 [Uniprot/SPTREMBL Acc. F7C545]; Protein Ankhd1 [Uniprot…
ENSMUSG00000103706	0.336153	NA	0.0175976	6820402A03Rik
ENSMUSG00000035834	0.336126	NA	0.0198115	Polr3g	DNA-directed RNA polymerase III subunit RPC7 [Uniprot/SPTREMBL Acc. E0CX67]; DNA-directed RNA polymerase III subunit RPC7 [Uniprot/SWISSPROT Acc. Q6NXY9]
ENSMUSG00000033885	0.336016	NA	0.0247641	Pxk	PX domain-containing protein kinase-like protein [Uniprot/SWISSPROT Acc. Q8BX57]
ENSMUSG00000041180	0.335985	NA	0.0200338	Hectd2	Hectd2 protein [Uniprot/SPTREMBL Acc. B2RPZ5]; Probable E3 ubiquitin-protein ligase HECTD2 [Uniprot/SWISSPROT Acc. Q8CDU6]
ENSMUSG00000039196	0.335881	NA	0.0175548	Orm1	Alpha-1-acid glycoprotein 1 [Uniprot/SWISSPROT Acc. Q60590]
ENSMUSG00000019699	0.335613	NA	0.0238377	Akt3	RAC-gamma serine/threonine-protein kinase [Uniprot/SWISSPROT Acc. Q9WUA6]
ENSMUSG00000056687	0.335612	NA	0.0188783	Gm11696
ENSMUSG00000058567	0.335595	NA	0.0169213	Gm2531
ENSMUSG00000036023	0.335549	NA	0.0172833	Parp2	Poly [ADP-ribose] polymerase 2 [Uniprot/SWISSPROT Acc. O88554]
ENSMUSG00000107227	0.33549	NA	0.0236314	Gm42559
ENSMUSG00000071350	0.335274	NA	0.018087	Setdb2	Histone-lysine N-methyltransferase SETDB2 [Uniprot/SPTREMBL Acc. B2RXP3]; Histone-lysine N-methyltransferase SETDB2 [Uniprot/SWISSPROT Acc. Q8C267]
ENSMUSG00000034007	0.335133	NA	0.0302852	Scaper	Scaper protein [Uniprot/SPTREMBL Acc. B2RXS3]; Protein Scaper [Uniprot/SPTREMBL Acc. F8VQ70]; Putative uncharacterized protein [Uniprot/SPTREMBL Acc. Q8BIZ8]
ENSMUSG00000085433	0.335111	NA	0.0250882	Gm16001
ENSMUSG00000047757	0.334996	NA	0.0199401	Fancb	Fanconi anemia group B protein homolog [Uniprot/SPTREMBL Acc. B1AW74]; Fanconi anemia group B protein homolog [Uniprot/SPTREMBL Acc. B1AW75]; Fanconi anemia group B protein homolog [Uniprot/SPTREMBL Acc. Q3TEX6]
ENSMUSG00000073437	0.334872	NA	0.0165122	D330041H03Rik
ENSMUSG00000106024	0.334591	NA	0.0200952	A530083M17Rik
ENSMUSG00000108753	0.334569	NA	0.0197386	Gm45094
ENSMUSG00000030254	0.334017	NA	0.0188941	Rad18	E3 ubiquitin-protein ligase RAD18 [Uniprot/SPTREMBL Acc. D3Z733]; E3 ubiquitin-protein ligase RAD18 [Uniprot/SPTREMBL Acc. D3Z734]; E3 ubiquitin-protein ligase RAD18 [Uniprot/SPTREMBL Acc. E9Q392]; E3 ubiquitin-protein ligase RAD18 [Uniprot/SWISSPROT Acc. Q9QXK2]; E3 ubiquitin-protein ligase RAD18 [Uniprot/SPTREMBL Acc. W4VSP9]
ENSMUSG00000074272	0.333822	NA	0.0162035	Ceacam1	Carcinoembryonic antigen-related cell adhesion molecule 1 [Uniprot/SWISSPROT Acc. P31809]; CEA-related cell adhesion molecule 1, isoform 1/2S [Uniprot/SPTREMBL Acc. Q3LFS8]; CEA-related cell adhesion molecule 1, isoform 1/2L [Uniprot/SPTREMBL Acc. Q3LFS9]; CEA-related cell adhesion molecule 1 [Uniprot/SPTREMBL Acc. Q925P3]
ENSMUSG00000078671	0.333332	NA	0.0284044	Chd2	Chromodomain-helicase-DNA-binding protein 2 [Uniprot/SPTREMBL Acc. A0A0G2JDK8]; Chromodomain-helicase-DNA-binding protein 2 [Uniprot/SPTREMBL Acc. A0A0G2JEP1]; Chromodomain-helicase-DNA-binding protein 2 [Uniprot/SPTREMBL Acc. A0A0G2JES5]; Chromodomain-helicase-DNA-binding protein 2 [Uniprot/SPTREMBL Acc. A0A0G2JEZ3]; Chromodomain-helicase-DNA-binding protein 2 [Uniprot/SPTREMBL Acc. A0A0G2JFK1];…
ENSMUSG00000041773	0.333209	NA	0.0167198	Enc1	Ectoderm-neural cortex protein 1 [Uniprot/SWISSPROT Acc. O35709]
ENSMUSG00000025321	0.333172	NA	0.024212	Itgb8	Integrin beta [Uniprot/SPTREMBL Acc. Q0VBD0]
ENSMUSG00000057378	0.333146	NA	0.0255219	Ryr3	Ryanodine receptor 3 [Uniprot/SPTREMBL Acc. A0A140LI87]; Ryanodine receptor 3 [Uniprot/SPTREMBL Acc. A0A140LJF7]; Ryanodine receptor 3 [Uniprot/SPTREMBL Acc. A0A140LJK7]; Ryanodine receptor 3 [Uniprot/SWISSPROT Acc. A2AGL3]; Ryanodine receptor 3 [Uniprot/SPTREMBL Acc. E9PW34]
ENSMUSG00000083563	0.333026	NA	0.0239678	Gm13340
ENSMUSG00000021963	0.332943	NA	0.0216815	Sap18	Histone deacetylase complex subunit SAP18 [Uniprot/SPTREMBL Acc. E9Q317]
ENSMUSG00000025932	0.332796	NA	0.0240314	Eya1	Eyes absent homolog [Uniprot/SPTREMBL Acc. A0A087WNY3]; Eyes absent homolog [Uniprot/SPTREMBL Acc. A0A087WQF4]; Eyes absent homolog [Uniprot/SPTREMBL Acc. A0A087WRG6]; Eyes absent homolog [Uniprot/SPTREMBL Acc. A0A087WSJ4]; Eyes absent homolog [Uniprot/SPTREMBL Acc. F6YST4]; Eyes absent homolog 1 [Uniprot/SWISSPROT Acc. P97767]; Eyes absent homolog [Uniprot/SPTREMBL Acc. Q8C9D0]
ENSMUSG00000105378	0.33279	NA	0.0173538	Gm42515
ENSMUSG00000052572	0.332594	NA	0.0248923	Dlg2	Disks large homolog 2 [Uniprot/SWISSPROT Acc. Q91XM9]
ENSMUSG00000021103	0.332569	NA	0.0189731	Mnat1	CDK-activating kinase assembly factor MAT1 [Uniprot/SPTREMBL Acc. A0A087WSG5]; CDK-activating kinase assembly factor MAT1 [Uniprot/SPTREMBL Acc. A0A087WSQ7]; CDK-activating kinase assembly factor MAT1 [Uniprot/SWISSPROT Acc. P51949]
ENSMUSG00000004328	0.332463	NA	0.0374918	Hif3a	Hypoxia-inducible factor 3-alpha [Uniprot/SPTREMBL Acc. A0A0U1RQ59]; Hypoxia-inducible factor 3-alpha [Uniprot/SPTREMBL Acc. D3Z377]; Hypoxia-inducible factor 3-alpha [Uniprot/SWISSPROT Acc. Q0VBL6]
ENSMUSG00000108912	0.332343	NA	0.0155573	E230020D15Rik
ENSMUSG00000030722	0.332326	NA	0.0174015	Nfatc2ip	NFATC2-interacting protein [Uniprot/SPTREMBL Acc. A0A0U1RNY9]; NFATC2-interacting protein [Uniprot/SWISSPROT Acc. O09130]
ENSMUSG00000039701	0.332152	NA	0.0176128	Usp53	Inactive ubiquitin carboxyl-terminal hydrolase 53 [Uniprot/SPTREMBL Acc. A0A0G2JFC5]; Inactive ubiquitin carboxyl-terminal hydrolase 53 [Uniprot/SPTREMBL Acc. A0A0G2JG80]; Inactive ubiquitin carboxyl-terminal hydrolase 53 [Uniprot/SWISSPROT Acc. P15975]; Inactive ubiquitin carboxyl-terminal hydrolase 53 [Uniprot/SPTREMBL Acc. Q3USD9]; Inactive ubiquitin carboxyl-terminal hydrolase 53 [Uniprot/SPT…
ENSMUSG00000022372	0.332047	NA	0.0163825	Sla	Src-like-adapter [Uniprot/SWISSPROT Acc. Q60898]
ENSMUSG00000019478	0.331898	NA	0.0283491	Rab4a	Ras-related protein Rab-4A [Uniprot/SWISSPROT Acc. P56371]
ENSMUSG00000104983	0.331717	NA	0.0198846	Gm42763
ENSMUSG00000102427	0.331552	NA	0.0238164	Gm37463
ENSMUSG00000106061	0.331506	NA	0.025681	Gm43773
ENSMUSG00000028016	0.331457	NA	0.0175974	Ints12	Integrator complex subunit 12 [Uniprot/SWISSPROT Acc. Q9D168]
ENSMUSG00000036273	0.331219	NA	0.031035	Lrrk2	Leucine-rich repeat serine/threonine-protein kinase 2 [Uniprot/SWISSPROT Acc. Q5S006]
ENSMUSG00000026083	0.331068	NA	0.0264359	Eif5b	Eukaryotic translation initiation factor 5B [Uniprot/SWISSPROT Acc. Q05D44]
ENSMUSG00000034028	0.331042	NA	0.0181608	Cd226	CD226 antigen [Uniprot/SPTREMBL Acc. Q5DW69]; CD226 antigen [Uniprot/SPTREMBL Acc. Q8K4E3]; CD226 antigen [Uniprot/SWISSPROT Acc. Q8K4F0]
ENSMUSG00000039756	0.331006	NA	0.0166456	Dnttip2	Deoxynucleotidyltransferase terminal-interacting protein 2 [Uniprot/SWISSPROT Acc. Q8R2M2]
ENSMUSG00000102863	0.330888	NA	0.0201607	Gm37639
ENSMUSG00000052713	0.33077	NA	0.0200712	Zfp608	MCG8951, isoform CRA_a [Uniprot/SPTREMBL Acc. B9EKR3]; Zinc finger protein 608 [Uniprot/SWISSPROT Acc. Q56A10]
ENSMUSG00000061882	0.330748	NA	0.0208387	Ccdc62	Coiled-coil domain-containing protein 62 [Uniprot/SWISSPROT Acc. E9PVD1]
ENSMUSG00000038005	0.330688	NA	0.0171754	Hpf1	Histone PARylation factor 1 [Uniprot/SWISSPROT Acc. Q8CFE2]
ENSMUSG00000106870	0.330667	NA	0.0218729	Gm43681
ENSMUSG00000074862	0.330564	NA	0.0182989	BC025920	MCG148085 [Uniprot/SPTREMBL Acc. Q3US60]
ENSMUSG00000102267	0.330532	NA	0.0259053	9530003O04Rik
ENSMUSG00000031673	0.330449	NA	0.0200678	Cdh11	Cadherin-11 [Uniprot/SWISSPROT Acc. P55288]
ENSMUSG00000051037	0.330302	NA	0.0196536	Zfp455	Protein Zfp455 [Uniprot/SPTREMBL Acc. Q7M6X9]; Protein Zfp455 [Uniprot/SPTREMBL Acc. Q8BMT6]
ENSMUSG00000027787	0.3303	NA	0.0174714	Nmd3	60S ribosomal export protein NMD3 [Uniprot/SWISSPROT Acc. Q99L48]
ENSMUSG00000050890	0.330048	NA	0.0172858	Pdik1l	Serine/threonine-protein kinase PDIK1L [Uniprot/SPTREMBL Acc. A2A9L3]; Serine/threonine-protein kinase PDIK1L [Uniprot/SPTREMBL Acc. F6VDY0]; Serine/threonine-protein kinase PDIK1L [Uniprot/SPTREMBL Acc. F6YU83]; Serine/threonine-protein kinase PDIK1L [Uniprot/SWISSPROT Acc. Q8QZR7]
ENSMUSG00000031779	0.329865	NA	0.0158834	Ccl22	C-C motif chemokine 22 [Uniprot/SWISSPROT Acc. O88430]; C-C motif chemokine [Uniprot/SPTREMBL Acc. Q546S6]
ENSMUSG00000103697	0.329713	NA	0.0170677	Gm38020
ENSMUSG00000055717	0.329555	NA	0.0181708	Slain1	SLAIN motif-containing protein 1 [Uniprot/SWISSPROT Acc. Q68FF7]
ENSMUSG00000009687	0.329478	NA	0.0167912	Fxyd5	FXYD domain-containing ion transport regulator 5 [Uniprot/SPTREMBL Acc. E0CXN1]; FXYD domain-containing ion transport regulator 5 [Uniprot/SPTREMBL Acc. F6TWM7]; FXYD domain-containing ion transport regulator 5 [Uniprot/SPTREMBL Acc. F8WJA1]; FXYD domain-containing ion transport regulator 5 [Uniprot/SWISSPROT Acc. P97808]; FXYD domain-containing ion transport regulator 5, isoform CRA_c [Uniprot/S…
ENSMUSG00000004865	0.329357	NA	0.0263451	Srpk1	SRSF protein kinase 1 [Uniprot/SPTREMBL Acc. B2KF32]; SRSF protein kinase 1 [Uniprot/SPTREMBL Acc. F8WGJ7]; SRSF protein kinase 1 [Uniprot/SWISSPROT Acc. O70551]; Putative uncharacterized protein [Uniprot/SPTREMBL Acc. Q3UB06]
ENSMUSG00000020166	0.329262	NA	0.0293515	Cnot2	CCR4-NOT transcription complex subunit 2 [Uniprot/SPTREMBL Acc. E9Q027]; CCR4-NOT transcription complex subunit 2 [Uniprot/SPTREMBL Acc. E9Q7M5]; CCR4-NOT transcription complex subunit 2 [Uniprot/SPTREMBL Acc. E9Q8D5]; CCR4-NOT transcription complex subunit 2 [Uniprot/SWISSPROT Acc. Q8C5L3]
ENSMUSG00000042851	0.32924	NA	0.0177144	Zc3h6	Zinc finger CCCH domain-containing protein 6 [Uniprot/SPTREMBL Acc. A2AP88]; Zinc finger CCCH domain-containing protein 6 [Uniprot/SWISSPROT Acc. Q8BYK8]
ENSMUSG00000068105	0.329229	NA	0.0178957	Tnfrsf13c	BAFF receptor [Uniprot/SPTREMBL Acc. Q3SXS6]; Tumor necrosis factor receptor superfamily member 13C [Uniprot/SPTREMBL Acc. Q3U106]; Tumor necrosis factor receptor superfamily member 13C [Uniprot/SWISSPROT Acc. Q9D8D0]
ENSMUSG00000055240	0.329149	NA	0.0179486	Zfp101	Protein Zfp101 [Uniprot/SPTREMBL Acc. G3UXY5]; Protein Zfp101 [Uniprot/SPTREMBL Acc. G3UZE0]; Protein Zfp101 [Uniprot/SPTREMBL Acc. Q8BP18]
ENSMUSG00000046721	0.328909	NA	0.017907	Rpl14-ps1
ENSMUSG00000107048	0.328814	NA	0.0237119	Gm43807
ENSMUSG00000061510	0.328756	NA	0.0239899	Gm10101
ENSMUSG00000032372	0.328611	NA	0.0239815	Plscr2	Phospholipid scramblase 2 [Uniprot/SPTREMBL Acc. D3Z2S8]; Phospholipid scramblase 2 [Uniprot/SPTREMBL Acc. D3Z7J3]; Phospholipid scramblase 2 [Uniprot/SWISSPROT Acc. Q9DCW2]
ENSMUSG00000027160	0.328586	NA	0.018245	Ccdc34	Coiled-coil domain-containing protein 34 [Uniprot/SWISSPROT Acc. Q3UI66]
ENSMUSG00000058297	0.328492	NA	0.0181043	Spock2	Testican-2 [Uniprot/SPTREMBL Acc. F6SLR4]; Testican-2 [Uniprot/SWISSPROT Acc. Q9ER58]
ENSMUSG00000022364	0.328481	NA	0.0179472	Tbc1d31	TBC1 domain family member 31 [Uniprot/SWISSPROT Acc. Q6NXY1]
ENSMUSG00000026017	0.328432	NA	0.0216854	Carf	Calcium-responsive transcription factor [Uniprot/SWISSPROT Acc. Q8VHI4]
ENSMUSG00000034438	0.328427	NA	0.0180721	Gbp8	Guanylate binding protein 8 [Uniprot/SPTREMBL Acc. Q2V6D6]
ENSMUSG00000022621	0.328427	NA	0.0252375	Rabl2	Rab-like protein 2A [Uniprot/SPTREMBL Acc. E9PZU3]; Rab-like protein 2A [Uniprot/SPTREMBL Acc. E9Q0F8]; Rab-like protein 2A [Uniprot/SPTREMBL Acc. E9Q473]; Rab-like protein 2A [Uniprot/SPTREMBL Acc. E9Q8G6]; Rab-like protein 2A [Uniprot/SWISSPROT Acc. E9Q9D5]; Rab-like protein 2A [Uniprot/SPTREMBL Acc. F6Y6I9]
ENSMUSG00000105818	0.328311	NA	0.017554	Gm43256
ENSMUSG00000023169	0.328218	NA	0.0170081	Slc38a1	Sodium-coupled neutral amino acid transporter 1 [Uniprot/SWISSPROT Acc. Q8K2P7]
ENSMUSG00000001420	0.328019	NA	0.0239865	Tmem79	Transmembrane protein 79 [Uniprot/SPTREMBL Acc. A0A0A6YX45]; Transmembrane protein 79 [Uniprot/SWISSPROT Acc. Q9D709]
ENSMUSG00000097736	0.327901	NA	0.0447378	9530059O14Rik
ENSMUSG00000026669	0.327284	NA	0.0406225	Mcm10	Protein MCM10 homolog [Uniprot/SWISSPROT Acc. Q0VBD2]
ENSMUSG00000029530	0.327113	NA	0.0200143	Ccr9	C-C chemokine receptor type 9 [Uniprot/SPTREMBL Acc. F8WIS0]; C-C chemokine receptor type 9 [Uniprot/SWISSPROT Acc. Q9WUT7]
ENSMUSG00000028188	0.327076	NA	0.0185742	Spata1	Spermatogenesis-associated protein 1 [Uniprot/SWISSPROT Acc. Q9D5R4]
ENSMUSG00000078684	0.326759	NA	0.0199719	5830417I10Rik
ENSMUSG00000020640	0.326682	NA	0.031681	Itsn2	Intersectin-2 [Uniprot/SPTREMBL Acc. E9QNG1]
ENSMUSG00000031578	0.326406	NA	0.0169678	Mak16	Protein MAK16 homolog [Uniprot/SWISSPROT Acc. Q8BGS0]
ENSMUSG00000034382	0.326397	NA	0.0467406	AI661453	Uncharacterized protein C6orf132 homolog [Uniprot/SWISSPROT Acc. Q91Z58]
ENSMUSG00000041775	0.32639	NA	0.0197522	Mapk1ip1	MAPK-interacting and spindle-stabilizing protein [Uniprot/SWISSPROT Acc. Q9D7G9]
ENSMUSG00000023852	0.326301	NA	0.0284002	Chd1	Chromodomain-helicase-DNA-binding protein 1 [Uniprot/SPTREMBL Acc. G3V014]; Chromodomain-helicase-DNA-binding protein 1 [Uniprot/SWISSPROT Acc. P40201]; Chromodomain-helicase-DNA-binding protein 1 [Uniprot/SPTREMBL Acc. Q8C7Q2]; Serine/threonine-protein kinase RIO2 [Uniprot/SWISSPROT Acc. Q9CQS5]
ENSMUSG00000074472	0.326209	NA	0.0300445	Zfp872	Protein Zfp872 [Uniprot/SPTREMBL Acc. F7APL9]; MCG22830 [Uniprot/SPTREMBL Acc. Q3UVL3]
ENSMUSG00000026770	0.326057	NA	0.0237101	Il2ra	Interleukin-2 receptor subunit alpha [Uniprot/SWISSPROT Acc. P01590]; Interleukin 2 receptor, alpha chain, isoform CRA_a [Uniprot/SPTREMBL Acc. Q3THW2]; Interleukin 2 receptor, alpha chain [Uniprot/SPTREMBL Acc. Q544I2]
ENSMUSG00000107604	0.325903	NA	0.0253715	Gm44041
ENSMUSG00000106743	0.325898	NA	0.0240582	Gm42847
ENSMUSG00000068854	0.325862	NA	0.019818	Hist2h2be	Histone H2B type 2-E [Uniprot/SWISSPROT Acc. Q64524]
ENSMUSG00000039985	0.325861	NA	0.0213103	Fam60a	Protein FAM60A [Uniprot/SWISSPROT Acc. Q8C8M1]
ENSMUSG00000025059	0.325703	NA	0.0163337	Gk	Glycerol kinase [Uniprot/SPTREMBL Acc. B1ASZ3]; Glycerol kinase [Uniprot/SWISSPROT Acc. Q64516]
ENSMUSG00000024675	0.325403	NA	0.0190906	Ms4a4c	Protein Ms4a4c [Uniprot/SPTREMBL Acc. D3YZH6]; Protein Ms4a4c [Uniprot/SPTREMBL Acc. Q3U5N6]; MCG12897 [Uniprot/SPTREMBL Acc. Q9D3F6]
ENSMUSG00000104239	0.325237	NA	0.0189727	Gm37588
ENSMUSG00000047694	0.324671	NA	0.0298531	Yipf6	Protein YIPF [Uniprot/SPTREMBL Acc. B1AV66]; Protein YIPF6 [Uniprot/SWISSPROT Acc. Q8BR70]
ENSMUSG00000071103	0.324581	NA	0.0178399	1700029J07Rik	UPF0602 protein C4orf47 homolog [Uniprot/SWISSPROT Acc. Q3U1D9]
ENSMUSG00000086825	0.324362	NA	0.028972	Gm15675
ENSMUSG00000087049	0.324124	NA	0.023609	Bach2it1
ENSMUSG00000040054	0.324069	NA	0.0241805	Baz2a	Bromodomain adjacent to zinc finger domain protein 2A [Uniprot/SPTREMBL Acc. E9Q374]; Bromodomain adjacent to zinc finger domain protein 2A [Uniprot/SPTREMBL Acc. F8VPM0]
ENSMUSG00000055900	0.324064	NA	0.0197486	Tmem69	Transmembrane protein 69 [Uniprot/SWISSPROT Acc. Q3KQJ0]
ENSMUSG00000053044	0.324021	NA	0.0186429	Cd8b1	T-cell surface glycoprotein CD8 beta chain [Uniprot/SWISSPROT Acc. P10300]; CD8 antigen, beta chain 1 [Uniprot/SPTREMBL Acc. Q3TEK8]
ENSMUSG00000021241	0.323986	NA	0.0151979	Isca2	Iron-sulfur cluster assembly 2 homolog, mitochondrial [Uniprot/SWISSPROT Acc. Q9DCB8]
ENSMUSG00000001542	0.323677	NA	0.0296642	Ell2	RNA polymerase II elongation factor ELL2 [Uniprot/SWISSPROT Acc. Q3UKU1]
ENSMUSG00000023284	0.323634	NA	0.0193468	Zfp605	Protein Zfp605 [Uniprot/SPTREMBL Acc. D3Z778]; Protein Zfp605 [Uniprot/SPTREMBL Acc. E9QAH2]
ENSMUSG00000027508	0.323615	NA	0.0216256	Pag1	Pag1 protein [Uniprot/SPTREMBL Acc. A6H659]; Phosphoprotein associated with glycosphingolipid-enriched microdomains 1 [Uniprot/SWISSPROT Acc. Q3U1F9]
ENSMUSG00000067577	0.323363	NA	0.0251531	A430093F15Rik
ENSMUSG00000063684	0.323177	NA	0.0254902	Gm13910
ENSMUSG00000031939	0.322972	NA	0.0308011	Taf1d	TATA box-binding protein-associated factor RNA polymerase I subunit D [Uniprot/SWISSPROT Acc. Q9D4V4]
ENSMUSG00000086652	0.322664	NA	0.0231779	Gm14029
ENSMUSG00000025085	0.322627	NA	0.0475176	Ablim1	Actin-binding LIM protein 1 [Uniprot/SPTREMBL Acc. E9Q030]; Actin-binding LIM protein 1 [Uniprot/SPTREMBL Acc. E9Q9C0]; Actin-binding LIM protein 1 [Uniprot/SPTREMBL Acc. E9Q9C1]; Actin-binding LIM protein 1 [Uniprot/SPTREMBL Acc. E9Q9C2]; Actin-binding LIM protein 1 [Uniprot/SPTREMBL Acc. E9Q9C4]; Actin-binding LIM protein 1 [Uniprot/SPTREMBL Acc. E9Q9C7]; Actin-binding LIM protein 1 [Uniprot/SP…
ENSMUSG00000106940	0.322576	NA	0.0235418	Gm42930
ENSMUSG00000106099	0.322527	NA	0.0152945	Gm42664
ENSMUSG00000027361	0.322457	NA	0.0186671	Gabpb1	GA-binding protein subunit beta-1 [Uniprot/SWISSPROT Acc. Q00420]
ENSMUSG00000097321	0.322414	NA	0.016909	1700028E10Rik
ENSMUSG00000095123	0.322414	NA	0.0191028	Gm21781
ENSMUSG00000035407	0.322408	NA	0.0460175	Kank4	KN motif and ankyrin repeat domain-containing protein 4 [Uniprot/SWISSPROT Acc. Q6P9J5]
ENSMUSG00000037999	0.32236	NA	0.023639	Arap2	Arf-GAP with Rho-GAP domain, ANK repeat and PH domain-containing protein 2 [Uniprot/SPTREMBL Acc. E9QP44]
ENSMUSG00000029093	0.322326	NA	0.0199263	Sorcs2	VPS10 domain-containing receptor SorCS2 [Uniprot/SWISSPROT Acc. Q9EPR5]
ENSMUSG00000071454	0.322232	NA	0.0166709	Dtnb	Dystrobrevin [Uniprot/SPTREMBL Acc. G3UXK0]; Dystrobrevin [Uniprot/SPTREMBL Acc. G3UY34]; Dystrobrevin beta [Uniprot/SPTREMBL Acc. G3UYK9]; Dystrobrevin [Uniprot/SPTREMBL Acc. G3UYM7]; Dystrobrevin [Uniprot/SPTREMBL Acc. G3UZ87]; Dystrobrevin beta [Uniprot/SPTREMBL Acc. G3UZJ3]; Dystrobrevin beta [Uniprot/SWISSPROT Acc. O70585]; Dystrobrevin [Uniprot/SPTREMBL Acc. Q8C8Z9]; Dystrobrevin [Uniprot/S…
ENSMUSG00000106197	0.322213	NA	0.0236742	Gm42717
ENSMUSG00000104728	0.322206	NA	0.0243732	Gm42462
ENSMUSG00000021115	0.322141	NA	0.0166901	Vrk1	Vaccinia related kinase 1, isoform CRA_a [Uniprot/SPTREMBL Acc. Q3UWH3]; Serine/threonine-protein kinase VRK1 [Uniprot/SWISSPROT Acc. Q80X41]
ENSMUSG00000029918	0.322134	NA	0.0186262	Mrps33	MCG4664, isoform CRA_b [Uniprot/SPTREMBL Acc. Q58DZ5]; 28S ribosomal protein S33, mitochondrial [Uniprot/SPTREMBL Acc. Q8R2K5]; 28S ribosomal protein S33, mitochondrial [Uniprot/SWISSPROT Acc. Q9D2R8]
ENSMUSG00000043531	0.322098	NA	0.0259705	Sorcs1	VPS10 domain-containing receptor SorCS1 [Uniprot/SPTREMBL Acc. A0A1B0GRB7]; VPS10 domain-containing receptor SorCS1 [Uniprot/SPTREMBL Acc. A0A1B0GRC4]; VPS10 domain-containing receptor SorCS1 [Uniprot/SPTREMBL Acc. A0A1B0GRN1]; VPS10 domain-containing receptor SorCS1 [Uniprot/SPTREMBL Acc. A0A1B0GT94]; VPS10 domain-containing receptor SorCS1 [Uniprot/SPTREMBL Acc. E9PYT6]; VPS10 domain-containing…
ENSMUSG00000072964	0.321883	NA	0.0189829	Bhlhb9	Protein BHLHb9 [Uniprot/SWISSPROT Acc. Q6PB60]
ENSMUSG00000102556	0.321817	NA	0.023641	Gm37569
ENSMUSG00000032021	0.3217	NA	0.0235981	Crtam	Cytotoxic and regulatory T-cell molecule [Uniprot/SPTREMBL Acc. A0A087WPL6]; Cytotoxic and regulatory T-cell molecule [Uniprot/SPTREMBL Acc. A0A0R4J297]; Cytotoxic and regulatory T-cell molecule [Uniprot/SPTREMBL Acc. E9QPS7]; Cytotoxic and regulatory T-cell molecule [Uniprot/SPTREMBL Acc. M0QWH9]
ENSMUSG00000049608	0.321686	NA	0.0169226	Gpr55	G-protein coupled receptor 55 [Uniprot/SWISSPROT Acc. Q3UJF0]
ENSMUSG00000105733	0.321644	NA	0.0241778	Gm42973
ENSMUSG00000023932	0.321628	NA	0.0173156	Cdc5l	MCG18249, isoform CRA_a [Uniprot/SPTREMBL Acc. Q3UCF2]; Cell division cycle 5-like protein [Uniprot/SWISSPROT Acc. Q6A068]
ENSMUSG00000040302	0.32159	NA	0.0151021	Rbm48	RIKEN cDNA C030048B08, isoform CRA_a [Uniprot/SPTREMBL Acc. H9H9R8]
ENSMUSG00000102383	0.321519	NA	0.0238677	Gm38142
ENSMUSG00000031617	0.321514	NA	0.0193837	Tmem184c	Transmembrane protein 184C [Uniprot/SPTREMBL Acc. D3YVG4]; Transmembrane protein 184C [Uniprot/SPTREMBL Acc. D3YWM0]; Transmembrane protein 184C [Uniprot/SWISSPROT Acc. Q3TPR7]
ENSMUSG00000008859	0.321463	NA	0.0161939	Rala	Ras-related protein Ral-A [Uniprot/SWISSPROT Acc. P63321]
ENSMUSG00000040562	0.321408	NA	0.0163533	Gstm2	Glutathione S-transferase [Uniprot/SPTREMBL Acc. D3YX76]; Glutathione S-transferase Mu 2 [Uniprot/SWISSPROT Acc. P15626]
ENSMUSG00000105179	0.321224	NA	0.0252859	Gm42866
ENSMUSG00000032579	0.321078	NA	0.018546	Hemk1	HemK methyltransferase family member 1 [Uniprot/SPTREMBL Acc. B0QZV0]; HemK methyltransferase family member 1 [Uniprot/SWISSPROT Acc. Q921L7]
ENSMUSG00000041235	0.321046	NA	0.0238789	Chd7	Chromodomain-helicase-DNA-binding protein 7 [Uniprot/SWISSPROT Acc. A2AJK6]; Chromodomain-helicase-DNA-binding protein 7 [Uniprot/SPTREMBL Acc. E9PV74]
ENSMUSG00000022351	0.320942	NA	0.0166989	Sqle	Squalene monooxygenase [Uniprot/SWISSPROT Acc. P52019]; Squalene epoxidase [Uniprot/SPTREMBL Acc. Q3TQK8]; Squalene monooxygenase [Uniprot/SPTREMBL Acc. Q3TSS7]
ENSMUSG00000030726	0.320853	NA	0.0197128	Pold3	DNA polymerase delta subunit 3 [Uniprot/SPTREMBL Acc. A0A140LHJ0]; DNA polymerase delta subunit 3 [Uniprot/SPTREMBL Acc. A0A140LHY7]; DNA polymerase delta subunit 3 [Uniprot/SPTREMBL Acc. A0A140LIW6]; DNA polymerase delta subunit 3 [Uniprot/SPTREMBL Acc. D6RG54]; DNA polymerase delta subunit 3 [Uniprot/SPTREMBL Acc. Q8BH76]
ENSMUSG00000032217	0.320698	NA	0.0217072	Rnf111	E3 ubiquitin-protein ligase Arkadia [Uniprot/SWISSPROT Acc. Q99ML9]
ENSMUSG00000026672	0.320688	NA	0.0174049	Optn	Optineurin [Uniprot/SWISSPROT Acc. Q8K3K8]
ENSMUSG00000031229	0.32061	NA	0.0264502	Atrx	Transcriptional regulator ATRX [Uniprot/SPTREMBL Acc. A0A0G2JED2]; Transcriptional regulator ATRX [Uniprot/SPTREMBL Acc. A0A0G2JF35]; Transcriptional regulator ATRX [Uniprot/SPTREMBL Acc. A0A0G2JF42]; Transcriptional regulator ATRX [Uniprot/SPTREMBL Acc. A0A0G2JFA5]; Transcriptional regulator ATRX [Uniprot/SPTREMBL Acc. A0A0G2JFG6]; Transcriptional regulator ATRX [Uniprot/SPTREMBL Acc. A0A0G2JFR8…
ENSMUSG00000022827	0.320201	NA	0.0169721	Rabl3	Rab-like protein 3 [Uniprot/SWISSPROT Acc. Q9D4V7]
ENSMUSG00000051316	0.320081	NA	0.0200093	Taf7	Transcription initiation factor TFIID subunit 7 [Uniprot/SWISSPROT Acc. Q9R1C0]
ENSMUSG00000020623	0.320016	NA	0.0195295	Map2k6	Dual-specificity mitogen-activated protein kinase kinase 6 [Uniprot/SPTREMBL Acc. A2AGS2]; Dual specificity mitogen-activated protein kinase kinase 6 [Uniprot/SWISSPROT Acc. P70236]; Putative uncharacterized protein [Uniprot/SPTREMBL Acc. Q543Z5]
ENSMUSG00000060288	0.319971	NA	0.0196158	Ppih	Peptidyl-prolyl cis-trans isomerase [Uniprot/SPTREMBL Acc. A2BGI8]; Peptidyl-prolyl cis-trans isomerase [Uniprot/SPTREMBL Acc. A2BGI9]; Peptidyl-prolyl cis-trans isomerase [Uniprot/SPTREMBL Acc. Q4G0C5]; Peptidyl-prolyl cis-trans isomerase H [Uniprot/SWISSPROT Acc. Q9D868]
ENSMUSG00000014313	0.319947	NA	0.0183565	Cox6c	Cytochrome c oxidase subunit 6C [Uniprot/SPTREMBL Acc. D3Z6E1]; Cytochrome c oxidase subunit 6C [Uniprot/SWISSPROT Acc. Q9CPQ1]
ENSMUSG00000021615	0.319768	NA	0.0166945	Xrcc4	DNA repair protein XRCC4 [Uniprot/SPTREMBL Acc. A0A0R4J024]; DNA repair protein XRCC4 [Uniprot/SPTREMBL Acc. A0A0R4J1Y0]; DNA repair protein XRCC4 [Uniprot/SPTREMBL Acc. E0CY05]; DNA repair protein XRCC4 [Uniprot/SPTREMBL Acc. E0CZC8]
ENSMUSG00000027715	0.319665	NA	0.0256827	Ccna2	Cyclin-A2 [Uniprot/SPTREMBL Acc. A0A0G2JEY1]; Cyclin-A2 [Uniprot/SPTREMBL Acc. D6RIK7]; Cyclin-A2 [Uniprot/SWISSPROT Acc. P51943]
ENSMUSG00000038827	0.319654	NA	0.0175617	Fam206a	Protein Simiate [Uniprot/SWISSPROT Acc. Q80ZQ9]
ENSMUSG00000061755	0.319597	NA	0.0245463	Bod1l	Biorientation of chromosomes in cell division protein 1-like 1 [Uniprot/SWISSPROT Acc. E9Q6J5]
ENSMUSG00000021252	0.319484	NA	0.0199653	0610007P14Rik	Protein 0610007P14Rik [Uniprot/SPTREMBL Acc. D3YUR8]; Probable ergosterol biosynthetic protein 28 [Uniprot/SWISSPROT Acc. Q9ERY9]
ENSMUSG00000038766	0.319227	NA	0.0310735	Gabpb2	GA-binding protein subunit beta-2 [Uniprot/SWISSPROT Acc. P81069]; GA-binding protein subunit beta-2 [Uniprot/SPTREMBL Acc. Q8C2T8]
ENSMUSG00000021870	0.319209	NA	0.0233875	Slmap	Sarcolemmal membrane-associated protein [Uniprot/SPTREMBL Acc. D3YV81]; Sarcolemmal membrane-associated protein [Uniprot/SPTREMBL Acc. D3Z0N1]; Sarcolemmal membrane-associated protein [Uniprot/SPTREMBL Acc. D3Z7V3]; Sarcolemmal membrane-associated protein [Uniprot/SPTREMBL Acc. F6UV57]; Sarcolemmal membrane-associated protein [Uniprot/SPTREMBL Acc. F6WY34]; Sarcolemmal membrane-associated protein…
ENSMUSG00000015653	0.319195	NA	0.0255507	Steap2	MCG2960, isoform CRA_b [Uniprot/SPTREMBL Acc. B2RX33]; MCG2960, isoform CRA_a [Uniprot/SPTREMBL Acc. D3YUM6]; Metalloreductase STEAP2 [Uniprot/SPTREMBL Acc. D3Z1C4]; Metalloreductase STEAP2 [Uniprot/SWISSPROT Acc. Q8BWB6]
ENSMUSG00000103945	0.319137	NA	0.0255	Gm38228
ENSMUSG00000006494	0.319071	NA	0.0212384	Pdk1	[Pyruvate dehydrogenase (acetyl-transferring)] kinase isozyme 1, mitochondrial [Uniprot/SWISSPROT Acc. Q8BFP9]
ENSMUSG00000090031	0.318933	NA	0.018685	4732440D04Rik
ENSMUSG00000104291	0.318754	NA	0.0251158	A130071D04Rik
ENSMUSG00000103572	0.318714	NA	0.0168961	Gm37115
ENSMUSG00000019873	0.318653	NA	0.0287088	Reep3	Receptor expression-enhancing protein 3 [Uniprot/SWISSPROT Acc. Q99KK1]
ENSMUSG00000048497	0.318494	NA	0.0200206	Mmgt2	Membrane magnesium transporter 2 [Uniprot/SWISSPROT Acc. Q8R3L0]
ENSMUSG00000022836	0.318491	NA	0.0168633	Mylk	Myosin light chain kinase, smooth muscle [Uniprot/SPTREMBL Acc. B1B1A8]
ENSMUSG00000110972	0.318371	NA	0.023928	RP23-162P10.2
ENSMUSG00000034959	0.318316	NA	0.0198563	Rubcnl
ENSMUSG00000013878	0.318235	NA	0.0158157	Rnf170	E3 ubiquitin-protein ligase RNF170 [Uniprot/SPTREMBL Acc. A0A1B0GR51]; E3 ubiquitin-protein ligase RNF170 [Uniprot/SPTREMBL Acc. D3Z7W3]; E3 ubiquitin-protein ligase RNF170 [Uniprot/SPTREMBL Acc. E9PUJ5]; E3 ubiquitin-protein ligase RNF170 [Uniprot/SPTREMBL Acc. F6UDR6]; E3 ubiquitin-protein ligase RNF170 [Uniprot/SWISSPROT Acc. Q8CBG9]
ENSMUSG00000078578	0.318188	NA	0.0368773	Ube2d3	Ubiquitin-conjugating enzyme E2 D3 [Uniprot/SPTREMBL Acc. A0A0G2JE32]; Ubiquitin-conjugating enzyme E2 D3 [Uniprot/SPTREMBL Acc. A0A0G2JGL0]; Ubiquitin-conjugating enzyme E2 D3 [Uniprot/SWISSPROT Acc. P61079]; MCG22362, isoform CRA_a [Uniprot/SPTREMBL Acc. Q4QQL2]
ENSMUSG00000056145	0.317927	NA	0.0209933	AI504432
ENSMUSG00000086513	0.317581	NA	0.0235038	9130208D14Rik
ENSMUSG00000028102	0.31745	NA	0.0180039	Pex11b	Peroxisomal membrane protein 11B [Uniprot/SPTREMBL Acc. E9PXK7]; Peroxisomal membrane protein 11B [Uniprot/SWISSPROT Acc. Q9Z210]
ENSMUSG00000026003	0.31741	NA	0.0216426	Acadl	Long-chain-specific acyl-CoA dehydrogenase, mitochondrial [Uniprot/SPTREMBL Acc. A0A0R4J083]
ENSMUSG00000027634	0.3173	NA	0.0174566	Ndrg3	Ndrg3 protein [Uniprot/SPTREMBL Acc. Q8VCV2]; Protein NDRG3 [Uniprot/SWISSPROT Acc. Q9QYF9]
ENSMUSG00000057182	0.317253	NA	0.0237214	Scn3a	Sodium channel protein [Uniprot/SPTREMBL Acc. A2ASI5]; Protein Scn3a [Uniprot/SPTREMBL Acc. F6U9Y2]
ENSMUSG00000063145	0.317017	NA	0.0242891	Bbs5	Bardet-Biedl syndrome 5 protein homolog [Uniprot/SPTREMBL Acc. A2AUC6]; Bardet-Biedl syndrome 5 protein homolog [Uniprot/SPTREMBL Acc. D6RJ69]; Bardet-Biedl syndrome 5 protein homolog [Uniprot/SPTREMBL Acc. F6Q242]; Bardet-Biedl syndrome 5 protein homolog [Uniprot/SWISSPROT Acc. Q9CZQ9]
ENSMUSG00000028292	0.31667	NA	0.019871	Rars2	Probable arginine--tRNA ligase, mitochondrial [Uniprot/SPTREMBL Acc. A2AT41]; Probable arginine--tRNA ligase, mitochondrial [Uniprot/SWISSPROT Acc. Q3U186]
ENSMUSG00000041997	0.316512	NA	0.0192927	Tlk1	Serine/threonine-protein kinase tousled-like 1 [Uniprot/SWISSPROT Acc. Q8C0V0]
ENSMUSG00000021748	0.316462	NA	0.0183454	Pdhb	Pyruvate dehydrogenase E1 component subunit beta, mitochondrial [Uniprot/SWISSPROT Acc. Q9D051]
ENSMUSG00000020268	0.316447	NA	0.0253999	Lyrm7	Complex III assembly factor LYRM7 [Uniprot/SWISSPROT Acc. Q9DA03]
ENSMUSG00000025323	0.316421	NA	0.0249409	Sp4	Transcription factor Sp4 [Uniprot/SPTREMBL Acc. K4DI62]
ENSMUSG00000022789	0.31634	NA	0.0247845	Dnm1l	Dynamin-1-like protein [Uniprot/SPTREMBL Acc. E9PUD2]; Dynamin-1-like protein [Uniprot/SWISSPROT Acc. Q8K1M6]
ENSMUSG00000069208	0.316046	NA	0.0171907	Zfp825	Protein Zfp825 [Uniprot/SPTREMBL Acc. K7N5X2]; Protein Zfp825 [Uniprot/SPTREMBL Acc. Q91VL6]
ENSMUSG00000071252	0.316043	NA	0.0171753	2210408I21Rik	Uncharacterized protein KIAA0825 homolog [Uniprot/SWISSPROT Acc. Q3UPC7]
ENSMUSG00000029911	0.31597	NA	0.0216811	Ssbp1	Single-stranded DNA-binding protein, mitochondrial [Uniprot/SPTREMBL Acc. D3Z3Y3]; Single-stranded DNA-binding protein [Uniprot/SPTREMBL Acc. Q8R2K3]; Single-stranded DNA-binding protein, mitochondrial [Uniprot/SWISSPROT Acc. Q9CYR0]
ENSMUSG00000105741	0.315848	NA	0.0242342	C79130
ENSMUSG00000002297	0.315799	NA	0.0151233	Dbf4	DBF4 homolog (S. cerevisiae) [Uniprot/SPTREMBL Acc. B2RS44]; Protein DBF4 homolog A [Uniprot/SPTREMBL Acc. E9PW04]; Protein DBF4 homolog A [Uniprot/SPTREMBL Acc. F7AV51]; Protein DBF4 homolog A [Uniprot/SWISSPROT Acc. Q9QZ41]
ENSMUSG00000030047	0.31573	NA	0.016887	Arhgap25	Rho GTPase-activating protein 25 [Uniprot/SWISSPROT Acc. Q8BYW1]
ENSMUSG00000058145	0.315553	NA	0.0453858	Adamts17	Protein Adamts17 [Uniprot/SPTREMBL Acc. A0A140LJ54]; Protein Adamts17 [Uniprot/SPTREMBL Acc. D3YX90]; Protein Adamts17 [Uniprot/SPTREMBL Acc. E9Q4D1]; Protein Adamts17 [Uniprot/SPTREMBL Acc. F6RTQ0]
ENSMUSG00000000782	0.315465	NA	0.017143	Tcf7	Transcription factor 7 [Uniprot/SWISSPROT Acc. Q00417]; Transcription factor 7, T-cell specific [Uniprot/SPTREMBL Acc. Q80UF1]
ENSMUSG00000033943	0.315416	NA	0.0297238	Mga	MAX gene-associated protein [Uniprot/SWISSPROT Acc. A2AWL7]; MAX gene-associated protein [Uniprot/SPTREMBL Acc. E9QLG3]; MAX gene-associated protein [Uniprot/SPTREMBL Acc. H7BX50]
ENSMUSG00000104383	0.315238	NA	0.0234296	Gm37553
ENSMUSG00000020863	0.315196	NA	0.0360062	Luc7l3	Luc7-like protein 3 [Uniprot/SPTREMBL Acc. F7A7G1]; Luc7-like protein 3 [Uniprot/SPTREMBL Acc. F8WGA8]; Luc7-like protein 3 [Uniprot/SWISSPROT Acc. Q5SUF2]
ENSMUSG00000022332	0.315127	NA	0.0194077	Khdrbs3	KH domain-containing, RNA-binding, signal transduction-associated protein 3 [Uniprot/SWISSPROT Acc. Q9R226]
ENSMUSG00000057110	0.314882	NA	0.0267967	Cntrl	Centriolin [Uniprot/SWISSPROT Acc. A2AL36]; Centriolin [Uniprot/SPTREMBL Acc. R4GML3]
ENSMUSG00000038515	0.314798	NA	0.0254079	Grtp1	Growth hormone-regulated TBC protein 1 [Uniprot/SWISSPROT Acc. Q9D3N8]
ENSMUSG00000025176	0.314787	NA	0.025461	Hoga1	4-hydroxy-2-oxoglutarate aldolase, mitochondrial [Uniprot/SPTREMBL Acc. E9Q1R2]; 4-hydroxy-2-oxoglutarate aldolase, mitochondrial [Uniprot/SWISSPROT Acc. Q9DCU9]
ENSMUSG00000024991	0.314786	NA	0.0320457	Eif3a	Eukaryotic translation initiation factor 3 subunit A [Uniprot/SWISSPROT Acc. P23116]
ENSMUSG00000056888	0.314718	NA	0.0176739	Glipr1	Glioma pathogenesis-related protein 1 [Uniprot/SPTREMBL Acc. G3UYI2]; GLI pathogenesis-related 1 (Glioma) [Uniprot/SPTREMBL Acc. Q4QQK5]; Glioma pathogenesis-related protein 1 [Uniprot/SWISSPROT Acc. Q9CWG1]
ENSMUSG00000028256	0.314487	NA	0.016817	Odf2l	Outer dense fiber protein 2-like [Uniprot/SWISSPROT Acc. Q9D478]
ENSMUSG00000038822	0.314368	NA	0.0179288	Hace1	E3 ubiquitin-protein ligase HACE1 [Uniprot/SPTREMBL Acc. H9KV09]; E3 ubiquitin-protein ligase HACE1 [Uniprot/SPTREMBL Acc. H9KV10]; E3 ubiquitin-protein ligase HACE1 [Uniprot/SWISSPROT Acc. Q3U0D9]
ENSMUSG00000024236	0.314365	NA	0.0177799	Svil	Supervillin [Uniprot/SPTREMBL Acc. A0A1B0GS91]; Supervillin [Uniprot/SPTREMBL Acc. E9Q3Z5]; Supervillin [Uniprot/SPTREMBL Acc. F6R6A4]; Supervillin [Uniprot/SPTREMBL Acc. F6TBK9]; Archvillin [Uniprot/SPTREMBL Acc. Q8K4L2]; Supervillin [Uniprot/SWISSPROT Acc. Q8K4L3]
ENSMUSG00000027660	0.31436	NA	0.0280828	Skil	Ski-like protein [Uniprot/SPTREMBL Acc. D3YYG2]; Ski-like protein [Uniprot/SPTREMBL Acc. D3Z7C5]; Putative uncharacterized protein [Uniprot/SPTREMBL Acc. Q3TB81]; Ski-like protein [Uniprot/SWISSPROT Acc. Q60665]
ENSMUSG00000108368	0.314075	NA	0.0231046	Gm45053
ENSMUSG00000020694	0.314049	NA	0.0261217	Tlk2	Serine/threonine-protein kinase tousled-like 2 [Uniprot/SPTREMBL Acc. B1ASU9]; Serine/threonine-protein kinase tousled-like 2 [Uniprot/SPTREMBL Acc. B7ZC84]; Serine/threonine-protein kinase tousled-like 2 [Uniprot/SPTREMBL Acc. B7ZC85]; Serine/threonine-protein kinase tousled-like 2 [Uniprot/SPTREMBL Acc. D6RHM1]; Serine/threonine-protein kinase tousled-like 2 [Uniprot/SPTREMBL Acc. F6XSD0]; Seri…
ENSMUSG00000069135	0.31397	NA	0.0176537	Fgfr1op	FGFR1 oncogene partner [Uniprot/SWISSPROT Acc. Q66JX5]
ENSMUSG00000089829	0.313853	NA	0.0236105	Gm16565
ENSMUSG00000102376	0.313775	NA	0.0287075	Gm37975
ENSMUSG00000108291	0.313387	NA	0.0210024	Gm44292
ENSMUSG00000105957	0.313313	NA	0.0233081	Gm43254
ENSMUSG00000109206	0.313256	NA	0.0194071	Gm45137
ENSMUSG00000021549	0.312799	NA	0.0239273	Rasa1	Protein Rasa1 [Uniprot/SPTREMBL Acc. E9PYG6]
ENSMUSG00000107456	0.312697	NA	0.024701	Gm10400
ENSMUSG00000090659	0.312655	NA	0.0230996	Zfp493	Protein Zfp493 [Uniprot/SPTREMBL Acc. E9Q1L8]; Protein Zfp493 [Uniprot/SPTREMBL Acc. M0QWP5]
ENSMUSG00000038375	0.312609	NA	0.030357	Trp53inp2	Tumor protein p53-inducible nuclear protein 2 [Uniprot/SPTREMBL Acc. A2ARD0]; Tumor protein p53-inducible nuclear protein 2 [Uniprot/SPTREMBL Acc. A2ARD1]; Tumor protein p53-inducible nuclear protein 2 [Uniprot/SPTREMBL Acc. G3UXZ2]; Tumor protein p53-inducible nuclear protein 2 [Uniprot/SWISSPROT Acc. Q8CFU8]
ENSMUSG00000044768	0.312587	NA	0.0184275	D1Ertd622e	UNC119-binding protein C5orf30 homolog [Uniprot/SPTREMBL Acc. M0QWF6]; UNC119-binding protein C5orf30 homolog [Uniprot/SWISSPROT Acc. Q8VEB3]
ENSMUSG00000030264	0.31247	NA	0.01674	Thumpd3	THUMP domain-containing protein 3 [Uniprot/SWISSPROT Acc. P97770]
ENSMUSG00000030577	0.312449	NA	0.0262909	Cd22	B-cell receptor CD22 [Uniprot/SPTREMBL Acc. A0A087WR96]; B-cell receptor CD22 [Uniprot/SPTREMBL Acc. Q3UP36]
ENSMUSG00000027433	0.312328	NA	0.0306965	Xrn2	5'-3' exoribonuclease 2 [Uniprot/SWISSPROT Acc. Q9DBR1]
ENSMUSG00000084771	0.312258	NA	0.0235492	A230072E10Rik
ENSMUSG00000052917	0.31221	NA	0.0301799	Senp7	Sentrin-specific protease 7 [Uniprot/SPTREMBL Acc. E9Q1L5]; Sentrin-specific protease 7 [Uniprot/SWISSPROT Acc. Q8BUH8]
ENSMUSG00000076605	0.312208	NA	0.0465999	Igkj2
ENSMUSG00000037370	0.312113	NA	0.0161454	Enpp1	Ectonucleotide pyrophosphatase/phosphodiesterase 1, isoform CRA_a [Uniprot/SPTREMBL Acc. A0A0R4J1Q7]; Ectonucleotide pyrophosphatase/phosphodiesterase family member 1 [Uniprot/SPTREMBL Acc. E9QQ26]; Ectonucleotide pyrophosphatase/phosphodiesterase 1, isoform CRA_d [Uniprot/SPTREMBL Acc. G3X9S2]
ENSMUSG00000025591	0.311997	NA	0.0151846	Tma16	Translation machinery-associated protein 16 [Uniprot/SWISSPROT Acc. Q9CR02]
ENSMUSG00000032384	0.31195	NA	0.0164367	Csnk1g1	Casein kinase I isoform gamma-1 [Uniprot/SPTREMBL Acc. A0A0U1RNW0]; Casein kinase I isoform gamma-1 [Uniprot/SPTREMBL Acc. A0A0U1RNX9]; Casein kinase I isoform gamma-1 [Uniprot/SPTREMBL Acc. A0A0U1RP94]; Casein kinase I isoform gamma-1 [Uniprot/SPTREMBL Acc. A0A0U1RPD7]; Casein kinase I isoform gamma-1 [Uniprot/SPTREMBL Acc. A0A0U1RPL1]; Casein kinase I isoform gamma-1 [Uniprot/SPTREMBL Acc. A0A0…
ENSMUSG00000041842	0.311606	NA	0.0255643	Fhdc1	FH2 domain-containing protein 1 [Uniprot/SWISSPROT Acc. Q3ULZ2]
ENSMUSG00000036944	0.311495	NA	0.01558	Tmem71	Transmembrane protein 71 [Uniprot/SPTREMBL Acc. A0A0R4J0I5]
ENSMUSG00000051285	0.31144	NA	0.0280062	Pcmtd1	Protein-L-isoaspartate O-methyltransferase domain-containing protein 1 [Uniprot/SWISSPROT Acc. P59913]; Protein-L-isoaspartate (D-aspartate) O-methyltransferase domain containing 1 [Uniprot/SPTREMBL Acc. Q3TGS5]; Protein-L-isoaspartate O-methyltransferase domain-containing protein 1 [Uniprot/SPTREMBL Acc. S4R1A9]; Protein-L-isoaspartate O-methyltransferase domain-containing protein 1 [Uniprot/SPT…
ENSMUSG00000042606	0.311435	NA	0.0225654	Hirip3	HIRA-interacting protein 3 [Uniprot/SWISSPROT Acc. Q8BLH7]
ENSMUSG00000024580	0.311294	NA	0.0200513	Grpel2	GrpE protein homolog 2, mitochondrial [Uniprot/SWISSPROT Acc. O88396]; GrpE protein homolog [Uniprot/SPTREMBL Acc. Q0VB85]
ENSMUSG00000072501	0.311252	NA	0.0267989	Phf20l1	PHD finger protein 20-like protein 1 [Uniprot/SWISSPROT Acc. Q8CCJ9]
ENSMUSG00000040550	0.311166	NA	0.0178925	Otud6b
ENSMUSG00000038646	0.310825	NA	0.022799	Fam103a1	RNMT-activating mini protein [Uniprot/SPTREMBL Acc. D3YZS0]; RNMT-activating mini protein [Uniprot/SWISSPROT Acc. Q9CQY2]
ENSMUSG00000017978	0.310783	NA	0.0215517	Cadps2	Calcium-dependent secretion activator 2 [Uniprot/SPTREMBL Acc. A0A0M3HEP6]; Ca2+-dependent activator protein for secretion 2 isoform b [Uniprot/SPTREMBL Acc. A4PI81]; Calcium-dependent secretion activator 2 [Uniprot/SPTREMBL Acc. E9Q5C0]; Calcium-dependent secretion activator 2 [Uniprot/SPTREMBL Acc. E9Q835]; Calcium-dependent secretion activator 2 [Uniprot/SPTREMBL Acc. F6SH36]; Calcium-dependen…
ENSMUSG00000103901	0.310696	NA	0.0256028	Gm37499
ENSMUSG00000029014	0.310633	NA	0.0176511	Dnajc2	DnaJ homolog subfamily C member 2 [Uniprot/SPTREMBL Acc. E9Q9H2]; DnaJ homolog subfamily C member 2 [Uniprot/SPTREMBL Acc. E9Q9H3]; DnaJ homolog subfamily C member 2 [Uniprot/SWISSPROT Acc. P54103]; DnaJ homolog subfamily C member 2 [Uniprot/SPTREMBL Acc. Q3TRX6]
ENSMUSG00000103805	0.310599	NA	0.0234021	Gm37063
ENSMUSG00000032412	0.310525	NA	0.0267696	Atp1b3	Sodium/potassium-transporting ATPase subunit beta-3 [Uniprot/SWISSPROT Acc. P97370]; Sodium/potassium-transporting ATPase subunit beta [Uniprot/SPTREMBL Acc. Q544Q7]
ENSMUSG00000107096	0.310477	NA	0.0240011	Gm43597
ENSMUSG00000045362	0.310246	NA	0.0168989	Tnfrsf26	Tumor necrosis factor receptor superfamily member 26 [Uniprot/SPTREMBL Acc. A0A140LI39]; Tumor necrosis factor receptor superfamily member 26 [Uniprot/SWISSPROT Acc. P83626]; Tumor necrosis factor receptor superfamily, member 26 [Uniprot/SPTREMBL Acc. Q3U3N2]
ENSMUSG00000021374	0.31022	NA	0.0240091	Nup153	Protein Nup153 [Uniprot/SPTREMBL Acc. E9Q3G8]
ENSMUSG00000056531	0.310068	NA	0.0256755	Ccdc18	Coiled-coil domain-containing protein 18 [Uniprot/SWISSPROT Acc. Q640L5]
ENSMUSG00000103360	0.309936	NA	0.0227191	Gm38156
ENSMUSG00000050953	0.309877	NA	0.017267	Gja1	Gap junction alpha-1 protein [Uniprot/SWISSPROT Acc. P23242]
ENSMUSG00000034297	0.309831	NA	0.0265422	Med13	Mediator of RNA polymerase II transcription subunit 13 [Uniprot/SWISSPROT Acc. Q5SWW4]
ENSMUSG00000039218	0.30972	NA	0.0318105	Srrm2	Serine/arginine repetitive matrix protein 2 [Uniprot/SWISSPROT Acc. Q8BTI8]
ENSMUSG00000020390	0.30972	NA	0.0243298	Ube2b	Ubiquitin-conjugating enzyme E2B, RAD6 homology (S. cerevisiae) [Uniprot/SPTREMBL Acc. A2RSE4]; Ubiquitin-conjugating enzyme E2 B [Uniprot/SWISSPROT Acc. P63147]
ENSMUSG00000045427	0.309624	NA	0.0173989	Hnrnph2	Heterogeneous nuclear ribonucleoprotein H2 [Uniprot/SWISSPROT Acc. P70333]
ENSMUSG00000034269	0.309299	NA	0.0296281	Setd5	SET domain-containing protein 5 [Uniprot/SWISSPROT Acc. Q5XJV7]
ENSMUSG00000024241	0.309251	NA	0.0169672	Sos1	Son of sevenless homolog 1 [Uniprot/SWISSPROT Acc. Q62245]
ENSMUSG00000068882	0.309184	NA	0.0214979	Ssb	Lupus La protein homolog [Uniprot/SPTREMBL Acc. A2AR07]; Lupus La protein homolog [Uniprot/SPTREMBL Acc. D6RI87]; Lupus La protein homolog [Uniprot/SPTREMBL Acc. F6SXM5]; Lupus La protein homolog [Uniprot/SWISSPROT Acc. P32067]; Sjogren syndrome antigen B, isoform CRA_a [Uniprot/SPTREMBL Acc. Q564E6]
ENSMUSG00000020608	0.308965	NA	0.028633	Smc6	Structural maintenance of chromosomes protein 6 [Uniprot/SWISSPROT Acc. Q924W5]
ENSMUSG00000109243	0.30896	NA	0.0194673	RP23-423B21.6
ENSMUSG00000045071	0.308941	NA	0.0177258	E130308A19Rik	Uncharacterized protein KIAA1958 homolog [Uniprot/SWISSPROT Acc. Q8C4P0]
ENSMUSG00000021244	0.308642	NA	0.0232814	Ylpm1	YLP motif-containing protein 1 [Uniprot/SPTREMBL Acc. D3YWX2]; YLP motif-containing protein 1 [Uniprot/SPTREMBL Acc. E9Q803]; YLP motif-containing protein 1 [Uniprot/SPTREMBL Acc. F6YTL8]; YLP motif-containing protein 1 [Uniprot/SWISSPROT Acc. Q9R0I7]
ENSMUSG00000107402	0.308581	NA	0.0184592	4732416N19Rik
ENSMUSG00000033671	0.308534	NA	0.0300878	Cep350	Protein Cep350 [Uniprot/SPTREMBL Acc. D3YTP2]; Protein Cep350 [Uniprot/SPTREMBL Acc. E9Q309]
ENSMUSG00000058503	0.308461	NA	0.0192199	Fam133b	Protein FAM133B [Uniprot/SWISSPROT Acc. Q9CVI2]
ENSMUSG00000054312	0.308399	NA	0.0181691	Mrps21	28S ribosomal protein S21, mitochondrial [Uniprot/SPTREMBL Acc. D3YVZ9]; 28S ribosomal protein S21, mitochondrial [Uniprot/SWISSPROT Acc. P58059]; MCG16762, isoform CRA_a [Uniprot/SPTREMBL Acc. Q059G7]
ENSMUSG00000079645	0.308394	NA	0.0260514	Gm17193
ENSMUSG00000017428	0.308349	NA	0.0170062	Psmd11	MCG19050, isoform CRA_d [Uniprot/SPTREMBL Acc. Q5BKQ9]; 26S proteasome non-ATPase regulatory subunit 11 [Uniprot/SWISSPROT Acc. Q8BG32]
ENSMUSG00000110613	0.308345	NA	0.0240312	RP23-143B2.2
ENSMUSG00000017499	0.308213	NA	0.0293329	Cdc6	Cell division control protein 6 homolog [Uniprot/SPTREMBL Acc. A0A0R4J145]; Cell division control protein 6 homolog [Uniprot/SPTREMBL Acc. E9PY34]; Cell division control protein 6 homolog [Uniprot/SWISSPROT Acc. O89033]
ENSMUSG00000024283	0.308108	NA	0.0173644	Wac	WW domain-containing adapter protein with coiled-coil [Uniprot/SWISSPROT Acc. Q924H7]
ENSMUSG00000107749	0.307839	NA	0.0171352	Gm44321
ENSMUSG00000058558	0.307602	NA	0.0189141	Rpl5	60S ribosomal protein L5 [Uniprot/SPTREMBL Acc. D3YYV8]; 60S ribosomal protein L5 [Uniprot/SWISSPROT Acc. P47962]; MCG13589 [Uniprot/SPTREMBL Acc. Q58EU6]
ENSMUSG00000031327	0.307503	NA	0.0200244	Chic1	Cysteine-rich hydrophobic domain 1 [Uniprot/SPTREMBL Acc. A2RT09]; Cysteine-rich hydrophobic domain-containing protein 1 [Uniprot/SWISSPROT Acc. Q8CBW7]
ENSMUSG00000026655	0.307299	NA	0.0206088	Fam107b	Protein FAM107B [Uniprot/SPTREMBL Acc. H3BKB6]; Protein FAM107B [Uniprot/SPTREMBL Acc. H3BLE6]; Protein FAM107B [Uniprot/SPTREMBL Acc. H3BLM7]; Protein FAM107B [Uniprot/SPTREMBL Acc. H9H9T1]; Protein FAM107B [Uniprot/SWISSPROT Acc. Q3TGF2]
ENSMUSG00000025270	0.30727	NA	0.0194061	Alas2	5-aminolevulinate synthase [Uniprot/SPTREMBL Acc. A2AFM0]; 5-aminolevulinate synthase [Uniprot/SPTREMBL Acc. A2AFM1]; 5-aminolevulinate synthase, erythroid-specific, mitochondrial [Uniprot/SWISSPROT Acc. P08680]
ENSMUSG00000038764	0.307243	NA	0.0190338	Ptpn3	Tyrosine-protein phosphatase non-receptor type 3 [Uniprot/SWISSPROT Acc. A2ALK8]; Tyrosine-protein phosphatase non-receptor type 3 [Uniprot/SPTREMBL Acc. A2ALK9]
ENSMUSG00000056498	0.30717	NA	0.018012	Tmem154	Transmembrane protein 154 [Uniprot/SWISSPROT Acc. Q8C4Q9]
ENSMUSG00000041769	0.306983	NA	0.0198083	Ppp2r2d	Serine/threonine-protein phosphatase 2A 55 kDa regulatory subunit B [Uniprot/SPTREMBL Acc. F6RV17]; Serine/threonine-protein phosphatase 2A 55 kDa regulatory subunit B delta isoform [Uniprot/SPTREMBL Acc. G3UWQ1]; Serine/threonine-protein phosphatase 2A 55 kDa regulatory subunit B delta isoform [Uniprot/SPTREMBL Acc. G3UXS9]; Serine/threonine-protein phosphatase 2A 55 kDa regulatory subunit B del…
ENSMUSG00000054484	0.306802	NA	0.0165791	Tmem62	Transmembrane protein 62 [Uniprot/SPTREMBL Acc. A2AQ56]; Transmembrane protein 62 [Uniprot/SPTREMBL Acc. D6RH67]; Transmembrane protein 62 [Uniprot/SWISSPROT Acc. Q8BXJ9]
ENSMUSG00000102157	0.306619	NA	0.0240288	Gm37470
ENSMUSG00000099809	0.306497	NA	0.0262747	Gm18665
ENSMUSG00000031103	0.30647	NA	0.0209	Elf4	ETS-related transcription factor Elf-4 [Uniprot/SPTREMBL Acc. Q3U1U8]; ETS-related transcription factor Elf-4 [Uniprot/SWISSPROT Acc. Q9Z2U4]
ENSMUSG00000105861	0.306422	NA	0.0241667	Gm43508
ENSMUSG00000093594	0.306416	NA	0.0212874	Gm20707
ENSMUSG00000021066	0.306386	NA	0.0231699	Atl1	Atlastin-1 [Uniprot/SWISSPROT Acc. Q8BH66]
ENSMUSG00000001134	0.306302	NA	0.0213096	Uxt	MCG117705, isoform CRA_a [Uniprot/SPTREMBL Acc. Q8CEJ2]
ENSMUSG00000099696	0.306248	NA	0.0237512	2900052N01Rik
ENSMUSG00000054321	0.306233	NA	0.018451	Taf4b	Transcription initiation factor TFIID subunit 4B [Uniprot/SWISSPROT Acc. G5E8Z2]
ENSMUSG00000021057	0.306212	NA	0.0239291	Akap5	A-kinase anchor protein 5 [Uniprot/SWISSPROT Acc. D3YVF0]; A-kinase anchor protein 5 [Uniprot/SPTREMBL Acc. H3BIV5]
ENSMUSG00000029217	0.30618	NA	0.0194692	Tec	Tyrosine-protein kinase Tec [Uniprot/SPTREMBL Acc. D6RJM5]; Tyrosine-protein kinase Tec [Uniprot/SPTREMBL Acc. F6W1T9]; Tyrosine-protein kinase [Uniprot/SPTREMBL Acc. Q3U436]; Tyrosine-protein kinase [Uniprot/SPTREMBL Acc. Q8CFK4]
ENSMUSG00000063785	0.306144	NA	0.0200496	Utp14a	U3 small nucleolar RNA-associated protein 14 homolog A [Uniprot/SWISSPROT Acc. Q640M1]
ENSMUSG00000045215	0.305794	NA	0.0256501	Asxl3	Putative Polycomb group protein ASXL3 [Uniprot/SWISSPROT Acc. Q8C4A5]
ENSMUSG00000050931	0.305759	NA	0.0231036	Sgms2	Phosphatidylcholine:ceramide cholinephosphotransferase 2 [Uniprot/SPTREMBL Acc. A0A0G2JFH1]; Phosphatidylcholine:ceramide cholinephosphotransferase 2 [Uniprot/SPTREMBL Acc. D3YVS9]; Phosphatidylcholine:ceramide cholinephosphotransferase 2 [Uniprot/SWISSPROT Acc. Q9D4B1]
ENSMUSG00000020072	0.305748	NA	0.0256982	Pbld2	Phenazine biosynthesis-like domain-containing protein 2 [Uniprot/SPTREMBL Acc. D3Z2D7]; Phenazine biosynthesis-like domain-containing protein 2 [Uniprot/SPTREMBL Acc. K3W4L7]; Phenazine biosynthesis-like domain-containing protein 2 [Uniprot/SWISSPROT Acc. Q9CXN7]; Phenazine biosynthesis-like domain-containing protein 1 [Uniprot/SWISSPROT Acc. Q9DCG6]
ENSMUSG00000029381	0.305746	NA	0.0359423	Shroom3	Protein Shroom3 [Uniprot/SPTREMBL Acc. A0A0R4J1H8]; Protein Shroom3 [Uniprot/SPTREMBL Acc. E9Q6I3]; Protein Shroom3 [Uniprot/SPTREMBL Acc. E9QMY5]; Protein Shroom3 [Uniprot/SPTREMBL Acc. G3UXH3]
ENSMUSG00000031748	0.305579	NA	0.0255094	Gnao1	Guanine nucleotide-binding protein G(o) subunit alpha [Uniprot/SPTREMBL Acc. D3Z2M7]; Guanine nucleotide-binding protein G(o) subunit alpha [Uniprot/SPTREMBL Acc. F6W1B2]; Guanine nucleotide-binding protein G(o) subunit alpha [Uniprot/SPTREMBL Acc. F6WC15]; Guanine nucleotide-binding protein G(o) subunit alpha [Uniprot/SPTREMBL Acc. F7BLT7]; Guanine nucleotide-binding protein G(o) subunit alpha […
ENSMUSG00000022707	0.305537	NA	0.018337	Gbe1	1,4-alpha-glucan-branching enzyme [Uniprot/SPTREMBL Acc. F6ZHD8]; 1,4-alpha-glucan-branching enzyme [Uniprot/SPTREMBL Acc. G3UW30]; 1,4-alpha-glucan-branching enzyme [Uniprot/SWISSPROT Acc. Q9D6Y9]
ENSMUSG00000108207	0.305481	NA	0.026333	1810059H22Rik
ENSMUSG00000042520	0.305451	NA	0.0226945	Ubap2l	Ubiquitin-associated protein 2-like [Uniprot/SWISSPROT Acc. Q80X50]
ENSMUSG00000022159	0.305387	NA	0.0167581	Rab2b	Ras-related protein Rab-2B [Uniprot/SPTREMBL Acc. G3UXQ7]; Ras-related protein Rab-2B [Uniprot/SPTREMBL Acc. G3V022]; Ras-related protein Rab-2B [Uniprot/SWISSPROT Acc. P59279]; RAB2B, member RAS oncogene family, isoform CRA_a [Uniprot/SPTREMBL Acc. Q0PD64]; Ras-related protein Rab-2B [Uniprot/SPTREMBL Acc. Q3TEG7]
ENSMUSG00000025958	0.305366	NA	0.030377	Creb1	Cyclic AMP-responsive element-binding protein 1 [Uniprot/SPTREMBL Acc. A0A087WRI6]; Cyclic AMP-responsive element-binding protein 1 [Uniprot/SWISSPROT Acc. Q01147]; cAMP responsive element binding protein 1, isoform CRA_a [Uniprot/SPTREMBL Acc. Q543W0]; CAMP response element binding protein [Uniprot/SPTREMBL Acc. Q547S9]; Cyclic AMP-responsive element-binding protein 1 [Uniprot/SPTREMBL Acc. Q623…
ENSMUSG00000020697	0.305233	NA	0.0174378	Lig3	DNA ligase [Uniprot/SPTREMBL Acc. B1AT03]; DNA ligase [Uniprot/SPTREMBL Acc. K4DI59]; DNA ligase 3 [Uniprot/SPTREMBL Acc. Q3TJN5]; DNA ligase [Uniprot/SPTREMBL Acc. Q3UC82]; DNA ligase [Uniprot/SPTREMBL Acc. Q80ZH7]
ENSMUSG00000035401	0.304948	NA	0.0176422	Emsy	BRCA2-interacting transcriptional repressor EMSY [Uniprot/SPTREMBL Acc. A0A0U1RNN7]; BRCA2-interacting transcriptional repressor EMSY [Uniprot/SPTREMBL Acc. A0A0U1RNQ4]; BRCA2-interacting transcriptional repressor EMSY [Uniprot/SPTREMBL Acc. A0A0U1RPK1]; BRCA2-interacting transcriptional repressor EMSY [Uniprot/SPTREMBL Acc. A0A0U1RPN4]; BRCA2-interacting transcriptional repressor EMSY [Uniprot/S…
ENSMUSG00000100005	0.304939	NA	0.0169476	B130024G19Rik
ENSMUSG00000039531	0.304727	NA	0.0178969	Zufsp	Zinc finger with UFM1-specific peptidase domain protein [Uniprot/SWISSPROT Acc. Q3T9Z9]
ENSMUSG00000024533	0.304688	NA	0.0172219	Spire1	Protein spire homolog 1 [Uniprot/SPTREMBL Acc. D3YTL8]; Protein spire homolog 1 [Uniprot/SPTREMBL Acc. D3Z495]; Protein spire homolog 1 [Uniprot/SWISSPROT Acc. Q52KF3]
ENSMUSG00000040723	0.304669	NA	0.0245923	Rcsd1	CapZ-interacting protein [Uniprot/SWISSPROT Acc. Q3UZA1]
ENSMUSG00000004698	0.304605	NA	0.0180041	Hdac9	Histone deacetylase 9 [Uniprot/SPTREMBL Acc. A0A1B0GR65]; Histone deacetylase [Uniprot/SPTREMBL Acc. A0A1B0GRH0]; Histone deacetylase 9 [Uniprot/SPTREMBL Acc. A0A1B0GSE4]; Histone deacetylase [Uniprot/SPTREMBL Acc. A0A1B0GSQ5]; Histone deacetylase [Uniprot/SPTREMBL Acc. A0A1B0GT67]
ENSMUSG00000108064	0.304593	NA	0.019998	Gm44423
ENSMUSG00000021932	0.304521	NA	0.0151388	Rnaseh2b	Ribonuclease H2 subunit B [Uniprot/SPTREMBL Acc. E9PYC5]; Ribonuclease H2 subunit B [Uniprot/SWISSPROT Acc. Q80ZV0]
ENSMUSG00000043008	0.304303	NA	0.0196387	Klhl6	Kelch-like protein 6 [Uniprot/SPTREMBL Acc. E9QAK3]; Kelch-like protein 6 [Uniprot/SPTREMBL Acc. F6T3Y1]; Kelch-like protein 6 [Uniprot/SWISSPROT Acc. Q6V595]
ENSMUSG00000021360	0.303965	NA	0.0169379	Gcnt2	N-acetyllactosaminide beta-1,6-N-acetylglucosaminyl-transferase [Uniprot/SWISSPROT Acc. P97402]; Glucosaminyl (N-acetyl) transferase 2, I-branching enzyme [Uniprot/SPTREMBL Acc. Q6T5E4]; Glucosaminyl (N-acetyl) transferase 2, I-branching enzyme [Uniprot/SPTREMBL Acc. Q7TPQ8]
ENSMUSG00000024539	0.303843	NA	0.0215767	Ptpn2	Tyrosine-protein phosphatase non-receptor type [Uniprot/SPTREMBL Acc. D3Z6W2]; Tyrosine-protein phosphatase non-receptor type 2 [Uniprot/SWISSPROT Acc. Q06180]
ENSMUSG00000026437	0.303765	NA	0.0338255	Cdk18	Cyclin-dependent kinase 18 [Uniprot/SWISSPROT Acc. Q04899]; PCTAIRE-motif protein kinase 3 [Uniprot/SPTREMBL Acc. Q0VDL6]
ENSMUSG00000029422	0.303718	NA	0.0322339	Rsrc2	Arginine/serine-rich coiled-coil protein 2 [Uniprot/SWISSPROT Acc. A2RTL5]; Arginine/serine-rich coiled-coil protein 2 [Uniprot/SPTREMBL Acc. S4R2L4]
ENSMUSG00000035067	0.30367	NA	0.0255382	Xkr6	XK-related protein 6 [Uniprot/SWISSPROT Acc. E9Q6C8]; XK-related protein [Uniprot/SPTREMBL Acc. H3BJG3]; XK-related protein [Uniprot/SPTREMBL Acc. H3BL12]
ENSMUSG00000106859	0.303605	NA	0.0235548	Gm42737
ENSMUSG00000060477	0.303371	NA	0.0173604	Irak2	Interleukin-1 receptor-associated kinase-like 2 [Uniprot/SPTREMBL Acc. A0A0N4SUW3]; Interleukin-1 receptor-associated kinase-like 2 [Uniprot/SWISSPROT Acc. Q8CFA1]
ENSMUSG00000009145	0.303302	NA	0.0178587	Dqx1	ATP-dependent RNA helicase DQX1 [Uniprot/SWISSPROT Acc. Q924H9]
ENSMUSG00000030313	0.303249	NA	0.025804	Dennd5b	DENN domain-containing protein 5B [Uniprot/SWISSPROT Acc. A2RSQ0]
ENSMUSG00000041471	0.303166	NA	0.0161329	Fam35a	Protein FAM35A [Uniprot/SWISSPROT Acc. Q3UEN2]
ENSMUSG00000102758	0.303138	NA	0.0255386	Naaladl2	Protein Naaladl2 [Uniprot/SPTREMBL Acc. A0A0N4SUJ3]
ENSMUSG00000041438	0.302902	NA	0.0179065	Cirh1a	U3 small nucleolar RNA-associated protein 4 homolog [Uniprot/SWISSPROT Acc. Q8R2N2]
ENSMUSG00000036403	0.302855	NA	0.0178901	Cep135	Centrosomal protein of 135 kDa [Uniprot/SWISSPROT Acc. Q6P5D4]
ENSMUSG00000028702	0.302755	NA	0.0257004	Rad54l	DNA repair and recombination protein RAD54-like [Uniprot/SWISSPROT Acc. P70270]
ENSMUSG00000025616	0.302726	NA	0.0279727	Usp16	Ubiquitin carboxyl-terminal hydrolase 16 [Uniprot/SPTREMBL Acc. D3YVU1]; Ubiquitin carboxyl-terminal hydrolase 16 [Uniprot/SPTREMBL Acc. D3Z6E6]; Ubiquitin carboxyl-terminal hydrolase 16 [Uniprot/SPTREMBL Acc. D6RHQ6]; Ubiquitin carboxyl-terminal hydrolase 16 [Uniprot/SWISSPROT Acc. Q99LG0]
ENSMUSG00000038344	0.302678	NA	0.0173313	Txlng	Gamma-taxilin [Uniprot/SPTREMBL Acc. A2AFJ4]; Putative uncharacterized protein [Uniprot/SPTREMBL Acc. Q3TT61]; Gamma-taxilin [Uniprot/SWISSPROT Acc. Q8BHN1]
ENSMUSG00000035234	0.302588	NA	0.0189662	Fam175a	BRCA1-A complex subunit Abraxas [Uniprot/SWISSPROT Acc. Q8BPZ8]
ENSMUSG00000106603	0.302321	NA	0.0231045	Gm43509
ENSMUSG00000017421	0.302291	NA	0.0325121	Zfp207	BUB3-interacting and GLEBS motif-containing protein ZNF207 [Uniprot/SPTREMBL Acc. B1AQG7]; BUB3-interacting and GLEBS motif-containing protein ZNF207 [Uniprot/SPTREMBL Acc. M0QWF0]; BUB3-interacting and GLEBS motif-containing protein ZNF207 [Uniprot/SPTREMBL Acc. Q8CCB2]; BUB3-interacting and GLEBS motif-containing protein ZNF207 [Uniprot/SWISSPROT Acc. Q9JMD0]
ENSMUSG00000040152	0.302211	NA	0.0170013	Thbs1	Thrombospondin 1 [Uniprot/SPTREMBL Acc. Q80YQ1]
ENSMUSG00000047880	0.30203	NA	0.0194633	Cxcr5	C-X-C chemokine receptor type 5 [Uniprot/SWISSPROT Acc. Q04683]
ENSMUSG00000028252	0.301879	NA	0.0201269	Ccnc	Cyclin-C [Uniprot/SWISSPROT Acc. Q62447]
ENSMUSG00000038369	0.301753	NA	0.0181626	Ncoa6	Nuclear receptor coactivator 6 [Uniprot/SPTREMBL Acc. A2AQM9]; Nuclear receptor coactivator 6 [Uniprot/SPTREMBL Acc. A2AQN0]; Nuclear receptor coactivator 6 [Uniprot/SPTREMBL Acc. Q5XJV5]
ENSMUSG00000037608	0.301737	NA	0.0399412	Bclaf1	Bcl-2-associated transcription factor 1 [Uniprot/SPTREMBL Acc. A0A087WQA0]; Bcl-2-associated transcription factor 1 [Uniprot/SPTREMBL Acc. A0A087WRN1]; Bcl-2-associated transcription factor 1 [Uniprot/SPTREMBL Acc. F8WI22]; Bcl-2-associated transcription factor 1 [Uniprot/SWISSPROT Acc. Q8K019]
ENSMUSG00000037568	0.301564	NA	0.0255731	Vash2	Vasohibin-2 [Uniprot/SWISSPROT Acc. Q8C5G2]
ENSMUSG00000079470	0.301118	NA	0.0157015	Utp14b	U3 small nucleolar RNA-associated protein 14 homolog B [Uniprot/SPTREMBL Acc. E9Q9S3]
ENSMUSG00000020014	0.301108	NA	0.0259176	Cfap54	Cilia- and flagella-associated protein 54 [Uniprot/SWISSPROT Acc. Q8C6S9]
ENSMUSG00000071068	0.301079	NA	0.0158191	Treml2	Trem-like transcript 2 protein [Uniprot/SWISSPROT Acc. Q2LA85]
ENSMUSG00000044033	0.300961	NA	0.024724	Ccdc141	Protein Ccdc141 [Uniprot/SPTREMBL Acc. A2AK24]; Coiled-coil protein associated with myosin II and DISC1 [Uniprot/SPTREMBL Acc. A2AST1]; Protein Ccdc141 [Uniprot/SPTREMBL Acc. D6RJ38]; Protein Ccdc141 [Uniprot/SPTREMBL Acc. E9Q8Q6]; Protein Ccdc141 [Uniprot/SPTREMBL Acc. J3QN68]; Protein Ccdc141 [Uniprot/SPTREMBL Acc. J3QNK9]
ENSMUSG00000021975	0.300905	NA	0.01747	Ints9	Integrator complex subunit 9 [Uniprot/SPTREMBL Acc. A0A0R4J0J5]
ENSMUSG00000086629	0.300766	NA	0.017029	2810403D21Rik
ENSMUSG00000058355	0.300486	NA	0.0268284	Abce1	ATP-binding cassette sub-family E member 1 [Uniprot/SWISSPROT Acc. P61222]; ATP-binding cassette, sub-family E (OABP), member 1 [Uniprot/SPTREMBL Acc. Q3UHY8]
ENSMUSG00000028053	0.300441	NA	0.0399822	Ash1l	Histone-lysine N-methyltransferase ASH1L [Uniprot/SWISSPROT Acc. Q99MY8]
ENSMUSG00000024677	0.300434	NA	0.0164337	Ms4a6b	Membrane-spanning 4-domains subfamily A member 6B [Uniprot/SPTREMBL Acc. E0CZC1]; Membrane-spanning 4-domains subfamily A member 6B [Uniprot/SPTREMBL Acc. F6TGK4]; Membrane-spanning 4-domains subfamily A member 6B [Uniprot/SWISSPROT Acc. Q99N09]
ENSMUSG00000020335	0.300393	NA	0.0256636	Zfp354b	Zinc finger protein 354B [Uniprot/SWISSPROT Acc. Q9QXT9]
ENSMUSG00000053977	0.300377	NA	0.0165555	Cd8a	T-cell surface glycoprotein CD8 alpha chain [Uniprot/SWISSPROT Acc. P01731]; MCG127285, isoform CRA_a [Uniprot/SPTREMBL Acc. Q8CAX3]
ENSMUSG00000044018	0.300298	NA	0.0151063	Mrpl50	39S ribosomal protein L50, mitochondrial [Uniprot/SWISSPROT Acc. Q8VDT9]
ENSMUSG00000022070	0.300183	NA	0.0255773	Bora	Protein aurora borealis [Uniprot/SWISSPROT Acc. Q8BS90]
ENSMUSG00000032261	0.300046	NA	0.0240513	Sh3bgrl2	SH3 domain-binding glutamic acid-rich-like protein 2 [Uniprot/SWISSPROT Acc. Q8BG73]
ENSMUSG00000000948	0.299994	NA	0.0317246	Gm38393	Protein Gm38393 [Uniprot/SPTREMBL Acc. A0A087WPV6]; SNRPN upstream reading frame protein [Uniprot/SWISSPROT Acc. Q9WU12]
ENSMUSG00000024174	0.299752	NA	0.0245751	Pot1b	Protein Pot1b [Uniprot/SPTREMBL Acc. H7BX60]
ENSMUSG00000032745	0.29974	NA	0.0258489	Gpbp1	Vasculin [Uniprot/SPTREMBL Acc. D6RCY3]; Vasculin [Uniprot/SWISSPROT Acc. Q6NXH3]
ENSMUSG00000104140	0.299504	NA	0.0220705	Gm37140
ENSMUSG00000005883	0.299406	NA	0.0256574	Spo11	Meiotic recombination protein SPO11 [Uniprot/SWISSPROT Acc. Q9WTK8]
ENSMUSG00000109784	0.299287	NA	0.0199115	Gm45493
ENSMUSG00000046351	0.299263	NA	0.0187239	Zfp322a	Zinc finger protein 322 [Uniprot/SPTREMBL Acc. A0A1B0GX55]; Zinc finger protein 322 [Uniprot/SPTREMBL Acc. B7ZCB1]; Zinc finger protein 322 [Uniprot/SPTREMBL Acc. B7ZCB3]; Zinc finger protein 322 [Uniprot/SWISSPROT Acc. Q8BZ89]
ENSMUSG00000073633	0.298812	NA	0.0259602	Fbxo36	F-box only protein 36 [Uniprot/SWISSPROT Acc. Q9CQ24]
ENSMUSG00000032258	0.298682	NA	0.0175191	Lca5	Lebercilin [Uniprot/SPTREMBL Acc. G5E886]
ENSMUSG00000020134	0.298658	NA	0.0266119	Peli1	Pellino 1 [Uniprot/SPTREMBL Acc. Q5SRW7]; E3 ubiquitin-protein ligase pellino homolog 1 [Uniprot/SWISSPROT Acc. Q8C669]
ENSMUSG00000061132	0.298621	NA	0.0179054	Blnk	B-cell linker protein [Uniprot/SPTREMBL Acc. D3YWR2]; B-cell linker protein [Uniprot/SWISSPROT Acc. Q9QUN3]
ENSMUSG00000030724	0.298612	NA	0.021548	Cd19	B-lymphocyte antigen CD19 [Uniprot/SPTREMBL Acc. A0A0X1KG58]; B-lymphocyte antigen CD19 [Uniprot/SWISSPROT Acc. P25918]
ENSMUSG00000036779	0.298387	NA	0.0196093	Papd5	Non-canonical poly(A) RNA polymerase PAPD5 [Uniprot/SPTREMBL Acc. E9QJT6]; Non-canonical poly(A) RNA polymerase PAPD5 [Uniprot/SPTREMBL Acc. F8WI26]
ENSMUSG00000106596	0.298282	NA	0.0255593	Gm42822
[truncated: 3,053 more rows]

## Sheet: scWAT_NOISeq_down
Supplementary Table S2 - NOISeq-based differential gene expression in LEedKO mice
Downregulated genes in subcutaneous adipose tissue (scWAT)
Gene ID	logFC	P-value	FDR	Gene name	Gene description
ENSMUSG00000076258	-4.59119	NA	7.68012e-06	Gm23935
ENSMUSG00000046229	-3.9922	NA	0.0389773	Scand1	Protein Scand1 [Uniprot/SPTREMBL Acc. Q2M4I6]
ENSMUSG00000095098	-3.4919	NA	0.000324473	Ccdc85b	Coiled-coil domain-containing protein 85B [Uniprot/SWISSPROT Acc. Q6PDY0]
ENSMUSG00000095742	-3.32313	NA	0.0125411	CAAA01147332.1
ENSMUSG00000058385	-3.13522	NA	0.023811	Hist1h2bg	Histone H2B type 1-C/E/G [Uniprot/SWISSPROT Acc. Q6ZWY9]
ENSMUSG00000060981	-2.97562	NA	0.00902508	Hist1h4h	Histone H4 [Uniprot/SPTREMBL Acc. B2RTM0]; Histone H4 [Uniprot/SWISSPROT Acc. P62806]
ENSMUSG00000060678	-2.94483	NA	1.88738e-15	Hist1h4c	Histone H4 [Uniprot/SPTREMBL Acc. B2RTM0]; Histone H4 [Uniprot/SWISSPROT Acc. P62806]
ENSMUSG00000088088	-2.85869	NA	1.42109e-14	Rmrp
ENSMUSG00000092837	-2.84271	NA	2.68674e-14	Rpph1
ENSMUSG00000069309	-2.8182	NA	0.0281318	Hist1h2an	Histone H2A [Uniprot/SPTREMBL Acc. B2RVF0]; Histone H2A type 1 [Uniprot/SWISSPROT Acc. P22752]
ENSMUSG00000062345	-2.63871	NA	0.0248755	Serpinb2	Plasminogen activator inhibitor 2, macrophage [Uniprot/SPTREMBL Acc. F6ZFV0]; Plasminogen activator inhibitor 2, macrophage [Uniprot/SWISSPROT Acc. P12388]; Serine (Or cysteine) peptidase inhibitor, clade B, member 2 [Uniprot/SPTREMBL Acc. Q542A3]
ENSMUSG00000063021	-2.63485	NA	0.0246156	Hist1h2ak	Histone H2A type 1-K [Uniprot/SWISSPROT Acc. Q8CGP7]
ENSMUSG00000071516	-2.60137	NA	0.0297473	Hist1h2ai	Histone H2A [Uniprot/SPTREMBL Acc. B2RVF0]; Histone H2A type 1 [Uniprot/SWISSPROT Acc. P22752]
ENSMUSG00000067455	-2.50652	NA	0.0361755	Hist1h4j	Histone H4 [Uniprot/SPTREMBL Acc. B2RTM0]; Histone H4 [Uniprot/SWISSPROT Acc. P62806]
ENSMUSG00000095416	-2.44054	NA	0.0110638	Ighv1-12
ENSMUSG00000069266	-2.42914	NA	0.0204273	Hist1h4b	Histone H4 [Uniprot/SPTREMBL Acc. B2RTM0]; Histone H4 [Uniprot/SWISSPROT Acc. P62806]
ENSMUSG00000095217	-2.40143	NA	0.0242916	Hist1h2bn	Histone H2B type 1-F/J/L [Uniprot/SWISSPROT Acc. P10853]
ENSMUSG00000064288	-2.39233	NA	0.00124713	Hist1h4k	Histone H4 [Uniprot/SPTREMBL Acc. B2RTM0]; Histone H4 [Uniprot/SWISSPROT Acc. P62806]
ENSMUSG00000061482	-2.36919	NA	0	Hist1h4d	Histone H4 [Uniprot/SPTREMBL Acc. B2RTM0]; Histone H4 [Uniprot/SWISSPROT Acc. P62806]
ENSMUSG00000069270	-2.33041	NA	0.0217327	Hist1h2ac	Histone H2A [Uniprot/SPTREMBL Acc. B2RVF0]; Histone H2A type 1 [Uniprot/SWISSPROT Acc. P22752]
ENSMUSG00000052837	-2.27486	NA	2.80886e-14	Junb	Transcription factor jun-B [Uniprot/SWISSPROT Acc. P09450]; Jun-B oncogene [Uniprot/SPTREMBL Acc. Q569U6]
ENSMUSG00000060093	-2.24378	NA	0.0187366	Hist1h4a	Histone H4 [Uniprot/SPTREMBL Acc. B2RTM0]; Histone H4 [Uniprot/SWISSPROT Acc. P62806]
ENSMUSG00000069273	-2.22993	NA	0.0179176	Hist1h3e	Histone H3 [Uniprot/SPTREMBL Acc. B9EI85]; Histone H3.2 [Uniprot/SWISSPROT Acc. P84228]
ENSMUSG00000089762	-2.1829	NA	0.0270113	Ier5l	Immediate early response gene 5-like protein [Uniprot/SWISSPROT Acc. Q99J55]
ENSMUSG00000076596	-2.18259	NA	0.0208835	Igkv3-10
ENSMUSG00000045799	-2.15957	NA	0.0196391	Gm9800
ENSMUSG00000042737	-2.13938	NA	0.0028667	Dpm3	Dolichol-phosphate mannosyltransferase subunit 3 [Uniprot/SWISSPROT Acc. Q9D1Q4]
ENSMUSG00000043687	-2.13874	NA	0.0179388	1190005I06Rik	Uncharacterized protein C16orf74 homolog [Uniprot/SWISSPROT Acc. Q8K1L6]
ENSMUSG00000062727	-2.09814	NA	0.0201698	Hist1h2bk	Histone H2B [Uniprot/SPTREMBL Acc. B2RVD5]; Histone H2B type 1-K [Uniprot/SWISSPROT Acc. Q8CGP1]
ENSMUSG00000096010	-2.08642	NA	0.0361578	Hist4h4	Histone H4 [Uniprot/SPTREMBL Acc. B2RTM0]; Histone H4 [Uniprot/SWISSPROT Acc. P62806]
ENSMUSG00000068758	-2.06938	NA	0.0196314	Il3ra	Interleukin-3 receptor subunit alpha [Uniprot/SWISSPROT Acc. P26952]
ENSMUSG00000097971	-2.06749	NA	1.21014e-14	Gm26917
ENSMUSG00000074403	-2.06566	NA	0.0304582	Hist2h3b	Histone H3 [Uniprot/SPTREMBL Acc. B9EI85]; Histone H3.2 [Uniprot/SWISSPROT Acc. P84228]
ENSMUSG00000046215	-2.04236	NA	0.0152727	Rprml	MCG1042003 [Uniprot/SPTREMBL Acc. B2RV63]; Reprimo-like protein [Uniprot/SWISSPROT Acc. Q3URD2]
ENSMUSG00000094338	-2.03652	NA	0.022284	Hist1h2bl	Histone H2B type 1-F/J/L [Uniprot/SWISSPROT Acc. P10853]
ENSMUSG00000061615	-1.95253	NA	0.0159063	Hist1h2ab	Histone H2A [Uniprot/SPTREMBL Acc. B2RVF0]; Histone H2A type 1 [Uniprot/SWISSPROT Acc. P22752]
ENSMUSG00000069310	-1.94927	NA	0.0122508	Hist1h3c	Histone H3 [Uniprot/SPTREMBL Acc. B9EI85]; Histone H3.2 [Uniprot/SWISSPROT Acc. P84228]
ENSMUSG00000057863	-1.94052	NA	0.0282702	Rpl36	60S ribosomal protein L36 [Uniprot/SPTREMBL Acc. Q6ZWZ4]
ENSMUSG00000068855	-1.93865	NA	0.015776	Hist2h2ac	Histone H2A [Uniprot/SPTREMBL Acc. Q149V4]; Histone H2A type 2-C [Uniprot/SWISSPROT Acc. Q64523]
ENSMUSG00000033467	-1.93851	NA	0.0176152	Crlf2	Cytokine receptor-like factor 2 [Uniprot/SPTREMBL Acc. A0A0G2JF13]
ENSMUSG00000095891	-1.91122	NA	0.0182616	Gm10717	Protein Gm10717 [Uniprot/SPTREMBL Acc. D3Z1I4]; Protein Gm10717 [Uniprot/SPTREMBL Acc. D3Z1I8]; Protein Gm10717 [Uniprot/SPTREMBL Acc. F6QDW5]; Protein Gm10717 [Uniprot/SPTREMBL Acc. F6QHK0]; Protein Gm10717 [Uniprot/SPTREMBL Acc. J3QMM9]; Protein Gm10717 [Uniprot/SPTREMBL Acc. J3QNH6]; Protein Gm10717 [Uniprot/SPTREMBL Acc. J3QNK0]; Protein Gm10717 [Uniprot/SPTREMBL Acc. J3QPP7]; Protein Gm10717…
ENSMUSG00000044927	-1.90626	NA	0.0188728	H1fx	H1 histone family, member X [Uniprot/SPTREMBL Acc. Q80ZM5]
ENSMUSG00000029725	-1.8924	NA	0.0172543	Ppp1r35	Protein phosphatase 1 regulatory subunit 35 [Uniprot/SPTREMBL Acc. F6XYC5]; Protein phosphatase 1 regulatory subunit 35 [Uniprot/SWISSPROT Acc. Q9D8C8]
ENSMUSG00000021095	-1.89005	NA	0.0392647	Gsc	Homeobox protein goosecoid [Uniprot/SWISSPROT Acc. Q02591]
ENSMUSG00000075031	-1.86526	NA	0.0237658	Hist1h2bb	Histone H2B type 1-B [Uniprot/SWISSPROT Acc. Q64475]
ENSMUSG00000075015	-1.84846	NA	0.0146002	Gm10801	Protein Gm10801 [Uniprot/SPTREMBL Acc. F7C7Q0]
ENSMUSG00000058833	-1.83382	NA	0.0135962	2810428I15Rik	Uncharacterized protein C19orf60 homolog [Uniprot/SWISSPROT Acc. Q9CYZ6]
ENSMUSG00000078348	-1.82531	NA	0.00416313	Sf3b5	Splicing factor 3B subunit 5 [Uniprot/SWISSPROT Acc. Q923D4]
ENSMUSG00000075014	-1.8193	NA	0.0106242	Gm10800	Protein Gm10800 [Uniprot/SPTREMBL Acc. D3Z496]
ENSMUSG00000023046	-1.81501	NA	0	Igfbp6	Insulin-like growth factor-binding protein 6 [Uniprot/SWISSPROT Acc. P47880]
ENSMUSG00000100210	-1.80841	NA	0.0370267	Hist1h3f	Histone H3 [Uniprot/SPTREMBL Acc. B9EI85]; Histone H3.2 [Uniprot/SWISSPROT Acc. P84228]
ENSMUSG00000025330	-1.77969	NA	0.0190773	Padi4	Protein-arginine deiminase type-4 [Uniprot/SWISSPROT Acc. Q9Z183]
ENSMUSG00000102888	-1.77394	NA	0.0187589	Ighv1-11
ENSMUSG00000070003	-1.75536	NA	0.0219185	Ssbp4	Protein Ssbp4 [Uniprot/SPTREMBL Acc. A0A1B0GRM9]; Protein Ssbp4 [Uniprot/SPTREMBL Acc. A0A1B0GRS0]; Protein Ssbp4 [Uniprot/SPTREMBL Acc. A0A1B0GT95]; Protein Ssbp4 [Uniprot/SPTREMBL Acc. Q3U4B1]
ENSMUSG00000025784	-1.75492	NA	6.10623e-15	Clec3b	C-type lectin domain family 3, member b [Uniprot/SPTREMBL Acc. Q8CFZ6]
ENSMUSG00000101972	-1.75287	NA	0.0150986	Hist1h3i	Histone H3.1 [Uniprot/SWISSPROT Acc. P68433]
ENSMUSG00000067847	-1.75246	NA	0.0306152	Romo1	Reactive oxygen species modulator 1 [Uniprot/SWISSPROT Acc. P60603]
ENSMUSG00000057729	-1.73264	NA	0.0108024	Prtn3	Myeloblastin [Uniprot/SPTREMBL Acc. A0A0R4IZY6]; Myeloblastin [Uniprot/SPTREMBL Acc. F6ZK01]
ENSMUSG00000021294	-1.70664	NA	0.0164208	Kif26a	Kinesin-like protein KIF26A [Uniprot/SWISSPROT Acc. Q52KG5]
ENSMUSG00000032997	-1.70115	NA	0.0229226	Chpf	Chondroitin sulfate synthase 2 [Uniprot/SPTREMBL Acc. D6RFA4]; Chondroitin sulfate synthase 2 [Uniprot/SPTREMBL Acc. D6RGS3]; Chondroitin sulfate synthase 2 [Uniprot/SWISSPROT Acc. Q6IQX7]
ENSMUSG00000025226	-1.69631	NA	0.0196286	Fbxl15	F-box/LRR-repeat protein 15 [Uniprot/SWISSPROT Acc. Q91W61]
ENSMUSG00000050212	-1.67872	NA	0.016227	Eva1b	Protein eva-1 homolog B [Uniprot/SWISSPROT Acc. Q8K2Y3]
ENSMUSG00000096807	-1.66688	NA	0.0275587	Hist1h2bm	Histone H2B [Uniprot/SPTREMBL Acc. B2RTK3]; Histone H2B type 1-M [Uniprot/SWISSPROT Acc. P10854]
ENSMUSG00000110841	-1.64038	NA	0.0178656	RP23-269H21.1
ENSMUSG00000020067	-1.62884	NA	0.0251657	Mypn	Myopalladin [Uniprot/SWISSPROT Acc. Q5DTJ9]
ENSMUSG00000006014	-1.61618	NA	0.0198394	Prg4	Proteoglycan 4 [Uniprot/SPTREMBL Acc. A0A0R4J207]; Proteoglycan 4 [Uniprot/SPTREMBL Acc. E0CXA1]; Proteoglycan 4 [Uniprot/SPTREMBL Acc. E0CY90]; Proteoglycan 4 [Uniprot/SPTREMBL Acc. E0CZ58]; Proteoglycan 4 [Uniprot/SPTREMBL Acc. E9QQ17]; Proteoglycan 4 [Uniprot/SPTREMBL Acc. E9QQ18]
ENSMUSG00000003346	-1.61491	NA	0.0334978	Abhd17a	Protein ABHD17A [Uniprot/SWISSPROT Acc. Q99JW1]
ENSMUSG00000069300	-1.58986	NA	0.0204445	Hist1h2bj	Histone H2B type 1-F/J/L [Uniprot/SWISSPROT Acc. P10853]
ENSMUSG00000007877	-1.58234	NA	0.0194266	Tcap	Telethonin [Uniprot/SWISSPROT Acc. O70548]; Titin-cap [Uniprot/SPTREMBL Acc. Q545G3]
ENSMUSG00000037166	-1.58155	NA	0.0339595	Ppp1r14a	Protein phosphatase 1 regulatory subunit 14A [Uniprot/SPTREMBL Acc. A0A140LI58]; Protein phosphatase 1 regulatory subunit 14A [Uniprot/SWISSPROT Acc. Q91VC7]
ENSMUSG00000030399	-1.56374	NA	0.0206332	Ckm	Creatine kinase M-type [Uniprot/SPTREMBL Acc. A0A0J9YKD4]; Creatine kinase, muscle [Uniprot/SPTREMBL Acc. A2RTA0]; Creatine kinase M-type [Uniprot/SWISSPROT Acc. P07310]
ENSMUSG00000006457	-1.55007	NA	0.0172861	Actn3	Alpha-actinin-3 [Uniprot/SWISSPROT Acc. O88990]
ENSMUSG00000031848	-1.54969	NA	0.017573	Lsm4	U6 snRNA-associated Sm-like protein LSm4 [Uniprot/SPTREMBL Acc. A0A1B0GQZ9]; U6 snRNA-associated Sm-like protein LSm4 [Uniprot/SPTREMBL Acc. A0A1B0GRR9]; U6 snRNA-associated Sm-like protein LSm4 [Uniprot/SPTREMBL Acc. D3YTP8]; LSM4 homolog, U6 small nuclear RNA associated (S. cerevisiae), isoform CRA_b [Uniprot/SPTREMBL Acc. Q9CY46]
ENSMUSG00000099517	-1.54158	NA	0.0145709	Hist1h3g	Histone H3.1 [Uniprot/SWISSPROT Acc. P68433]
ENSMUSG00000063171	-1.51592	NA	0.0365477	Rps4l
ENSMUSG00000043099	-1.50714	NA	0.0177868	Hic1	Hypermethylated in cancer 1 protein [Uniprot/SPTREMBL Acc. Z4YJP0]
ENSMUSG00000020308	-1.5027	NA	0.0323902	Tpgs1	Gene trap ROSA b-geo 22 [Uniprot/SPTREMBL Acc. B2RRP1]; Tubulin polyglutamylase complex subunit 1 [Uniprot/SWISSPROT Acc. Q99MS8]
ENSMUSG00000030785	-1.49738	NA	0.0198827	Cox6a2	Cytochrome c oxidase subunit 6A2, mitochondrial [Uniprot/SWISSPROT Acc. P43023]
ENSMUSG00000087006	-1.49432	NA	0.0281454	Gm13889
ENSMUSG00000030592	-1.492	NA	0.0207569	Ryr1	Ryanodine receptor 1 [Uniprot/SWISSPROT Acc. E9PZQ0]; Ryanodine receptor 1 [Uniprot/SPTREMBL Acc. K3W4M2]
ENSMUSG00000032334	-1.48888	NA	5.66214e-15	Loxl1	Lysyl oxidase homolog 1 [Uniprot/SPTREMBL Acc. A0A0R4J0Q4]
ENSMUSG00000069268	-1.48596	NA	0.0254443	Hist1h2bf	Histone H2B type 1-F/J/L [Uniprot/SWISSPROT Acc. P10853]
ENSMUSG00000101355	-1.48516	NA	0.0204214	Hist1h3h	Histone H3.1 [Uniprot/SWISSPROT Acc. P68433]
ENSMUSG00000076633	-1.48275	NA	0.0183577	Ighv5-2
ENSMUSG00000024845	-1.48188	NA	0.0159498	Tmem134
ENSMUSG00000037095	-1.48116	NA	8.54872e-15	Lrg1	Leucine-rich HEV glycoprotein [Uniprot/SPTREMBL Acc. Q91XL1]
ENSMUSG00000007872	-1.47788	NA	0.0120908	Id3	DNA-binding protein inhibitor ID-3 [Uniprot/SWISSPROT Acc. P41133]; Id3 protein [Uniprot/SPTREMBL Acc. Q545W1]
ENSMUSG00000044951	-1.47729	NA	0.0199242	Mylk4	Myosin light chain kinase family member 4 [Uniprot/SPTREMBL Acc. F8WIP5]; Myosin light chain kinase family member 4 [Uniprot/SWISSPROT Acc. Q5SUV5]
ENSMUSG00000069274	-1.47656	NA	0.0167429	Hist1h4f	Histone H4 [Uniprot/SPTREMBL Acc. B2RTM0]; Histone H4 [Uniprot/SWISSPROT Acc. P62806]
ENSMUSG00000035835	-1.47651	NA	0.0173107	Plppr3	Phospholipid phosphatase-related protein type 3 [Uniprot/SPTREMBL Acc. A0A0R3P9D0]; Phospholipid phosphatase-related protein type 3 [Uniprot/SPTREMBL Acc. E9PVZ4]; Phospholipid phosphatase-related protein type 3 [Uniprot/SPTREMBL Acc. E9PZA9]; Phospholipid phosphatase-related protein type 3 [Uniprot/SPTREMBL Acc. E9Q4F1]; Phospholipid phosphatase-related protein type 3 [Uniprot/SPTREMBL Acc. E9Q8…
ENSMUSG00000049086	-1.46961	NA	0.0343512	Bmyc	Brain expressed myelocytomatosis oncogene [Uniprot/SPTREMBL Acc. A0PJL6]; Protein B-Myc [Uniprot/SWISSPROT Acc. Q6P8Z1]
ENSMUSG00000091405	-1.45201	NA	0.0180142	Hist2h4	Histone H4 [Uniprot/SPTREMBL Acc. B2RTM0]; Histone H4 [Uniprot/SWISSPROT Acc. P62806]
ENSMUSG00000023982	-1.43684	NA	0.0266099	Guca1a	Guanylyl cyclase-activating protein 1 [Uniprot/SWISSPROT Acc. P43081]
ENSMUSG00000030730	-1.43524	NA	0.0149655	Atp2a1	Sarcoplasmic/endoplasmic reticulum calcium ATPase 1 [Uniprot/SPTREMBL Acc. F6RQN3]; Sarcoplasmic/endoplasmic reticulum calcium ATPase 1 [Uniprot/SWISSPROT Acc. Q8R429]
ENSMUSG00000002274	-1.43438	NA	0.0180656	Metrn	Meteorin, glial cell differentiation regulator [Uniprot/SPTREMBL Acc. A2RSN4]; Meteorin [Uniprot/SWISSPROT Acc. Q8C1Q4]
ENSMUSG00000025508	-1.43288	NA	0.0356871	Rplp2	60S acidic ribosomal protein P2 [Uniprot/SWISSPROT Acc. P99027]
ENSMUSG00000064168	-1.43173	NA	0.0164253	Hist1h2bh	Histone H2B type 1-H [Uniprot/SWISSPROT Acc. Q64478]
ENSMUSG00000020135	-1.42352	NA	0.0153699	Apc2	Adenomatous polyposis coli protein 2 [Uniprot/SPTREMBL Acc. D3YTR0]; Adenomatous polyposis coli protein 2 [Uniprot/SPTREMBL Acc. D3YYQ9]; Adenomatous polyposis coli protein 2 [Uniprot/SPTREMBL Acc. D3Z344]; Adenomatous polyposis coli protein 2 [Uniprot/SPTREMBL Acc. D3Z3K9]; Adenomatosis polyposis coli 2 [Uniprot/SPTREMBL Acc. G5E832]
ENSMUSG00000024925	-1.42185	NA	0.0315862	Rnaseh2c	Ribonuclease H2 subunit C [Uniprot/SPTREMBL Acc. F6ZDT4]; Ribonuclease H2 subunit C [Uniprot/SWISSPROT Acc. Q9CQ18]
ENSMUSG00000027335	-1.41742	NA	0.0175783	Adra1d	Alpha-1D adrenergic receptor [Uniprot/SPTREMBL Acc. A2ANQ2]
ENSMUSG00000023266	-1.41429	NA	0.0187234	Frs3	Fibroblast growth factor receptor substrate 3 [Uniprot/SWISSPROT Acc. Q91WJ0]
ENSMUSG00000069919	-1.40553	NA	0.0241113	Hba-a1	Alpha globin 1 [Uniprot/SPTREMBL Acc. Q91VB8]
ENSMUSG00000044328	-1.40442	NA	0.0315364	Trp53i13	Transformation related protein 53 inducible protein 13 [Uniprot/SPTREMBL Acc. B2RVS3]; Tumor protein p53-inducible protein 13 [Uniprot/SWISSPROT Acc. Q5F267]
ENSMUSG00000069265	-1.38888	NA	0.0197458	Hist1h3a	Histone H3.1 [Uniprot/SWISSPROT Acc. P68433]
ENSMUSG00000050105	-1.38625	NA	0.0200537	Grrp1	Protein FAM110D [Uniprot/SWISSPROT Acc. Q80X91]
ENSMUSG00000052146	-1.36878	NA	0.022132	Rps10	40S ribosomal protein S10 [Uniprot/SWISSPROT Acc. P63325]; MCG21688 [Uniprot/SPTREMBL Acc. Q5M9K7]
ENSMUSG00000031972	-1.36505	NA	0.018562	Acta1	Actin, alpha skeletal muscle [Uniprot/SWISSPROT Acc. P68134]
ENSMUSG00000042419	-1.35741	NA	0.0185455	Nfkbil1	NF-kappa-B inhibitor-like protein 1 [Uniprot/SWISSPROT Acc. O88995]
ENSMUSG00000004931	-1.34615	NA	0.0107043	Apba3	Amyloid beta A4 precursor protein-binding family A member 3 [Uniprot/SWISSPROT Acc. O88888]
ENSMUSG00000053560	-1.34043	NA	0.0105387	Ier2	Immediate early response gene 2 protein [Uniprot/SWISSPROT Acc. P17950]
ENSMUSG00000003380	-1.33587	NA	0.0245262	Rabac1	PRA1 family protein [Uniprot/SPTREMBL Acc. A0A0U1RPM3]; Prenylated Rab acceptor protein 1 [Uniprot/SWISSPROT Acc. Q9Z0S9]
ENSMUSG00000069267	-1.33548	NA	0.02103	Hist1h3b	Histone H3 [Uniprot/SPTREMBL Acc. B9EI85]; Histone H3.2 [Uniprot/SWISSPROT Acc. P84228]
ENSMUSG00000035606	-1.33525	NA	0.024827	Ky
ENSMUSG00000044894	-1.33335	NA	0.0250363	Uqcrq	Cytochrome b-c1 complex subunit 8 [Uniprot/SPTREMBL Acc. I7HPX6]; Cytochrome b-c1 complex subunit 8 [Uniprot/SWISSPROT Acc. Q9CQ69]
ENSMUSG00000049723	-1.3326	NA	0.0193069	Mmp12	Macrophage metalloelastase [Uniprot/SPTREMBL Acc. D3Z705]; Macrophage metalloelastase [Uniprot/SWISSPROT Acc. P34960]; Macrophage metalloelastase [Uniprot/SPTREMBL Acc. Q3TCW6]; Macrophage metalloelastase [Uniprot/SPTREMBL Acc. Q8BJC0]
ENSMUSG00000037347	-1.33134	NA	0.0180797	Chst7	Carbohydrate sulfotransferase 7 [Uniprot/SWISSPROT Acc. Q9EP78]
ENSMUSG00000069917	-1.33057	NA	0.0211518	Hba-a2	Alpha globin 1 [Uniprot/SPTREMBL Acc. Q91VB8]
ENSMUSG00000068697	-1.32339	NA	0.018875	Myoz1	Myozenin-1 [Uniprot/SWISSPROT Acc. Q9JK37]
ENSMUSG00000071711	-1.31797	NA	0.0172116	Mpst	Sulfurtransferase [Uniprot/SPTREMBL Acc. Q3UW66]
ENSMUSG00000029223	-1.31734	NA	0.0252679	Uchl1	Ubiquitin carboxyl-terminal hydrolase isozyme L1 [Uniprot/SWISSPROT Acc. Q9R0P9]
ENSMUSG00000078440	-1.3138	NA	0.0178174	Dohh	Deoxyhypusine hydroxylase [Uniprot/SPTREMBL Acc. D3YZM0]; Deoxyhypusine hydroxylase [Uniprot/SPTREMBL Acc. D3Z6Y9]; Deoxyhypusine hydroxylase [Uniprot/SPTREMBL Acc. D3Z7J7]; Deoxyhypusine hydroxylase [Uniprot/SPTREMBL Acc. F6TY47]; Deoxyhypusine hydroxylase [Uniprot/SWISSPROT Acc. Q99LN9]
ENSMUSG00000019261	-1.30738	NA	0.0104635	Map1s	Microtubule-associated protein 1S [Uniprot/SWISSPROT Acc. Q8C052]
ENSMUSG00000035342	-1.30427	NA	0.0274454	Lzts2	Leucine zipper putative tumor suppressor 2 [Uniprot/SWISSPROT Acc. Q91YU6]
ENSMUSG00000031489	-1.30358	NA	0.000936508	Adrb3	Beta-3 adrenergic receptor [Uniprot/SWISSPROT Acc. P25962]; Putative uncharacterized protein [Uniprot/SPTREMBL Acc. Q3UP63]
ENSMUSG00000034168	-1.29972	NA	0.0291325	Irf2bpl	Interferon regulatory factor 2-binding protein-like [Uniprot/SWISSPROT Acc. Q8K3X4]
ENSMUSG00000001270	-1.29679	NA	0.0193021	Ckb	Creatine kinase B-type [Uniprot/SWISSPROT Acc. Q04447]
ENSMUSG00000007122	-1.29034	NA	0.019355	Casq1	Calsequestrin [Uniprot/SPTREMBL Acc. E9Q489]; Calsequestrin-1 [Uniprot/SWISSPROT Acc. O09165]
ENSMUSG00000030664	-1.28939	NA	0.0255857	Sox6os
ENSMUSG00000021260	-1.2888	NA	0.0291844	Hhipl1	HHIP-like protein 1 [Uniprot/SWISSPROT Acc. Q14DK5]
ENSMUSG00000027022	-1.28651	NA	0.0221708	Xirp2	Xin actin-binding repeat-containing protein 2 [Uniprot/SWISSPROT Acc. Q4U4S6]
ENSMUSG00000016349	-1.28521	NA	0.0192099	Eef1a2	Elongation factor 1-alpha 2 [Uniprot/SWISSPROT Acc. P62631]
ENSMUSG00000062077	-1.28384	NA	0.0167402	Trim54	Tripartite motif-containing protein 54 [Uniprot/SPTREMBL Acc. E9QAT9]; Tripartite motif-containing protein 54 [Uniprot/SWISSPROT Acc. Q9ERP3]
ENSMUSG00000041736	-1.27897	NA	2.5704e-08	Tspo	Translocator protein [Uniprot/SPTREMBL Acc. A0A140LIU9]; Translocator protein [Uniprot/SWISSPROT Acc. P50637]; Peripheral-type benzodiazepine receptor [Uniprot/SPTREMBL Acc. Q541E3]
ENSMUSG00000005716	-1.27688	NA	0.0222272	Pvalb	Parvalbumin alpha [Uniprot/SWISSPROT Acc. P32848]; Parvalbumin, isoform CRA_a [Uniprot/SPTREMBL Acc. Q545M7]
ENSMUSG00000028789	-1.27635	NA	0.0176792	Azin2	Antizyme inhibitor 2 [Uniprot/SPTREMBL Acc. A2A821]; Antizyme inhibitor 2 [Uniprot/SPTREMBL Acc. A8Y5E7]; Arginine decarboxylase [Uniprot/SPTREMBL Acc. B2RSR5]; Antizyme inhibitor 2 [Uniprot/SWISSPROT Acc. Q8BVM4]
ENSMUSG00000007892	-1.26719	NA	0.0268476	Rplp1	60S acidic ribosomal protein P1 [Uniprot/SWISSPROT Acc. P47955]; MCG10168 [Uniprot/SPTREMBL Acc. Q58E35]
ENSMUSG00000002393	-1.25588	NA	0.0180688	Nr2f6	Nuclear receptor subfamily 2 group F member 6 [Uniprot/SPTREMBL Acc. F6Q454]; Nuclear receptor subfamily 2 group F member 6 [Uniprot/SPTREMBL Acc. F7DC78]; Nuclear receptor subfamily 2 group F member 6 [Uniprot/SWISSPROT Acc. P43136]
ENSMUSG00000012017	-1.25587	NA	0.0170605	Scarf2	Scavenger receptor class F member 2 [Uniprot/SWISSPROT Acc. P59222]; NSR1 [Uniprot/SPTREMBL Acc. Q58A84]
ENSMUSG00000066607	-1.25527	NA	0.0220687	6030419C18Rik	UPF0583 protein C15orf59 homolog [Uniprot/SWISSPROT Acc. Q8CD60]
ENSMUSG00000040860	-1.25361	NA	0.0205173	Crocc	Rootletin [Uniprot/SWISSPROT Acc. Q8CJ40]
ENSMUSG00000057003	-1.23984	NA	0.0194189	Myh4	Myosin-4 [Uniprot/SWISSPROT Acc. Q5SX39]
ENSMUSG00000048826	-1.2316	NA	0.0237565	Dact2	Dapper homolog 2 [Uniprot/SWISSPROT Acc. Q7TN08]
ENSMUSG00000075227	-1.22713	NA	0.0197468	Znhit2	Zinc finger HIT domain-containing protein 2 [Uniprot/SWISSPROT Acc. Q9QY66]
ENSMUSG00000051243	-1.22458	NA	0.0175903	Islr2	Immunoglobulin superfamily-containing leucine-rich repeat protein 2 [Uniprot/SPTREMBL Acc. E9Q9N7]; Immunoglobulin superfamily containing leucine-rich repeat protein 2 [Uniprot/SWISSPROT Acc. Q5RKR3]
ENSMUSG00000078572	-1.2243	NA	0.0221435	Ndufaf8	NADH dehydrogenase [ubiquinone] 1 alpha subcomplex assembly factor 8 [Uniprot/SWISSPROT Acc. A2AMZ4]
ENSMUSG00000042293	-1.22317	NA	0.0148561	Gm5617	Uncharacterized protein C11orf71 homolog [Uniprot/SWISSPROT Acc. Q91VN2]
ENSMUSG00000075702	-1.2172	NA	0.033981	Selenom	Selenoprotein M [Uniprot/SWISSPROT Acc. Q8VHC3]
ENSMUSG00000035172	-1.21535	NA	0.0168655	Plekhh3	Pleckstrin homology domain-containing family H member 3 [Uniprot/SPTREMBL Acc. M0QWE8]; Pleckstrin homology domain-containing family H member 3 [Uniprot/SWISSPROT Acc. Q8VCE9]
ENSMUSG00000048758	-1.21109	NA	0.016893	Rpl29	MCG9889 [Uniprot/SPTREMBL Acc. D3Z1N9]; 60S ribosomal protein L29 [Uniprot/SWISSPROT Acc. P47915]; MCG19505, isoform CRA_a [Uniprot/SPTREMBL Acc. Q5M8M8]
ENSMUSG00000055489	-1.20647	NA	0.0185138	Ano5	Anoctamin-5 [Uniprot/SWISSPROT Acc. Q75UR0]
ENSMUSG00000056054	-1.20516	NA	0.0317037	S100a8	Protein S100-A8 [Uniprot/SWISSPROT Acc. P27005]; Protein S100 [Uniprot/SPTREMBL Acc. Q53X15]
ENSMUSG00000049892	-1.20382	NA	0.0178066	Rasd1	Dexamethasone-induced Ras-related protein 1 [Uniprot/SWISSPROT Acc. O35626]; Rasd1 protein [Uniprot/SPTREMBL Acc. Q5SWR8]
ENSMUSG00000043822	-1.20171	NA	0.0272279	Adamtsl5	ADAMTS-like 5, isoform CRA_c [Uniprot/SPTREMBL Acc. D3Z689]; ADAMTS-like 5, isoform CRA_a [Uniprot/SPTREMBL Acc. Q9CRC7]
ENSMUSG00000007039	-1.1982	NA	0.0195755	Ddah2	N(G),N(G)-dimethylarginine dimethylaminohydrolase 2 [Uniprot/SPTREMBL Acc. G3UZR0]; Dimethylarginine dimethylaminohydrolase 2, isoform CRA_a [Uniprot/SPTREMBL Acc. O08972]; N(G),N(G)-dimethylarginine dimethylaminohydrolase 2 [Uniprot/SWISSPROT Acc. Q99LD8]
ENSMUSG00000036622	-1.19652	NA	0.028138	Atp13a2	Cation-transporting ATPase [Uniprot/SPTREMBL Acc. E9PYX5]; Cation-transporting ATPase [Uniprot/SPTREMBL Acc. E9Q2A4]; Probable cation-transporting ATPase 13A2 [Uniprot/SWISSPROT Acc. Q9CTG6]
ENSMUSG00000020377	-1.19576	NA	0.0275052	Ltc4s	Leukotriene C4 synthase [Uniprot/SWISSPROT Acc. Q60860]; Leukotriene C4 synthase [Uniprot/SPTREMBL Acc. Q8K355]
ENSMUSG00000056071	-1.19408	NA	0.0194755	S100a9	Protein S100-A9 [Uniprot/SWISSPROT Acc. P31725]; S100 calcium binding protein A9 (Calgranulin B), isoform CRA_a [Uniprot/SPTREMBL Acc. Q3UP42]
ENSMUSG00000018379	-1.17935	NA	0.0253443	Srsf1	Serine/arginine-rich-splicing factor 1 [Uniprot/SPTREMBL Acc. F6QXN3]; Serine/arginine-rich-splicing factor 1 [Uniprot/SPTREMBL Acc. F7AI47]; Serine/arginine-rich-splicing factor 1 [Uniprot/SPTREMBL Acc. H7BX95]; Serine/arginine-rich splicing factor 1 [Uniprot/SWISSPROT Acc. Q6PDM2]
ENSMUSG00000070576	-1.17762	NA	0.0202168	Mn1	Transcriptional activator MN1 [Uniprot/SWISSPROT Acc. D3YWE6]
ENSMUSG00000097121	-1.17634	NA	0.0195499	D130020L05Rik
ENSMUSG00000098178	-1.17226	NA	1.88738e-15	Gm42418
ENSMUSG00000039081	-1.17211	NA	0.0168383	Zfp503	Zinc finger protein 503 [Uniprot/SWISSPROT Acc. Q7TMA2]
ENSMUSG00000026407	-1.17182	NA	0.0174731	Cacna1s	Voltage-dependent L-type calcium channel subunit alpha [Uniprot/SPTREMBL Acc. E9Q7B5]; Voltage-dependent L-type calcium channel subunit alpha [Uniprot/SPTREMBL Acc. E9QPX8]; Voltage-dependent L-type calcium channel subunit alpha [Uniprot/SPTREMBL Acc. F7CNJ1]; Voltage-dependent L-type calcium channel subunit alpha [Uniprot/SPTREMBL Acc. F8VQE0]
ENSMUSG00000038390	-1.16975	NA	0.0232135	Gpr162	Probable G-protein coupled receptor 162 [Uniprot/SWISSPROT Acc. Q3UN16]
ENSMUSG00000019787	-1.1671	NA	0.0198491	Trdn	Triadin [Uniprot/SWISSPROT Acc. E9Q9K5]
ENSMUSG00000025384	-1.16662	NA	0.0258109	Faap100	Fanconi anemia core complex-associated protein 100 [Uniprot/SWISSPROT Acc. A2ACJ2]
ENSMUSG00000051373	-1.16408	NA	0.0155775	Plpp7	Inactive phospholipid phosphatase 7 [Uniprot/SPTREMBL Acc. A0A0A6YWL5]; Inactive phospholipid phosphatase 7 [Uniprot/SPTREMBL Acc. A0A0A6YX24]; Inactive phospholipid phosphatase 7 [Uniprot/SWISSPROT Acc. Q91WB2]
ENSMUSG00000031834	-1.1621	NA	0.0277273	Pik3r2	Phosphatidylinositol 3-kinase regulatory subunit beta [Uniprot/SPTREMBL Acc. F6R2V5]; Phosphatidylinositol 3-kinase regulatory subunit beta [Uniprot/SPTREMBL Acc. F7CB91]; Phosphatidylinositol 3-kinase regulatory subunit beta [Uniprot/SWISSPROT Acc. O08908]
ENSMUSG00000051319	-1.16009	NA	0.0329341	1500011K16Rik	Uncharacterized protein LINC00116 homolog [Uniprot/SWISSPROT Acc. Q8BT35]
ENSMUSG00000063897	-1.15923	NA	0.0144136	DHRSX
ENSMUSG00000045045	-1.15821	NA	0.0169404	Lrfn4	Leucine-rich repeat and fibronectin type-III domain-containing protein 4 [Uniprot/SWISSPROT Acc. Q80XU8]
ENSMUSG00000010607	-1.15739	NA	0.0244618	Pigyl	Phosphatidylinositol N-acetylglucosaminyltransferase subunit Y [Uniprot/SWISSPROT Acc. P0C1P0]
ENSMUSG00000020766	-1.15131	NA	0.027479	Galk1	Galactokinase [Uniprot/SWISSPROT Acc. Q9R0N0]
ENSMUSG00000040488	-1.1464	NA	0.0226235	Ltbp4	Latent-transforming growth factor beta-binding protein 4 [Uniprot/SPTREMBL Acc. D3Z598]; Latent-transforming growth factor beta-binding protein 4 [Uniprot/SPTREMBL Acc. E9Q6B8]; Latent-transforming growth factor beta-binding protein 4 [Uniprot/SPTREMBL Acc. E9QPS5]; Latent-transforming growth factor beta-binding protein 4 [Uniprot/SPTREMBL Acc. F6W6Z0]; Latent-transforming growth factor beta-bind…
ENSMUSG00000038357	-1.14484	NA	0.0195841	Camp	Cathelicidin antimicrobial peptide [Uniprot/SWISSPROT Acc. P51437]
ENSMUSG00000032648	-1.14471	NA	0.0165483	Pygm	Alpha-1,4 glucan phosphorylase [Uniprot/SPTREMBL Acc. E9PUM3]; Glycogen phosphorylase, muscle form [Uniprot/SWISSPROT Acc. Q9WUB3]
ENSMUSG00000000204	-1.14304	NA	0.01963	Slfn4	Protein Slfn4 [Uniprot/SPTREMBL Acc. Q3UV66]
ENSMUSG00000033434	-1.14065	NA	0.0275691	Gtpbp6	Putative GTP-binding protein 6 [Uniprot/SPTREMBL Acc. A0A0R4J0Z0]; Putative GTP-binding protein 6 [Uniprot/SPTREMBL Acc. D3YW02]
ENSMUSG00000002043	-1.1405	NA	0.0244826	Trappc6a	Trafficking protein particle complex subunit 6A [Uniprot/SWISSPROT Acc. Q78XR0]
ENSMUSG00000038034	-1.13838	NA	0.024153	Igsf8	Immunoglobulin superfamily member 8 [Uniprot/SPTREMBL Acc. A0A0A6YVX9]; Immunoglobulin superfamily member 8 [Uniprot/SPTREMBL Acc. A0A0A6YWK7]; Immunoglobulin superfamily member 8 [Uniprot/SPTREMBL Acc. A0A0R4J117]; Immunoglobulin superfamily member 8 [Uniprot/SPTREMBL Acc. G3UYZ1]
ENSMUSG00000011096	-1.13427	NA	0.0112228	Akt1s1	Proline-rich AKT1 substrate 1 [Uniprot/SPTREMBL Acc. A0A140LHA0]; Proline-rich AKT1 substrate 1 [Uniprot/SPTREMBL Acc. D3YWZ1]; Proline-rich AKT1 substrate 1 [Uniprot/SPTREMBL Acc. D3Z4R0]; Proline-rich AKT1 substrate 1 [Uniprot/SPTREMBL Acc. D3Z4W3]; Proline-rich AKT1 substrate 1 [Uniprot/SPTREMBL Acc. E9QKI4]; Proline-rich AKT1 substrate 1 [Uniprot/SPTREMBL Acc. E9QKI5]; Proline-rich AKT1 subst…
ENSMUSG00000036181	-1.13109	NA	4.97282e-08	Hist1h1c	Histone H1.2 [Uniprot/SWISSPROT Acc. P15864]; Histone cluster 1, H1c [Uniprot/SPTREMBL Acc. Q5SZA3]
ENSMUSG00000006675	-1.13077	NA	0.0197696	P4htm	Transmembrane prolyl 4-hydroxylase [Uniprot/SPTREMBL Acc. A0A0A6YX56]; Transmembrane prolyl 4-hydroxylase [Uniprot/SPTREMBL Acc. A0A0A6YXH5]; Prolyl 4-hydroxylase, transmembrane (Endoplasmic reticulum) [Uniprot/SPTREMBL Acc. Q2M2M8]; Transmembrane prolyl 4-hydroxylase [Uniprot/SWISSPROT Acc. Q8BG58]
ENSMUSG00000021453	-1.13022	NA	0.011281	Gadd45g	OIG37 [Uniprot/SPTREMBL Acc. Q9R0S0]
ENSMUSG00000020219	-1.12364	NA	0.0202283	Timm13	Mitochondrial import inner membrane translocase subunit Tim13 [Uniprot/SWISSPROT Acc. P62075]
ENSMUSG00000022330	-1.11986	NA	0.0167658	Osr2	Protein odd-skipped-related 2 [Uniprot/SWISSPROT Acc. Q91ZD1]
ENSMUSG00000039377	-1.11463	NA	0.014628	Hlx	H2.0-like homeobox protein [Uniprot/SPTREMBL Acc. G3V024]; H2.0-like homeo box gene [Uniprot/SPTREMBL Acc. Q549B7]; H2.0-like homeobox protein [Uniprot/SWISSPROT Acc. Q61670]
ENSMUSG00000054716	-1.10946	NA	0.0187287	Zfp771	Zinc finger protein 771 [Uniprot/SWISSPROT Acc. Q8BJ90]
ENSMUSG00000025375	-1.10636	NA	0.0184699	Aatk	Serine/threonine-protein kinase LMTK1 [Uniprot/SPTREMBL Acc. B1AZF3]; Apoptosis-associated tyrosine kinase [Uniprot/SPTREMBL Acc. B1AZF9]
ENSMUSG00000019689	-1.10324	NA	0.015733	Fmc1	UPF0562 protein C7orf55 homolog [Uniprot/SWISSPROT Acc. Q9CR13]
ENSMUSG00000022203	-1.10265	NA	0.036159	Efs	Embryonal Fyn-associated substrate [Uniprot/SWISSPROT Acc. Q64355]
ENSMUSG00000031828	-1.10235	NA	0.0217593	Klhl36	Kelch-like protein 36 [Uniprot/SWISSPROT Acc. Q8R124]
ENSMUSG00000108624	-1.10169	NA	0.0226094	Gm45091
ENSMUSG00000038670	-1.10145	NA	0.0199246	Mybpc2	Myosin-binding protein C, fast-type [Uniprot/SPTREMBL Acc. A0A140LI70]; Myosin-binding protein C, fast-type [Uniprot/SWISSPROT Acc. Q5XKE0]
ENSMUSG00000037692	-1.10054	NA	0.0156374	Ahdc1	AT-hook DNA-binding motif-containing protein 1 [Uniprot/SWISSPROT Acc. Q6PAL7]
ENSMUSG00000029348	-1.10031	NA	0.0197407	Asphd2	Aspartate beta-hydroxylase domain-containing protein 2 [Uniprot/SPTREMBL Acc. A0A0G2JDE0]; Aspartate beta-hydroxylase domain-containing protein 2 [Uniprot/SPTREMBL Acc. A0A0G2JDL8]; Aspartate beta-hydroxylase domain-containing protein 2 [Uniprot/SPTREMBL Acc. A0A0G2JED5]; Aspartate beta-hydroxylase domain-containing protein 2 [Uniprot/SPTREMBL Acc. A0A0G2JFS8]; Aspartate beta-hydroxylase domain-c…
ENSMUSG00000033327	-1.09942	NA	3.24185e-14	Tnxb	Protein Tnxb [Uniprot/SPTREMBL Acc. E9Q2T3]; Protein Tnxb [Uniprot/SPTREMBL Acc. O35452]
ENSMUSG00000006576	-1.09569	NA	0.0183373	Slc4a3	Anion exchange protein 3 [Uniprot/SPTREMBL Acc. D3YWK8]; Anion exchange protein 3 [Uniprot/SPTREMBL Acc. D3Z3U9]; Anion exchange protein 3 [Uniprot/SPTREMBL Acc. D3Z5A2]; Anion exchange protein 3 [Uniprot/SPTREMBL Acc. F6Q7T0]; Anion exchange protein 3 [Uniprot/SPTREMBL Acc. F6S265]; Anion exchange protein 3 [Uniprot/SPTREMBL Acc. F8WHM3]; Anion exchange protein 3 [Uniprot/SWISSPROT Acc. P16283]
ENSMUSG00000040390	-1.09568	NA	0.0274821	Map3k10	MCG147826 [Uniprot/SPTREMBL Acc. A0A0U1RQ74]; Mitogen-activated protein kinase kinase kinase 10 [Uniprot/SPTREMBL Acc. D3YXM8]; Mitogen-activated protein kinase kinase kinase 10 [Uniprot/SWISSPROT Acc. Q66L42]
ENSMUSG00000030401	-1.09495	NA	0.0197265	Rtn2	Reticulon-2 [Uniprot/SWISSPROT Acc. O70622]; Reticulon [Uniprot/SPTREMBL Acc. Q6IM74]; Reticulon [Uniprot/SPTREMBL Acc. Q6IM75]
ENSMUSG00000020782	-1.0938	NA	0.0186889	Llgl2	Lethal(2) giant larvae protein homolog 2 [Uniprot/SPTREMBL Acc. J3QJU5]; Lethal(2) giant larvae protein homolog 2 [Uniprot/SWISSPROT Acc. Q3TJ91]
ENSMUSG00000046470	-1.09238	NA	0.0174863	Sox18	Transcription factor SOX-18 [Uniprot/SWISSPROT Acc. P43680]
ENSMUSG00000059326	-1.09233	NA	0.015514	Csf2ra	Granulocyte-macrophage colony-stimulating factor receptor subunit alpha [Uniprot/SWISSPROT Acc. Q00941]
ENSMUSG00000049939	-1.09233	NA	0.0232195	Lrrc4	Leucine-rich repeat-containing protein 4 [Uniprot/SPTREMBL Acc. E9PUX8]; Leucine-rich repeat-containing protein 4 [Uniprot/SWISSPROT Acc. Q99PH1]
ENSMUSG00000031097	-1.09188	NA	0.0198758	Tnni2	Troponin I, fast skeletal muscle [Uniprot/SPTREMBL Acc. A0A1B0GRY8]; Troponin I, fast skeletal muscle [Uniprot/SPTREMBL Acc. A2A6J8]; Troponin I, fast skeletal muscle [Uniprot/SPTREMBL Acc. A2A6K0]; Troponin I, fast skeletal muscle [Uniprot/SWISSPROT Acc. P13412]
ENSMUSG00000028763	-1.09037	NA	3.33067e-16	Hspg2	Basement membrane-specific heparan sulfate proteoglycan core protein [Uniprot/SPTREMBL Acc. B1B0C7]; Basement membrane-specific heparan sulfate proteoglycan core protein [Uniprot/SPTREMBL Acc. E9PZ16]
ENSMUSG00000060962	-1.0893	NA	0.0256165	Dmkn	Dermokine [Uniprot/SPTREMBL Acc. A0A087WQH3]; Dermokine [Uniprot/SPTREMBL Acc. E9Q2P1]; Dermokine [Uniprot/SPTREMBL Acc. E9QLW7]; Dermokine [Uniprot/SPTREMBL Acc. E9QLW8]; Dermokine [Uniprot/SPTREMBL Acc. E9QQ29]; Dermokine [Uniprot/SWISSPROT Acc. Q6P253]
ENSMUSG00000033170	-1.08496	NA	0.0180665	Card10	Caspase recruitment domain-containing protein 10 [Uniprot/SPTREMBL Acc. E9PUV9]; Caspase recruitment domain-containing protein 10 [Uniprot/SWISSPROT Acc. P58660]
ENSMUSG00000063235	-1.08139	NA	0.0242989	Ptpmt1
ENSMUSG00000049295	-1.07777	NA	0.0352444	Zfp219	Protein Zfp219 [Uniprot/SPTREMBL Acc. Q6IQX8]
ENSMUSG00000029163	-1.07722	NA	0.0290682	Emilin1	EMILIN-1 [Uniprot/SWISSPROT Acc. Q99K41]
ENSMUSG00000038403	-1.07598	NA	0.0241782	Hfe2	Hemojuvelin [Uniprot/SWISSPROT Acc. Q7TQ32]
ENSMUSG00000007721	-1.07541	NA	0.0319334	Ccdc124	Coiled-coil domain-containing protein 124 [Uniprot/SWISSPROT Acc. Q9D8X2]
ENSMUSG00000030410	-1.07477	NA	0.020641	Dmwd	Dystrophia myotonica WD repeat-containing protein [Uniprot/SWISSPROT Acc. Q08274]
ENSMUSG00000033249	-1.07418	NA	0.0220822	Hsf4	Heat shock transcription factor 4, isoform CRA_a [Uniprot/SPTREMBL Acc. B2RQY2]; Heat shock factor protein 4 [Uniprot/SPTREMBL Acc. G3UX32]; Heat shock factor protein 4 [Uniprot/SPTREMBL Acc. G3UXZ1]; Heat shock factor protein 4 [Uniprot/SPTREMBL Acc. G3UYS8]; Heat shock factor protein 4 [Uniprot/SPTREMBL Acc. G3UZF5]; Heat shock factor protein 4 [Uniprot/SPTREMBL Acc. Q3UG93]; Heat shock factor …
ENSMUSG00000026630	-1.07332	NA	0.0206547	Batf3	Basic leucine zipper transcriptional factor ATF-like 3 [Uniprot/SWISSPROT Acc. Q9D275]
ENSMUSG00000040026	-1.07148	NA	0.022197	Saa3	Serum amyloid A-3 protein [Uniprot/SWISSPROT Acc. P04918]
ENSMUSG00000035863	-1.06917	NA	0.0293278	Palm	Paralemmin, isoform CRA_b [Uniprot/SPTREMBL Acc. Q542N8]; Paralemmin-1 [Uniprot/SWISSPROT Acc. Q9Z0P4]
ENSMUSG00000027296	-1.06704	NA	0.0196163	Itpka	Inositol-trisphosphate 3-kinase A [Uniprot/SWISSPROT Acc. Q8R071]
ENSMUSG00000013419	-1.06679	NA	0.011046	Zfp651	Protein Zfp651 [Uniprot/SPTREMBL Acc. E9PZ11]
ENSMUSG00000039001	-1.06477	NA	0.0280457	Rps21	40S ribosomal protein S21 [Uniprot/SWISSPROT Acc. Q9CQR2]
ENSMUSG00000096349	-1.06398	NA	0.0239276	Gm22513
ENSMUSG00000029408	-1.05955	NA	0.0371495	Abcb9	ATP-binding cassette sub-family B member 9 [Uniprot/SPTREMBL Acc. D6RFD9]; ATP-binding cassette sub-family B member 9 [Uniprot/SWISSPROT Acc. Q9JJ59]
ENSMUSG00000002083	-1.05932	NA	0.0248035	Bbc3	Bcl-2-binding component 3 [Uniprot/SPTREMBL Acc. A0A1B0GR88]; BCL2 binding component 3 [Uniprot/SPTREMBL Acc. B2RVL4]; Bcl-2-binding component 3 [Uniprot/SPTREMBL Acc. D3Z2M5]; Bcl-2-binding component 3 [Uniprot/SWISSPROT Acc. Q99ML1]
ENSMUSG00000043445	-1.05873	NA	0.0188966	Pgp	Glycerol-3-phosphate phosphatase [Uniprot/SWISSPROT Acc. Q8CHP8]
ENSMUSG00000040749	-1.05795	NA	0.017972	Siah1b	E3 ubiquitin-protein ligase [Uniprot/SPTREMBL Acc. A2AHZ2]; E3 ubiquitin-protein ligase SIAH1B [Uniprot/SPTREMBL Acc. A2AHZ3]
ENSMUSG00000034201	-1.05593	NA	0.0336625	Gas2l1	GAS2-like protein 1 [Uniprot/SWISSPROT Acc. Q8JZP9]; GAS2-like protein 1 [Uniprot/SPTREMBL Acc. Q9D2H3]; GAS2-like protein 1 [Uniprot/SPTREMBL Acc. Z4YN41]
ENSMUSG00000049562	-1.05171	NA	0.0247833	Ap5b1	AP-5 complex subunit beta-1 [Uniprot/SWISSPROT Acc. Q3TAP4]
ENSMUSG00000059022	-1.04923	NA	0.019315	Kcp	Kielin/chordin-like protein [Uniprot/SPTREMBL Acc. E0CYL0]; Kielin/chordin-like protein [Uniprot/SPTREMBL Acc. E9QNB3]; Kielin/chordin-like protein [Uniprot/SPTREMBL Acc. F6UH68]; Kielin/chordin-like protein [Uniprot/SWISSPROT Acc. Q3U492]
ENSMUSG00000026387	-1.04881	NA	0.0150199	Sctr	Secretin receptor [Uniprot/SPTREMBL Acc. H7BX37]; Secretin receptor [Uniprot/SWISSPROT Acc. Q5FWI2]
ENSMUSG00000022760	-1.04831	NA	0.01467	Thap7	THAP domain-containing protein 7 [Uniprot/SPTREMBL Acc. D3YV14]; THAP domain-containing protein 7 [Uniprot/SWISSPROT Acc. Q8VCZ3]
ENSMUSG00000076437	-1.04716	NA	0.0270212	Selenoh	Selenoprotein H [Uniprot/SWISSPROT Acc. Q3UQA7]
ENSMUSG00000024790	-1.04662	NA	0.0185578	Sac3d1
ENSMUSG00000061462	-1.04404	NA	0.0196707	Obscn	Obscurin [Uniprot/SPTREMBL Acc. E9QQ96]; Obscurin [Uniprot/SPTREMBL Acc. F6TJX7]; Obscurin [Uniprot/SPTREMBL Acc. F6X8F4]; Obscurin [Uniprot/SPTREMBL Acc. H7BX05]; Obscurin [Uniprot/SPTREMBL Acc. Z4YJE4]
ENSMUSG00000052684	-1.04207	NA	0.0166474	Jun	Transcription factor AP-1 [Uniprot/SWISSPROT Acc. P05627]; Jun protein [Uniprot/SPTREMBL Acc. Q52L79]
ENSMUSG00000035279	-1.04032	NA	0.0186357	Ssc5d	Soluble scavenger receptor cysteine-rich domain-containing protein SSC5D [Uniprot/SWISSPROT Acc. Q8BV57]
ENSMUSG00000048450	-1.03735	NA	0.0276641	Msx1	Homeobox protein MSX-1 [Uniprot/SWISSPROT Acc. P13297]
ENSMUSG00000024955	-1.0373	NA	0.0207196	Esrra	Steroid hormone receptor ERR1 [Uniprot/SPTREMBL Acc. G3UY24]; Steroid hormone receptor ERR1 [Uniprot/SPTREMBL Acc. G3UZQ2]; Steroid hormone receptor ERR1 [Uniprot/SWISSPROT Acc. O08580]
ENSMUSG00000048807	-1.03703	NA	0.0183551	Slc35e4	Solute carrier family 35 member E4 [Uniprot/SPTREMBL Acc. A0A0R4J0N3]; Solute carrier family 35 member E4 [Uniprot/SWISSPROT Acc. Q8K3D6]
ENSMUSG00000045039	-1.03235	NA	0.0123011	Megf8	Multiple epidermal growth factor-like domains protein 8 [Uniprot/SWISSPROT Acc. P60882]
ENSMUSG00000040964	-1.03207	NA	0.0105852	Arhgef10l	Rho guanine nucleotide exchange factor 10-like protein [Uniprot/SPTREMBL Acc. A2AWP4]; Rho guanine nucleotide exchange factor 10-like protein [Uniprot/SPTREMBL Acc. A2AWP6]; Rho guanine nucleotide exchange factor 10-like protein [Uniprot/SWISSPROT Acc. A2AWP8]; Rho guanine nucleotide exchange factor 10-like protein [Uniprot/SPTREMBL Acc. F6S3V7]
ENSMUSG00000001506	-1.03069	NA	0.0129225	Col1a1	Collagen alpha-1(I) chain [Uniprot/SWISSPROT Acc. P11087]
ENSMUSG00000044134	-1.03022	NA	0.019963	Fam109a	Sesquipedalian-1 [Uniprot/SWISSPROT Acc. Q8BH49]
ENSMUSG00000025732	-1.02909	NA	0.0258835	Fam195a	MAPK regulated corepressor interacting protein 2 [Uniprot/SWISSPROT Acc. Q9CQB2]
ENSMUSG00000028849	-1.02907	NA	0.0223477	Map7d1	MAP7 domain-containing protein 1 [Uniprot/SWISSPROT Acc. A2AJI0]; MAP7 domain-containing protein 1 [Uniprot/SPTREMBL Acc. A2AJI1]; MAP7 domain-containing protein 1 [Uniprot/SPTREMBL Acc. A8Y5P4]; MAP7 domain-containing protein 1 [Uniprot/SPTREMBL Acc. F6WF36]
ENSMUSG00000020538	-1.0288	NA	0.0254101	Srebf1	Sterol regulatory element-binding protein 1 [Uniprot/SPTREMBL Acc. A0A0A0MQK3]; Sterol regulatory element-binding protein 1 [Uniprot/SPTREMBL Acc. F6XZS9]; Sterol regulatory element-binding protein 1 [Uniprot/SWISSPROT Acc. Q9WTN3]
ENSMUSG00000006235	-1.02673	NA	0.0209479	Epor	Erythropoietin receptor [Uniprot/SWISSPROT Acc. P14753]; Erythropoietin receptor [Uniprot/SPTREMBL Acc. Q3UTV9]
ENSMUSG00000025171	-1.0262	NA	0.0212589	Ubtd1	Ubiquitin domain-containing protein 1 [Uniprot/SWISSPROT Acc. Q91WB7]
ENSMUSG00000031461	-1.02619	NA	0.0187177	Myom2	Myomesin 2 [Uniprot/SPTREMBL Acc. Q14BI5]
ENSMUSG00000031765	-1.02583	NA	0.024223	Mt1	Metallothionein-1 [Uniprot/SWISSPROT Acc. P02802]
ENSMUSG00000002799	-1.02501	NA	0.0144819	Jag2	Protein jagged-2 [Uniprot/SWISSPROT Acc. Q9QYE5]
ENSMUSG00000027447	-1.02395	NA	1.33227e-15	Cst3	Cystatin [Uniprot/SPTREMBL Acc. A2APX3]; Cystatin-C [Uniprot/SWISSPROT Acc. P21460]
ENSMUSG00000007950	-1.02337	NA	0.0170792	Abhd8	Protein ABHD8 [Uniprot/SWISSPROT Acc. Q8R0P8]
ENSMUSG00000000552	-1.02317	NA	0.0184316	Zfp385a	Zinc finger protein 385A [Uniprot/SWISSPROT Acc. Q8VD12]
ENSMUSG00000061780	-1.02107	NA	2.33147e-15	Cfd	Complement factor D [Uniprot/SWISSPROT Acc. P03953]; Complement factor D (Adipsin) [Uniprot/SPTREMBL Acc. Q3UP47]
ENSMUSG00000017300	-1.01833	NA	0.0164791	Tnnc2	Troponin C, skeletal muscle [Uniprot/SWISSPROT Acc. P20801]
ENSMUSG00000008036	-1.01679	NA	0.017742	Ap2s1	AP-2 complex subunit sigma [Uniprot/SPTREMBL Acc. A0A0U1RPS0]; AP-2 complex subunit sigma [Uniprot/SPTREMBL Acc. A0A0U1RQ06]; AP-2 complex subunit sigma [Uniprot/SWISSPROT Acc. P62743]; Adaptor-related protein complex 2, sigma 1 subunit, isoform CRA_a [Uniprot/SPTREMBL Acc. Q3UJ76]
ENSMUSG00000035773	-1.01615	NA	0.0152383	Kiss1r	KISS1 receptor, isoform CRA_a [Uniprot/SPTREMBL Acc. B2CP06]; KiSS-1 receptor [Uniprot/SWISSPROT Acc. Q91V45]
ENSMUSG00000001131	-1.01532	NA	0.0190469	Timp1	Metalloproteinase inhibitor 1 [Uniprot/SWISSPROT Acc. P12032]
ENSMUSG00000015337	-1.01493	NA	0.0219017	Endog	Endonuclease G, mitochondrial [Uniprot/SWISSPROT Acc. O08600]; Endonuclease G [Uniprot/SPTREMBL Acc. Q3UN47]
ENSMUSG00000015312	-1.01368	NA	0.0208968	Gadd45b	Growth arrest and DNA damage-inducible protein GADD45 beta [Uniprot/SWISSPROT Acc. P22339]
ENSMUSG00000074358	-1.00739	NA	0.0225662	Ccdc61	Coiled-coil domain-containing protein 61 [Uniprot/SWISSPROT Acc. Q3UJV1]
ENSMUSG00000021773	-1.00236	NA	0.0178015	Comtd1	Catechol O-methyltransferase domain-containing protein 1 [Uniprot/SPTREMBL Acc. H3BJ37]; Catechol O-methyltransferase domain-containing protein 1 [Uniprot/SWISSPROT Acc. Q8BIG7]
ENSMUSG00000002985	-1.00116	NA	0	Apoe	Apolipoprotein E [Uniprot/SPTREMBL Acc. A0A1B0GX15]; Apolipoprotein E [Uniprot/SPTREMBL Acc. G3UWN5]; Apolipoprotein E [Uniprot/SPTREMBL Acc. G3UWW2]; Apolipoprotein E [Uniprot/SPTREMBL Acc. G3UZM8]; Apolipoprotein E [Uniprot/SWISSPROT Acc. P08226]; Apolipoprotein E, isoform CRA_h [Uniprot/SPTREMBL Acc. Q3TXU4]
ENSMUSG00000029547	-0.999901	NA	0.0012111	Ints1	Integrator complex subunit 1 [Uniprot/SPTREMBL Acc. A0A0G2JH17]
ENSMUSG00000063506	-0.998777	NA	0.0158266	Arhgap22	Rho GTPase activating protein 22 [Uniprot/SPTREMBL Acc. D3Z1Y5]; Rho GTPase-activating protein 22 [Uniprot/SWISSPROT Acc. Q8BL80]
ENSMUSG00000026879	-0.996849	NA	0.0030915	Gsn	Gelsolin [Uniprot/SPTREMBL Acc. A0A0J9YUJ8]; Gelsolin [Uniprot/SPTREMBL Acc. A0A0J9YUQ8]; Gelsolin [Uniprot/SPTREMBL Acc. A6PWS5]; Gelsolin [Uniprot/SWISSPROT Acc. P13020]; Gelsolin, isoform CRA_c [Uniprot/SPTREMBL Acc. Q6PAC1]
ENSMUSG00000038502	-0.993267	NA	0.0178038	Ptov1	Prostate tumor-overexpressed gene 1 protein homolog [Uniprot/SWISSPROT Acc. Q91VU8]
ENSMUSG00000044986	-0.992117	NA	0.017047	Tst	Thiosulfate sulfurtransferase [Uniprot/SWISSPROT Acc. P52196]; Sulfurtransferase [Uniprot/SPTREMBL Acc. Q545S0]
ENSMUSG00000020475	-0.991588	NA	0.0244409	Pgam2	Phosphoglycerate mutase 2 [Uniprot/SWISSPROT Acc. O70250]; Phosphoglycerate mutase [Uniprot/SPTREMBL Acc. Q5NCI4]
ENSMUSG00000025792	-0.991031	NA	0.000781725	Slc25a10	Mitochondrial dicarboxylate carrier [Uniprot/SWISSPROT Acc. Q9QZD8]
ENSMUSG00000049932	-0.989731	NA	0.0245533	H2afx	Histone H2AX [Uniprot/SWISSPROT Acc. P27661]
ENSMUSG00000035828	-0.988517	NA	0.0152872	Pim3	Serine/threonine-protein kinase pim-3 [Uniprot/SWISSPROT Acc. P58750]; Proviral integration site 3 [Uniprot/SPTREMBL Acc. Q3TX64]
ENSMUSG00000032531	-0.984493	NA	0.0179443	Amotl2	Angiomotin-like protein 2 [Uniprot/SWISSPROT Acc. Q8K371]
ENSMUSG00000060376	-0.984354	NA	0.0199458	Bckdha	2-oxoisovalerate dehydrogenase subunit alpha, mitochondrial [Uniprot/SPTREMBL Acc. A0A0U1RPK5]; 2-oxoisovalerate dehydrogenase subunit alpha, mitochondrial [Uniprot/SPTREMBL Acc. Q3U3J1]
ENSMUSG00000026791	-0.984123	NA	0.0173363	Slc2a8	Solute carrier family 2, facilitated glucose transporter member 8 [Uniprot/SPTREMBL Acc. A0A0A6YX81]; Intestinal GLUT8 transporter MSP2 [Uniprot/SPTREMBL Acc. Q2TK26]; Intestinal GLUT8 transporter MSP1 [Uniprot/SPTREMBL Acc. Q2TK27]; Solute carrier family 2, facilitated glucose transporter member 8 [Uniprot/SWISSPROT Acc. Q9JIF3]
ENSMUSG00000034471	-0.983324	NA	0.0207911	Caskin2	Caskin-2 [Uniprot/SWISSPROT Acc. Q8VHK1]
ENSMUSG00000028036	-0.982622	NA	0.0209127	Ptgfr	Prostaglandin F2-alpha receptor [Uniprot/SWISSPROT Acc. P43117]; Prostaglandin F receptor, isoform CRA_a [Uniprot/SPTREMBL Acc. Q60I90]
ENSMUSG00000058709	-0.982181	NA	0.018605	Egln2	EGL nine homolog 2 (C. elegans) [Uniprot/SPTREMBL Acc. Q80X29]; Egl nine homolog 2 [Uniprot/SWISSPROT Acc. Q91YE2]
ENSMUSG00000060032	-0.982086	NA	0.0297205	H2afj	Histone H2A [Uniprot/SPTREMBL Acc. A0A0N4SV66]; Histone H2A.J [Uniprot/SWISSPROT Acc. Q8R1M2]
ENSMUSG00000070720	-0.981393	NA	0.0176773	Tmem200b	Protein Tmem200b [Uniprot/SPTREMBL Acc. D3Z0P8]
ENSMUSG00000022565	-0.981213	NA	0.00137497	Plec	Plectin [Uniprot/SPTREMBL Acc. A0A0B4J1M3]; Plectin [Uniprot/SPTREMBL Acc. A0A0B4J1M7]; Plectin [Uniprot/SPTREMBL Acc. A0A0R4J218]; Plectin [Uniprot/SPTREMBL Acc. A0A0R4J221]; Plectin [Uniprot/SPTREMBL Acc. A0A0R4J223]; Plectin [Uniprot/SPTREMBL Acc. E9PW24]; Plectin [Uniprot/SPTREMBL Acc. E9Q3W4]; Plectin [Uniprot/SPTREMBL Acc. E9Q9J6]; Plectin [Uniprot/SPTREMBL Acc. F6R059]; Plectin [Uniprot/SW…
ENSMUSG00000099583	-0.978351	NA	0.0193144	Hist1h3d	Histone H3 [Uniprot/SPTREMBL Acc. B9EI85]; Histone H3.2 [Uniprot/SWISSPROT Acc. P84228]
ENSMUSG00000029060	-0.978159	NA	0.0140066	Mib2	E3 ubiquitin-protein ligase MIB2 [Uniprot/SPTREMBL Acc. A2A9P8]; E3 ubiquitin-protein ligase MIB2 [Uniprot/SWISSPROT Acc. Q8R516]
ENSMUSG00000029059	-0.976659	NA	0.019633	Fam213b	Prostamide/prostaglandin F synthase [Uniprot/SPTREMBL Acc. B1AS14]; Prostamide/prostaglandin F synthase [Uniprot/SWISSPROT Acc. Q9DB60]
ENSMUSG00000043993	-0.976051	NA	0.0210049	2900052L18Rik
ENSMUSG00000031805	-0.975805	NA	4.76281e-05	Jak3	Tyrosine-protein kinase [Uniprot/SPTREMBL Acc. A0A0R4J0R7]
ENSMUSG00000085795	-0.974305	NA	0.0244864	Zfp703	Zinc finger protein 703 [Uniprot/SPTREMBL Acc. E9PXD8]; MCG2244 [Uniprot/SPTREMBL Acc. F6M3K1]; Zinc finger protein 703 [Uniprot/SWISSPROT Acc. P0CL69]
ENSMUSG00000033088	-0.973033	NA	0.00551637	Triobp	TRIO and F-actin-binding protein [Uniprot/SPTREMBL Acc. E9QMQ3]; TRIO and F-actin-binding protein [Uniprot/SPTREMBL Acc. G5E8W1]; TRIO and F-actin-binding protein [Uniprot/SPTREMBL Acc. J9JI90]; TRIO and F-actin-binding protein [Uniprot/SWISSPROT Acc. Q99KW3]
ENSMUSG00000065232	-0.972581	NA	0.0188981	Gm22973
ENSMUSG00000029596	-0.972335	NA	0.0181209	Sdsl	Serine dehydratase-like [Uniprot/SWISSPROT Acc. Q8R238]
ENSMUSG00000034675	-0.971482	NA	0.0162593	Dbn1	Drebrin [Uniprot/SPTREMBL Acc. A0A0R4J1E3]; Drebrin [Uniprot/SPTREMBL Acc. F7CPL2]; Putative uncharacterized protein [Uniprot/SPTREMBL Acc. Q3TRK3]; Drebrin [Uniprot/SWISSPROT Acc. Q9QXS6]
ENSMUSG00000026207	-0.971178	NA	0.022053	Speg	Striated muscle-specific serine/threonine-protein kinase [Uniprot/SPTREMBL Acc. A0A087WSE3]; SPEG complex locus, isoform CRA_a [Uniprot/SPTREMBL Acc. A0A0R4J1J0]; Striated muscle-specific serine/threonine-protein kinase [Uniprot/SPTREMBL Acc. E9QQ25]; Striated muscle-specific serine/threonine-protein kinase [Uniprot/SWISSPROT Acc. Q62407]
ENSMUSG00000019139	-0.970854	NA	0.0247041	Isyna1	Inositol-3-phosphate synthase 1 [Uniprot/SPTREMBL Acc. A0A1B0GR94]; Inositol-3-phosphate synthase 1 [Uniprot/SPTREMBL Acc. A0A1B0GS86]; Inositol-3-phosphate synthase 1 [Uniprot/SPTREMBL Acc. A0A1B0GSW6]; Inositol-3-phosphate synthase 1 [Uniprot/SWISSPROT Acc. Q9JHU9]
ENSMUSG00000038644	-0.969495	NA	0.0150381	Pold1	DNA polymerase delta catalytic subunit [Uniprot/SPTREMBL Acc. D3YVY8]; DNA polymerase [Uniprot/SPTREMBL Acc. D6RFB8]; DNA polymerase delta catalytic subunit [Uniprot/SWISSPROT Acc. P52431]
ENSMUSG00000014294	-0.969215	NA	0.0299234	Ndufa2	NADH dehydrogenase [ubiquinone] 1 alpha subcomplex subunit 2 [Uniprot/SWISSPROT Acc. Q9CQ75]
ENSMUSG00000010406	-0.967413	NA	0.0186131	Mrpl52	39S ribosomal protein L52, mitochondrial [Uniprot/SPTREMBL Acc. A0A0G2JE60]; 39S ribosomal protein L52, mitochondrial [Uniprot/SWISSPROT Acc. Q9D0Y8]
ENSMUSG00000075389	-0.965513	NA	0.019139	2810410L24Rik
ENSMUSG00000060572	-0.963836	NA	0.0235898	Mfap2	Microfibril-associated glycoprotein 1 [Uniprot/SPTREMBL Acc. Q99PM0]
ENSMUSG00000050288	-0.963191	NA	0.0174874	Fzd2	Frizzled-2 [Uniprot/SWISSPROT Acc. Q9JIP6]
ENSMUSG00000003345	-0.961174	NA	0.036201	Csnk1g2	Casein kinase I isoform gamma-2 [Uniprot/SWISSPROT Acc. Q8BVP5]; Casein kinase 1, gamma 2 [Uniprot/SPTREMBL Acc. Q99K78]
ENSMUSG00000049988	-0.96017	NA	0.0195556	Lrrc25	Leucine rich repeat containing 25 [Uniprot/SPTREMBL Acc. B9EHD0]; Leucine-rich repeat-containing protein 25 [Uniprot/SWISSPROT Acc. Q8K1T1]
ENSMUSG00000052565	-0.958385	NA	0.0270936	Hist1h1d	Histone H1.3 [Uniprot/SWISSPROT Acc. P43277]; Histone cluster 1, H1d [Uniprot/SPTREMBL Acc. Q149Z9]
ENSMUSG00000025876	-0.958337	NA	0.0201779	Unc5a	Netrin receptor UNC5A [Uniprot/SPTREMBL Acc. F6TGW0]; Netrin receptor UNC5A [Uniprot/SPTREMBL Acc. F7CVI0]; Netrin receptor UNC5A [Uniprot/SWISSPROT Acc. Q8K1S4]
ENSMUSG00000010797	-0.954257	NA	0.0187155	Wnt2	Protein Wnt-2 [Uniprot/SWISSPROT Acc. P21552]
ENSMUSG00000027316	-0.953415	NA	0.0259746	Gfra4	Glial cell line derived neurotrophic factor family receptor alpha 4 [Uniprot/SPTREMBL Acc. A2AP45]; GDNF family receptor alpha-4 [Uniprot/SWISSPROT Acc. Q9JJT2]
ENSMUSG00000070462	-0.952176	NA	0.0169867	Mesdc1	Mesoderm development candidate 1 [Uniprot/SWISSPROT Acc. Q9ERE8]
ENSMUSG00000042178	-0.950706	NA	0.0169576	Armc5	Armadillo repeat-containing protein 5 [Uniprot/SWISSPROT Acc. Q5EBP3]
ENSMUSG00000028978	-0.950598	NA	0.0110401	Nos3	Nitric oxide synthase [Uniprot/SPTREMBL Acc. E9Q9X4]; Nitric oxide synthase, endothelial [Uniprot/SWISSPROT Acc. P70313]
ENSMUSG00000035711	-0.95039	NA	0.0187649	Dok3	Docking protein 3 [Uniprot/SPTREMBL Acc. Q14AA1]; Docking protein 3 [Uniprot/SWISSPROT Acc. Q9QZK7]
ENSMUSG00000028670	-0.950335	NA	0.0188202	Lypla2	Acyl-protein thioesterase 2 [Uniprot/SWISSPROT Acc. Q9WTL7]
ENSMUSG00000028063	-0.949477	NA	0.0268664	Lmna	Prelamin-A/C [Uniprot/SPTREMBL Acc. D3YUF7]; Prelamin-A/C [Uniprot/SWISSPROT Acc. P48678]
ENSMUSG00000004054	-0.949431	NA	0.0217699	Map3k11	Mitogen-activated protein kinase kinase kinase 11 [Uniprot/SWISSPROT Acc. Q80XI6]
ENSMUSG00000061723	-0.94905	NA	0.0176042	Tnnt3	Troponin T, fast skeletal muscle [Uniprot/SPTREMBL Acc. A0A0R4J1A8]; Troponin T, fast skeletal muscle [Uniprot/SPTREMBL Acc. A0A0R4J1B0]; Troponin T, fast skeletal muscle [Uniprot/SPTREMBL Acc. A0A0R4J1B1]; Troponin T, fast skeletal muscle [Uniprot/SPTREMBL Acc. A2A6H6]; Troponin T, fast skeletal muscle [Uniprot/SPTREMBL Acc. A2A6I0]; Troponin T, fast skeletal muscle [Uniprot/SPTREMBL Acc. A2A6I3…
ENSMUSG00000024856	-0.948938	NA	0.0227572	Cdk2ap2	Cyclin-dependent kinase 2-associated protein 2 [Uniprot/SWISSPROT Acc. Q9CPY4]
ENSMUSG00000038319	-0.94852	NA	0.0189042	Kcnh2	Potassium voltage-gated channel subfamily H member 2 [Uniprot/SPTREMBL Acc. A0A0R4J1K0]; Potassium channel erg1a [Uniprot/SPTREMBL Acc. Q53Z09]
ENSMUSG00000044030	-0.948256	NA	0.0171062	Irf2bp1	Interferon regulatory factor 2-binding protein 1 [Uniprot/SWISSPROT Acc. Q8R3Y8]
ENSMUSG00000065778	-0.948156	NA	0.0233891	Gm22154
ENSMUSG00000047507	-0.948033	NA	0.0206865	Baiap3	BAI1-associated protein 3 [Uniprot/SPTREMBL Acc. S4R1E7]
ENSMUSG00000089255	-0.943632	NA	0.022205	Snora78
ENSMUSG00000041939	-0.941182	NA	0.0149382	Mvk	Mevalonate kinase [Uniprot/SPTREMBL Acc. A0A0G2JDI0]; Mevalonate kinase [Uniprot/SPTREMBL Acc. A0A0G2JEG0]; Mevalonate kinase [Uniprot/SPTREMBL Acc. A0A0G2JFX8]; Mevalonate kinase [Uniprot/SPTREMBL Acc. D3YV77]; Mevalonate kinase [Uniprot/SPTREMBL Acc. Q3UEB4]; Mevalonate kinase [Uniprot/SWISSPROT Acc. Q9R008]
ENSMUSG00000013833	-0.937031	NA	0.0232892	Med16	Mediator of RNA polymerase II transcription subunit 16 [Uniprot/SPTREMBL Acc. E9QP84]; Mediator of RNA polymerase II transcription subunit 16 [Uniprot/SPTREMBL Acc. G3UW74]
ENSMUSG00000056481	-0.936568	NA	0.000419134	Cd248	Endosialin [Uniprot/SWISSPROT Acc. Q91V98]
ENSMUSG00000035890	-0.936364	NA	0.0264122	Rnf126	Putative uncharacterized protein [Uniprot/SPTREMBL Acc. Q3U3G2]; E3 ubiquitin-protein ligase RNF126 [Uniprot/SWISSPROT Acc. Q91YL2]
ENSMUSG00000038406	-0.936346	NA	0.0229716	Scaf1	Splicing factor, arginine/serine-rich 19 [Uniprot/SWISSPROT Acc. Q5U4C3]
ENSMUSG00000031807	-0.935878	NA	0.0168653	Pgls	6-phosphogluconolactonase [Uniprot/SPTREMBL Acc. D3Z4X1]; 6-phosphogluconolactonase [Uniprot/SPTREMBL Acc. F6X8L5]; 6-phosphogluconolactonase [Uniprot/SPTREMBL Acc. Q8CBG6]; 6-phosphogluconolactonase [Uniprot/SWISSPROT Acc. Q9CQ60]
ENSMUSG00000051515	-0.933677	NA	0.0217145	Fam181b
ENSMUSG00000039873	-0.931237	NA	0.0220551	Neurl2	Neuralized-like protein 2 [Uniprot/SPTREMBL Acc. A2A5J5]
ENSMUSG00000031722	-0.930918	NA	5.77316e-15	Hp	Haptoglobin [Uniprot/SPTREMBL Acc. Q3UBS3]; Haptoglobin [Uniprot/SWISSPROT Acc. Q61646]
ENSMUSG00000033287	-0.930738	NA	0.0174365	Kctd17	Protein Kctd17 [Uniprot/SPTREMBL Acc. E0CYD2]; MCG13350, isoform CRA_b [Uniprot/SPTREMBL Acc. E0CYQ0]; Protein Kctd17 [Uniprot/SPTREMBL Acc. E0CZ97]; Protein Kctd17 [Uniprot/SPTREMBL Acc. F6SYN4]; Protein Kctd17 [Uniprot/SPTREMBL Acc. F7B6A4]; Protein Kctd17 [Uniprot/SPTREMBL Acc. F7C1U0]
ENSMUSG00000106106	-0.929881	NA	0.0151087	Rn18s-rs5
ENSMUSG00000062591	-0.925799	NA	0.0188915	Tubb4a	Tubulin beta-4A chain [Uniprot/SWISSPROT Acc. Q9D6F9]
ENSMUSG00000023064	-0.925264	NA	0.0327316	Sncg	Gamma-synuclein [Uniprot/SPTREMBL Acc. Q5GQ64]; Gamma-synuclein [Uniprot/SWISSPROT Acc. Q9Z0F7]
ENSMUSG00000019539	-0.92269	NA	0.0119514	Rcn3	Reticulocalbin-3 [Uniprot/SPTREMBL Acc. A0A1B0GR19]; Reticulocalbin-3 [Uniprot/SPTREMBL Acc. A0A1B0GR86]; Reticulocalbin-3 [Uniprot/SPTREMBL Acc. A0A1B0GS22]; Reticulocalbin-3 [Uniprot/SPTREMBL Acc. A0A1B0GSK5]; Reticulocalbin-3 [Uniprot/SWISSPROT Acc. Q8BH97]
ENSMUSG00000062619	-0.920358	NA	0.0217146	2310039H08Rik	Uncharacterized protein C6orf226 homolog [Uniprot/SWISSPROT Acc. Q9D727]
ENSMUSG00000029576	-0.919454	NA	0.0151298	Radil	Ras-associating and dilute domain-containing protein [Uniprot/SPTREMBL Acc. D3YWJ9]; Ras-associating and dilute domain-containing protein [Uniprot/SPTREMBL Acc. D3YYI1]; Ras-associating and dilute domain-containing protein [Uniprot/SWISSPROT Acc. Q69Z89]
ENSMUSG00000095981	-0.915234	NA	0.0182392	Ighv10-1
ENSMUSG00000064694	-0.914385	NA	0.018848	Gm24146
ENSMUSG00000030672	-0.912183	NA	0.0189678	Mylpf	Myosin regulatory light chain 2, skeletal muscle isoform [Uniprot/SPTREMBL Acc. A0A0U1RP93]; Myosin regulatory light chain 2, skeletal muscle isoform [Uniprot/SPTREMBL Acc. A0A0U1RQ36]; Myosin regulatory light chain 2, skeletal muscle isoform [Uniprot/SPTREMBL Acc. F6ULR7]; Myosin regulatory light chain 2, skeletal muscle isoform [Uniprot/SWISSPROT Acc. P97457]; Putative uncharacterized protein […
ENSMUSG00000044938	-0.911359	NA	0.0260467	Klhl31	Kelch-like protein 31 [Uniprot/SPTREMBL Acc. G3X9D8]
ENSMUSG00000015943	-0.910446	NA	0.0245047	Bola1	BolA-like protein 1 [Uniprot/SWISSPROT Acc. Q9D8S9]
ENSMUSG00000020167	-0.910282	NA	0.0178505	Tcf3	Transcription factor E2-alpha [Uniprot/SPTREMBL Acc. A0A0R4J011]; Transcription factor E2-alpha [Uniprot/SPTREMBL Acc. A0A0R4J014]; Transcription factor E2-alpha [Uniprot/SPTREMBL Acc. E9PVV1]; Transcription factor E2-alpha [Uniprot/SPTREMBL Acc. E9PVV2]; Transcription factor E2-alpha [Uniprot/SPTREMBL Acc. E9PWE2]; Transcription factor E2-alpha [Uniprot/SPTREMBL Acc. E9PWE3]; Transcription facto…
ENSMUSG00000008855	-0.910162	NA	0.0132475	Hdac5	Histone deacetylase 5 [Uniprot/SPTREMBL Acc. A2AWS5]; Histone deacetylase 5 [Uniprot/SPTREMBL Acc. B7ZDF3]; Histone deacetylase [Uniprot/SPTREMBL Acc. B7ZDF5]; Histone deacetylase [Uniprot/SPTREMBL Acc. B7ZDF7]; Histone deacetylase [Uniprot/SPTREMBL Acc. Q3UJF1]
ENSMUSG00000034889	-0.909809	NA	0.0240584	Cactin	Cactin [Uniprot/SPTREMBL Acc. A1L013]; Cactin [Uniprot/SWISSPROT Acc. Q9CS00]
ENSMUSG00000009185	-0.909553	NA	0.0262607	Ccl8	C-C motif chemokine [Uniprot/SPTREMBL Acc. Q149U7]; C-C motif chemokine 8 [Uniprot/SWISSPROT Acc. Q9Z121]
ENSMUSG00000090066	-0.90865	NA	0.0248224	1110002E22Rik	Protein 1110002E22Rik [Uniprot/SPTREMBL Acc. E0CYV9]
ENSMUSG00000025150	-0.907844	NA	0.0199175	Cbr2	Carbonyl reductase [NADPH] 2 [Uniprot/SPTREMBL Acc. F6YNX9]; Carbonyl reductase [NADPH] 2 [Uniprot/SWISSPROT Acc. P08074]; Carbonyl reductase 2, isoform CRA_b [Uniprot/SPTREMBL Acc. Q542P5]
ENSMUSG00000018102	-0.907636	NA	0.0162514	Hist1h2bc	Histone H2B type 1-C/E/G [Uniprot/SWISSPROT Acc. Q6ZWY9]
ENSMUSG00000057751	-0.907398	NA	0.0190397	Megf6	Multiple epidermal growth factor-like domains protein 6 [Uniprot/SPTREMBL Acc. A0A0A0MQ83]; Multiple epidermal growth factor-like domains protein 6 [Uniprot/SPTREMBL Acc. B1ASH4]
ENSMUSG00000074406	-0.906545	NA	0.014985	Zfp628	Zinc finger protein 628 [Uniprot/SWISSPROT Acc. Q8CJ78]
ENSMUSG00000063838	-0.904268	NA	0.0206972	1700027J19Rik	Cdc42 effector protein 5 [Uniprot/SPTREMBL Acc. D3Z5F0]; Cdc42 effector protein 5 [Uniprot/SWISSPROT Acc. Q9Z0X0]
ENSMUSG00000039741	-0.904267	NA	0.0193062	Bahcc1	BAH and coiled-coil domain-containing protein 1 [Uniprot/SPTREMBL Acc. E9Q7G4]; BAH and coiled-coil domain-containing protein 1 [Uniprot/SWISSPROT Acc. Q3UHR0]
ENSMUSG00000052911	-0.903659	NA	1.21259e-10	Lamb2	Laminin subunit beta-2 [Uniprot/SWISSPROT Acc. Q61292]
ENSMUSG00000060601	-0.90358	NA	0.0227776	Nr1h2	Oxysterols receptor LXR-beta [Uniprot/SPTREMBL Acc. A0A140LHK8]; Oxysterols receptor LXR-beta [Uniprot/SPTREMBL Acc. A0A140LHL9]; Oxysterols receptor LXR-beta [Uniprot/SPTREMBL Acc. A0A140LIH8]; Oxysterols receptor LXR-beta [Uniprot/SWISSPROT Acc. Q60644]; Oxysterols receptor LXR-beta [Uniprot/SPTREMBL Acc. Q8BP65]
ENSMUSG00000024112	-0.903052	NA	0.0188961	Cacna1h	Voltage-dependent T-type calcium channel subunit alpha-1H [Uniprot/SPTREMBL Acc. E0CYZ3]; Voltage-dependent T-type calcium channel subunit alpha-1H [Uniprot/SPTREMBL Acc. E9Q6E4]; Voltage-dependent T-type calcium channel subunit alpha-1H [Uniprot/SPTREMBL Acc. E9Q6P9]; Voltage-dependent T-type calcium channel subunit alpha-1H [Uniprot/SPTREMBL Acc. F6U5P7]; Voltage-dependent T-type calcium channe…
ENSMUSG00000035027	-0.902337	NA	0.020134	Map2k2	Dual-specificity mitogen-activated protein kinase kinase 2 [Uniprot/SPTREMBL Acc. D3Z446]; Dual-specificity mitogen-activated protein kinase kinase 2 [Uniprot/SPTREMBL Acc. M0QWN2]; Dual specificity mitogen-activated protein kinase kinase 2 [Uniprot/SWISSPROT Acc. Q63932]; Dual-specificity mitogen-activated protein kinase kinase 2 [Uniprot/SPTREMBL Acc. Q91YS7]
ENSMUSG00000029641	-0.902317	NA	0.0204795	Rasl11a	Ras-like protein family member 11A [Uniprot/SWISSPROT Acc. Q6IMB1]
ENSMUSG00000024940	-0.901748	NA	0.0211181	Ltbp3	Latent-transforming growth factor beta-binding protein 3 [Uniprot/SPTREMBL Acc. F8VQ06]
ENSMUSG00000042828	-0.901178	NA	0.0184297	Trim72	Tripartite motif-containing protein 72 [Uniprot/SWISSPROT Acc. Q1XH17]
ENSMUSG00000011263	-0.900772	NA	0.0198966	Exoc3l2	Protein Exoc3l2 [Uniprot/SPTREMBL Acc. D3YUP5]; Protein Exoc3l2 [Uniprot/SPTREMBL Acc. E9Q180]
ENSMUSG00000039713	-0.899707	NA	0.0180425	Plekhg5	Pleckstrin homology domain-containing family G member 5 [Uniprot/SPTREMBL Acc. A0A0A0MQC2]; Pleckstrin homology domain-containing family G member 5 [Uniprot/SPTREMBL Acc. B1AS67]; Pleckstrin homology domain-containing family G member 5 [Uniprot/SWISSPROT Acc. Q66T02]
ENSMUSG00000004098	-0.899663	NA	0.00681909	Col5a3	Collagen type V alpha 3 chain [Uniprot/SPTREMBL Acc. Q9JLI2]
ENSMUSG00000039759	-0.899569	NA	0.0200554	Thap3	THAP domain-containing protein 3 [Uniprot/SPTREMBL Acc. A2A8D4]; THAP domain containing, apoptosis associated protein 3 [Uniprot/SPTREMBL Acc. Q52KE1]; THAP domain-containing protein 3 [Uniprot/SWISSPROT Acc. Q8BJ25]
ENSMUSG00000034854	-0.899552	NA	0.0350238	Mfsd12	Major facilitator superfamily domain-containing protein 12 [Uniprot/SPTREMBL Acc. D6RJ45]; Major facilitator superfamily domain-containing protein 12 [Uniprot/SWISSPROT Acc. Q3U481]
ENSMUSG00000002661	-0.899162	NA	0.0172857	Alkbh7	Alpha-ketoglutarate-dependent dioxygenase alkB homolog 7, mitochondrial [Uniprot/SWISSPROT Acc. Q9D6Z0]
ENSMUSG00000068699	-0.898534	NA	0.0178617	Flnc	Filamin-C [Uniprot/SWISSPROT Acc. Q8VHX6]
ENSMUSG00000002763	-0.898252	NA	0.01605	Pex6	Peroxisome assembly factor 2 [Uniprot/SWISSPROT Acc. Q99LC9]
ENSMUSG00000048696	-0.897889	NA	0.024153	Mex3d	RNA-binding protein MEX3D [Uniprot/SPTREMBL Acc. D3YTR3]; RNA-binding protein MEX3D [Uniprot/SPTREMBL Acc. E9PUA0]; RNA-binding protein MEX3D [Uniprot/SPTREMBL Acc. F6TY75]
ENSMUSG00000026950	-0.897684	NA	0.0209284	Neb	Protein Neb [Uniprot/SPTREMBL Acc. A0A1B0GSF5]; Protein Neb [Uniprot/SPTREMBL Acc. A0A1B0GSI0]; Protein Neb [Uniprot/SPTREMBL Acc. A2AQA9]; Protein Neb [Uniprot/SPTREMBL Acc. A2AQB2]; Protein Neb [Uniprot/SPTREMBL Acc. E9Q1W3]; Protein Neb [Uniprot/SPTREMBL Acc. F6RDH3]; Protein Neb [Uniprot/SPTREMBL Acc. F6X9B6]; Protein Neb [Uniprot/SPTREMBL Acc. G3UWS1]
ENSMUSG00000038777	-0.89761	NA	0.0197861	Sema6c	Semaphorin-6C [Uniprot/SPTREMBL Acc. E9Q613]; Sema domain, transmembrane domain (TM), and cytoplasmic domain, (Semaphorin) 6C, isoform CRA_a [Uniprot/SPTREMBL Acc. G5E8N4]; Semaphorin-6C [Uniprot/SWISSPROT Acc. Q9WTM3]
ENSMUSG00000061393	-0.896859	NA	0.0152001	Acvr2b	Activin receptor type-2B [Uniprot/SWISSPROT Acc. P27040]
ENSMUSG00000061878	-0.896219	NA	0.01948	Sphk1	Sphingosine kinase 1 [Uniprot/SPTREMBL Acc. B1AT85]; Sphingosine kinase 1 [Uniprot/SPTREMBL Acc. B1AT86]; Sphingosine kinase 1 [Uniprot/SPTREMBL Acc. B1AT87]; Sphingosine kinase 1 [Uniprot/SPTREMBL Acc. B1AT88]; Sphingosine kinase 1 [Uniprot/SPTREMBL Acc. B1AT89]; Sphingosine kinase 1 [Uniprot/SWISSPROT Acc. Q8CI15]
ENSMUSG00000104960	-0.896179	NA	0.0173197	Snhg8
ENSMUSG00000002767	-0.895065	NA	0.0188376	Mrpl2	39S ribosomal protein L2, mitochondrial [Uniprot/SPTREMBL Acc. B1B1D7]; 39S ribosomal protein L2, mitochondrial [Uniprot/SPTREMBL Acc. B1B1D8]; 39S ribosomal protein L2, mitochondrial [Uniprot/SWISSPROT Acc. Q9D773]
ENSMUSG00000015092	-0.894727	NA	0.0214154	Edf1	Endothelial differentiation-related factor 1 [Uniprot/SWISSPROT Acc. Q9JMG1]
ENSMUSG00000079017	-0.894224	NA	0	Ifi27l2a	Interferon alpha-inducible protein 27-like protein 2A [Uniprot/SWISSPROT Acc. Q8R412]
ENSMUSG00000079478	-0.893629	NA	0.0203477	Sssca1	Sjoegren syndrome/scleroderma autoantigen 1 homolog [Uniprot/SWISSPROT Acc. P56873]; C184S protein [Uniprot/SPTREMBL Acc. Q545N1]
ENSMUSG00000061518	-0.893333	NA	0.027242	Cox5b	Cytochrome c oxidase subunit 5B, mitochondrial [Uniprot/SPTREMBL Acc. A0A0A6YVR0]; Cytochrome c oxidase subunit 5B, mitochondrial [Uniprot/SPTREMBL Acc. F7C106]; Cytochrome c oxidase subunit 5B, mitochondrial [Uniprot/SPTREMBL Acc. Q9D881]
ENSMUSG00000046070	-0.892271	NA	0.0197798	Igfals	Insulin-like growth factor-binding protein complex acid labile subunit [Uniprot/SPTREMBL Acc. A0A0R4J0S2]
ENSMUSG00000034685	-0.889332	NA	0.0207723	Fam171a2	Protein FAM171A2 [Uniprot/SWISSPROT Acc. A2A699]
ENSMUSG00000039477	-0.888953	NA	0.0136338	Tnrc18	Trinucleotide repeat-containing gene 18 protein [Uniprot/SPTREMBL Acc. F6Z7L1]
ENSMUSG00000055692	-0.888584	NA	0.019632	Tmem191c	Transmembrane protein 191C [Uniprot/SWISSPROT Acc. Q9JJB1]
ENSMUSG00000046718	-0.888466	NA	0.0105739	Bst2	Bone marrow stromal antigen 2 [Uniprot/SWISSPROT Acc. Q8R2Q8]
ENSMUSG00000030409	-0.886428	NA	0.0170991	Dmpk	Myotonin-protein kinase [Uniprot/SPTREMBL Acc. D3YYG5]; Myotonin-protein kinase [Uniprot/SPTREMBL Acc. D6RI32]; Myotonin-protein kinase [Uniprot/SPTREMBL Acc. E9Q6J9]; Myotonin-protein kinase [Uniprot/SWISSPROT Acc. P54265]
ENSMUSG00000101174	-0.885532	NA	0.020894	Hoxd4	Homeobox protein Hox-D4 [Uniprot/SWISSPROT Acc. P10628]
ENSMUSG00000030595	-0.884698	NA	0.0196554	Nfkbib	NF-kappa-B inhibitor beta [Uniprot/SPTREMBL Acc. D3Z358]; NF-kappa-B inhibitor beta [Uniprot/SWISSPROT Acc. Q60778]
ENSMUSG00000036430	-0.883133	NA	0.0231192	Tbcc	Tubulin-specific chaperone C [Uniprot/SPTREMBL Acc. A0A0R4J0M1]
ENSMUSG00000036867	-0.881719	NA	0.0199311	Smad6	Mothers against decapentaplegic homolog 6 [Uniprot/SPTREMBL Acc. J3QPR3]; Mothers against decapentaplegic homolog 6 [Uniprot/SWISSPROT Acc. O35182]
ENSMUSG00000040690	-0.880869	NA	0.0189169	Col16a1	Collagen alpha-1(XVI) chain [Uniprot/SPTREMBL Acc. A3KFV1]; Collagen alpha-1(XVI) chain [Uniprot/SPTREMBL Acc. A3KFV2]; Collagen alpha-1(XVI) chain [Uniprot/SPTREMBL Acc. A3KFV6]; Collagen alpha-1(XVI) chain [Uniprot/SPTREMBL Acc. A3KFV7]; Collagen alpha-1(XVI) chain [Uniprot/SPTREMBL Acc. E9Q0X4]; Collagen alpha-1(XVI) chain [Uniprot/SWISSPROT Acc. Q8BLX7]
ENSMUSG00000035370	-0.880842	NA	0.021668	Adat3	Probable inactive tRNA-specific adenosine deaminase-like protein 3 [Uniprot/SWISSPROT Acc. Q6PAT0]
ENSMUSG00000019428	-0.880436	NA	3.91373e-05	Fkbp8	Peptidyl-prolyl cis-trans isomerase FKBP8 [Uniprot/SWISSPROT Acc. O35465]
ENSMUSG00000035969	-0.880012	NA	0.015271	Rusc2	Iporin [Uniprot/SPTREMBL Acc. Q3V1Z0]
ENSMUSG00000034748	-0.879893	NA	0.0174502	Sirt6	NAD-dependent protein deacetylase sirtuin-6 [Uniprot/SPTREMBL Acc. D3YY89]; NAD-dependent protein deacetylase sirtuin-6 [Uniprot/SWISSPROT Acc. P59941]; NAD-dependent protein deacetylase sirtuin-6 [Uniprot/SPTREMBL Acc. Q3UKP1]
ENSMUSG00000030588	-0.879313	NA	0.0197628	Yif1b	Protein YIF1B [Uniprot/SPTREMBL Acc. A0A140LHN0]; Protein YIF1B [Uniprot/SPTREMBL Acc. D3YY42]; Protein YIF1B [Uniprot/SPTREMBL Acc. D3Z5F9]; Protein YIF1B [Uniprot/SWISSPROT Acc. Q9CX30]
ENSMUSG00000056665	-0.879118	NA	0.01856	Them6	Protein THEM6 [Uniprot/SWISSPROT Acc. Q80ZW2]
ENSMUSG00000024121	-0.87861	NA	0.0247875	Atp6v0c	V-type proton ATPase proteolipid subunit [Uniprot/SPTREMBL Acc. A3KML5]; V-type proton ATPase proteolipid subunit [Uniprot/SPTREMBL Acc. D3Z3B2]; V-type proton ATPase proteolipid subunit [Uniprot/SPTREMBL Acc. E9Q9C5]; V-type proton ATPase 16 kDa proteolipid subunit [Uniprot/SWISSPROT Acc. P63082]
ENSMUSG00000021464	-0.877578	NA	0.0154419	Ror2	Tyrosine-protein kinase transmembrane receptor ROR2 [Uniprot/SPTREMBL Acc. E9PUN5]; Tyrosine-protein kinase transmembrane receptor ROR2 [Uniprot/SWISSPROT Acc. Q9Z138]
ENSMUSG00000034216	-0.877577	NA	0.0131187	Vps18	Vacuolar protein sorting-associated protein 18 homolog [Uniprot/SWISSPROT Acc. Q8R307]
ENSMUSG00000036634	-0.877512	NA	0.0199364	Mag	Myelin-associated glycoprotein [Uniprot/SPTREMBL Acc. A0A087WPR1]; Myelin-associated glycoprotein [Uniprot/SWISSPROT Acc. P20917]; Mag protein [Uniprot/SPTREMBL Acc. Q3ZB60]
ENSMUSG00000033819	-0.877361	NA	0.0144812	Ppp1r16a	Protein phosphatase 1 regulatory subunit 16A [Uniprot/SWISSPROT Acc. Q923M0]
ENSMUSG00000003344	-0.877116	NA	0.0209328	Btbd2	Protein Btbd2 [Uniprot/SPTREMBL Acc. E9PUS2]; Protein Btbd2 [Uniprot/SPTREMBL Acc. E9PY28]; Protein Btbd2 [Uniprot/SPTREMBL Acc. F6WBW4]
ENSMUSG00000046822	-0.877098	NA	0.0263075	Slc39a3	Zinc transporter ZIP3 [Uniprot/SWISSPROT Acc. Q99K24]
ENSMUSG00000083716	-0.875756	NA	0.0202469	Gm13436
ENSMUSG00000027656	-0.875221	NA	0.0151862	Wisp2	WNT1 inducible signaling pathway protein 2, isoform CRA_a [Uniprot/SPTREMBL Acc. A2AHD1]
ENSMUSG00000053398	-0.873315	NA	0.0253887	Phgdh	D-3-phosphoglycerate dehydrogenase [Uniprot/SPTREMBL Acc. F6ZSB7]; D-3-phosphoglycerate dehydrogenase [Uniprot/SWISSPROT Acc. Q61753]
ENSMUSG00000047417	-0.871963	NA	0.0359009	Rexo1	RNA exonuclease 1 homolog [Uniprot/SWISSPROT Acc. Q7TT28]; RNA exonuclease 1 homolog [Uniprot/SPTREMBL Acc. S4R246]
ENSMUSG00000036896	-0.871752	NA	0.0194574	C1qc	Complement C1q subcomponent subunit C [Uniprot/SWISSPROT Acc. Q02105]
ENSMUSG00000022217	-0.870511	NA	0.0174107	Emc9	CGI112 [Uniprot/SPTREMBL Acc. Q793L1]; ER membrane protein complex subunit 9 [Uniprot/SWISSPROT Acc. Q9DB76]
ENSMUSG00000007610	-0.870391	NA	0.0306735	Gtpbp3	GTP binding protein 3 [Uniprot/SPTREMBL Acc. B2RRS4]; tRNA modification GTPase GTPBP3, mitochondrial [Uniprot/SPTREMBL Acc. D6RDC6]; tRNA modification GTPase GTPBP3, mitochondrial [Uniprot/SPTREMBL Acc. E9PWV7]; tRNA modification GTPase GTPBP3, mitochondrial [Uniprot/SWISSPROT Acc. Q923K4]
ENSMUSG00000024736	-0.869986	NA	0.0153017	Tmem132a	Transmembrane protein 132A [Uniprot/SWISSPROT Acc. Q922P8]
ENSMUSG00000049285	-0.869386	NA	0.0200795	Mblac1	Metallo-beta-lactamase domain-containing protein 1 [Uniprot/SWISSPROT Acc. Q8BWY4]
ENSMUSG00000017969	-0.869058	NA	0.0160393	Ptgis	Prostacyclin synthase [Uniprot/SWISSPROT Acc. O35074]; Prostacyclin synthase [Uniprot/SPTREMBL Acc. Q8BXC0]
ENSMUSG00000041378	-0.868781	NA	0.021717	Cldn5	Claudin-5 [Uniprot/SWISSPROT Acc. O54942]
ENSMUSG00000059534	-0.868085	NA	0.0172051	Uqcr10	RIKEN cDNA 1110020P15, isoform CRA_b [Uniprot/SPTREMBL Acc. Q5NCJ9]; Cytochrome b-c1 complex subunit 9 [Uniprot/SWISSPROT Acc. Q8R1I1]
ENSMUSG00000029713	-0.867945	NA	0.0315257	Gnb2	Guanine nucleotide-binding protein G(I)/G(S)/G(T) subunit beta-2 [Uniprot/SPTREMBL Acc. D3YZX3]; Guanine nucleotide-binding protein G(I)/G(S)/G(T) subunit beta-2 [Uniprot/SPTREMBL Acc. D3Z1M1]; Guanine nucleotide-binding protein G(I)/G(S)/G(T) subunit beta-2 [Uniprot/SPTREMBL Acc. D3Z1T4]; Guanine nucleotide-binding protein G(I)/G(S)/G(T) subunit beta-2 [Uniprot/SPTREMBL Acc. E9PWM7]; Guanine nuc…
ENSMUSG00000022996	-0.866532	NA	0.0237635	Wnt10b	Protein Wnt-10b [Uniprot/SWISSPROT Acc. P48614]
ENSMUSG00000027404	-0.86635	NA	0.0176915	Snrpb	Small nuclear ribonucleoprotein-associated protein B [Uniprot/SWISSPROT Acc. P27048]
ENSMUSG00000027333	-0.86621	NA	0.0271806	Smox	Spermine oxidase [Uniprot/SPTREMBL Acc. A2ANQ3]; Spermine oxidase [Uniprot/SPTREMBL Acc. A2ANQ4]; Spermine oxidase [Uniprot/SPTREMBL Acc. A2AP08]; Spermine oxidase [Uniprot/SPTREMBL Acc. Q3TLR8]; Spermine oxidase, isoform CRA_a [Uniprot/SPTREMBL Acc. Q3UPW5]; Spermine oxidase [Uniprot/SWISSPROT Acc. Q99K82]; Spermine oxidase [Uniprot/SPTREMBL Acc. V9GXD6]
ENSMUSG00000019158	-0.865731	NA	0.0193817	Tmem160	Transmembrane protein 160 [Uniprot/SWISSPROT Acc. Q9D938]
ENSMUSG00000006958	-0.865566	NA	0.0196051	Chrd	Chordin [Uniprot/SPTREMBL Acc. A2CG33]; Chordin [Uniprot/SWISSPROT Acc. Q9Z0E2]; Chordin [Uniprot/SPTREMBL Acc. S4R1K6]
ENSMUSG00000071256	-0.864121	NA	0.0208206	Zfp213	Protein Zfp213 [Uniprot/SPTREMBL Acc. E9QAW0]
ENSMUSG00000033938	-0.86379	NA	0.0246083	Ndufb7	NADH dehydrogenase [ubiquinone] 1 beta subcomplex subunit 7 [Uniprot/SWISSPROT Acc. Q9CR61]
ENSMUSG00000034845	-0.863154	NA	0.0334188	Plvap	Plasmalemma vesicle associated protein [Uniprot/SPTREMBL Acc. G3X924]
ENSMUSG00000109857	-0.86204	NA	0.0245141	Gm45563
ENSMUSG00000042717	-0.86178	NA	0.0263557	Ppp1r3a	Protein phosphatase 1 regulatory subunit 3A [Uniprot/SWISSPROT Acc. Q99MR9]
ENSMUSG00000002908	-0.861345	NA	0.018067	Kcnn1	Small conductance calcium-activated potassium channel protein 1 [Uniprot/SPTREMBL Acc. A0A140T8Q8]; Small conductance calcium-activated potassium channel protein 1 [Uniprot/SPTREMBL Acc. Z4YL28]
ENSMUSG00000020153	-0.860683	NA	0.0265598	Ndufs7	NADH dehydrogenase [ubiquinone] iron-sulfur protein 7, mitochondrial [Uniprot/SWISSPROT Acc. Q9DC70]
ENSMUSG00000024952	-0.860085	NA	0.0180711	Rps6ka4	Ribosomal protein S6 kinase alpha-4 [Uniprot/SWISSPROT Acc. Q9Z2B9]
ENSMUSG00000034974	-0.859026	NA	0.024787	Dapk3	Death-associated protein kinase 3 [Uniprot/SWISSPROT Acc. O54784]; Death-associated kinase 3, isoform CRA_a [Uniprot/SPTREMBL Acc. Q05A21]
ENSMUSG00000054931	-0.855666	NA	0.0176681	Zkscan4	MCG23028 [Uniprot/SPTREMBL Acc. Q5SZT6]
ENSMUSG00000035206	-0.850851	NA	0.0270154	Sppl2b	Signal peptide peptidase-like 2B [Uniprot/SWISSPROT Acc. Q3TD49]
ENSMUSG00000008035	-0.848867	NA	0.0175806	Mid1ip1	Mid1 interacting protein 1 (Gastrulation specific G12-like (Zebrafish)), isoform CRA_b [Uniprot/SPTREMBL Acc. Q4FK31]; Mid1-interacting protein 1 [Uniprot/SWISSPROT Acc. Q9CQ20]
ENSMUSG00000021286	-0.848467	NA	0.0192445	Zfyve21	Zinc finger FYVE domain-containing protein 21 [Uniprot/SWISSPROT Acc. Q8VCM3]
ENSMUSG00000031897	-0.847771	NA	0.0207843	Psmb10	Proteasome subunit beta type-10 [Uniprot/SWISSPROT Acc. O35955]
ENSMUSG00000020178	-0.846813	NA	0.0155123	Adora2a	Adenosine receptor A2a [Uniprot/SWISSPROT Acc. Q60613]
ENSMUSG00000000253	-0.845281	NA	0.0165153	Gmpr	GMP reductase 1 [Uniprot/SPTREMBL Acc. F6VY18]; GMP reductase 1 [Uniprot/SWISSPROT Acc. Q9DCZ1]
ENSMUSG00000047246	-0.843522	NA	0.0289511	Hist1h2be	Histone H2B type 1-C/E/G [Uniprot/SWISSPROT Acc. Q6ZWY9]
ENSMUSG00000040857	-0.842413	NA	0.0160522	Erf	ETS domain-containing transcription factor ERF [Uniprot/SPTREMBL Acc. A0A0R4J0I0]; ETS domain-containing transcription factor ERF [Uniprot/SPTREMBL Acc. D3YXK6]
ENSMUSG00000037703	-0.84193	NA	0.0177465	Lzts3	Leucine zipper putative tumor suppressor 3 [Uniprot/SWISSPROT Acc. A2AHG0]
ENSMUSG00000025161	-0.841649	NA	0.0176386	Slc16a3	Monocarboxylate transporter 4 [Uniprot/SPTREMBL Acc. B1ATM1]; Monocarboxylate transporter 4 [Uniprot/SPTREMBL Acc. B1ATM2]; Monocarboxylate transporter 4 [Uniprot/SWISSPROT Acc. P57787]; Solute carrier family 16 (Monocarboxylic acid transporters), member 3, isoform CRA_a [Uniprot/SPTREMBL Acc. Q3UDP9]
ENSMUSG00000031762	-0.841587	NA	0.0198827	Mt2	Metallothionein-2 [Uniprot/SWISSPROT Acc. P02798]
ENSMUSG00000020877	-0.841489	NA	0.0177248	Scrn2	Secernin-2 [Uniprot/SPTREMBL Acc. A2A709]; Secernin-2 [Uniprot/SWISSPROT Acc. Q8VCA8]
ENSMUSG00000009731	-0.841055	NA	0.0193074	Kcnd1	Potassium voltage-gated channel, Shal-related family, member 1 [Uniprot/SPTREMBL Acc. A2AEX0]; Potassium voltage-gated channel subfamily D member 1 [Uniprot/SWISSPROT Acc. Q03719]
ENSMUSG00000026389	-0.840854	NA	0.0299885	Steap3	Metalloreductase STEAP3 [Uniprot/SPTREMBL Acc. A0A0R4J1G9]; Metalloreductase STEAP3 [Uniprot/SPTREMBL Acc. D3YTP0]; Metalloreductase STEAP3 [Uniprot/SPTREMBL Acc. E9QN92]
ENSMUSG00000036111	-0.840661	NA	0.0196	Lmo1	LIM domain only 1, isoform CRA_b [Uniprot/SPTREMBL Acc. A0A140LHX4]; LIM domain only 1, isoform CRA_a [Uniprot/SPTREMBL Acc. A0A140LIB4]; LIM domain only 1, isoform CRA_c [Uniprot/SPTREMBL Acc. Q3UZX1]; Rhombotin-1 [Uniprot/SWISSPROT Acc. Q924W9]
ENSMUSG00000047592	-0.840246	NA	0.0222034	Nxpe5	Protein Nxpe5 [Uniprot/SPTREMBL Acc. E0CX47]; Protein Nxpe5 [Uniprot/SPTREMBL Acc. E0CYW5]; Protein Nxpe5 [Uniprot/SPTREMBL Acc. E9PXC9]; Protein Nxpe5 [Uniprot/SPTREMBL Acc. Q3TBA1]
ENSMUSG00000050382	-0.839944	NA	0.0160368	Kif7	Kinesin-like protein KIF7 [Uniprot/SPTREMBL Acc. E9QMU1]; Kinesin-like protein KIF7 [Uniprot/SPTREMBL Acc. J3QNW9]
ENSMUSG00000057411	-0.83992	NA	0.0198392	Fam173a	Protein FAM173A [Uniprot/SWISSPROT Acc. Q501J2]
ENSMUSG00000039450	-0.839712	NA	0.0159198	Dcxr	Dicarbonyl L-xylulose reductase, isoform CRA_a [Uniprot/SPTREMBL Acc. A2AC16]; L-xylulose reductase [Uniprot/SWISSPROT Acc. Q91X52]
ENSMUSG00000051747	-0.839036	NA	0.0199037	Ttn	Titin [Uniprot/SWISSPROT Acc. A2ASS6]; Titin [Uniprot/SPTREMBL Acc. E9Q8K5]; Titin [Uniprot/SPTREMBL Acc. E9Q8N1]
ENSMUSG00000020163	-0.838856	NA	0.0219115	Uqcr11	Cytochrome b-c1 complex subunit 10 [Uniprot/SWISSPROT Acc. Q9CPX8]
ENSMUSG00000043463	-0.838851	NA	0.0175583	Rab9b	RAB9B, member RAS oncogene family [Uniprot/SPTREMBL Acc. Q3KNA5]; Ras-related protein Rab-9B [Uniprot/SWISSPROT Acc. Q8BHH2]
ENSMUSG00000034863	-0.837863	NA	0.0185518	Ano8	Anoctamin-8 [Uniprot/SWISSPROT Acc. Q6PB70]
ENSMUSG00000026278	-0.837824	NA	0.0204973	Bok	Bcl-2-related ovarian killer protein [Uniprot/SPTREMBL Acc. A0A087WR00]; Bcl-2-related ovarian killer protein [Uniprot/SPTREMBL Acc. A0A0J9YUF0]; Bcl-2-related ovarian killer protein [Uniprot/SWISSPROT Acc. O35425]; Bcl-2-related ovarian killer protein, isoform CRA_a [Uniprot/SPTREMBL Acc. Q3TH93]
ENSMUSG00000016344	-0.837449	NA	0.0188965	Ppdpf	Pancreatic progenitor cell differentiation and proliferation factor [Uniprot/SWISSPROT Acc. Q9CR37]
ENSMUSG00000039989	-0.836413	NA	0.0204155	Cbx4	E3 SUMO-protein ligase CBX4 [Uniprot/SWISSPROT Acc. O55187]
ENSMUSG00000009633	-0.836298	NA	0.0297252	G0s2	G0/G1 switch protein 2 [Uniprot/SPTREMBL Acc. Q545U0]; G0/G1 switch protein 2 [Uniprot/SWISSPROT Acc. Q61585]
ENSMUSG00000037060	-0.835807	NA	0.0166975	Prkcdbp	Protein kinase C delta-binding protein [Uniprot/SWISSPROT Acc. Q91VJ2]
ENSMUSG00000038239	-0.833903	NA	0.0261854	Hrc	Protein Hrc [Uniprot/SPTREMBL Acc. A0A1B0GQY1]; Histidine rich calcium binding protein, isoform CRA_a [Uniprot/SPTREMBL Acc. G5E8J6]
ENSMUSG00000032584	-0.833105	NA	0.0247392	Mst1r	Macrophage-stimulating protein receptor [Uniprot/SPTREMBL Acc. A0A0A6YXY9]; Macrophage-stimulating protein receptor [Uniprot/SWISSPROT Acc. Q62190]
ENSMUSG00000039781	-0.831956	NA	0.022686	Cep131	5-azacytidine induced gene 1 [Uniprot/SPTREMBL Acc. B1AXI9]; Centrosomal protein of 131 kDa [Uniprot/SPTREMBL Acc. J3QMP9]; Centrosomal protein of 131 kDa [Uniprot/SWISSPROT Acc. Q62036]
ENSMUSG00000047419	-0.831139	NA	0.0192993	Cmya5
ENSMUSG00000078570	-0.830986	NA	0.0197917	1110065P20Rik	Uncharacterized protein C1orf122 homolog [Uniprot/SWISSPROT Acc. B1ARW8]
ENSMUSG00000102543	-0.829736	NA	0.0198496	Pcdhgc5	Protein Pcdhgc5 [Uniprot/SPTREMBL Acc. A0A0A6YVT4]; Protein Pcdhgc5 [Uniprot/SPTREMBL Acc. A0A0A6YXZ9]; MCG133388, isoform CRA_f [Uniprot/SPTREMBL Acc. Q91XW9]
ENSMUSG00000043664	-0.829454	NA	0.0195629	Tmem221	Transmembrane protein 221 [Uniprot/SWISSPROT Acc. Q8K071]
ENSMUSG00000059070	-0.828786	NA	0.0175753	Rpl18	60S ribosomal protein L18 [Uniprot/SPTREMBL Acc. A0A1B0GQU8]; 60S ribosomal protein L18 [Uniprot/SPTREMBL Acc. A0A1B0GRZ3]; 60S ribosomal protein L18 [Uniprot/SPTREMBL Acc. A0A1B0GS28]; 60S ribosomal protein L18 [Uniprot/SPTREMBL Acc. A0A1B0GSA8]; 60S ribosomal protein L18 [Uniprot/SPTREMBL Acc. A0A1B0GSF7]; 60S ribosomal protein L18 [Uniprot/SPTREMBL Acc. A0A1B0GSS8]; 60S ribosomal protein L18 […
ENSMUSG00000049482	-0.828449	NA	0.0192691	Ctu2	Cytoplasmic tRNA 2-thiolation protein 2 [Uniprot/SPTREMBL Acc. G3UXB4]; Cytoplasmic tRNA 2-thiolation protein 2 [Uniprot/SWISSPROT Acc. Q3U308]
ENSMUSG00000092564	-0.828298	NA	0.0235198	BC051226
ENSMUSG00000022561	-0.82816	NA	0.0185291	Gpaa1	Glycosylphosphatidylinositol anchor attachment 1 protein [Uniprot/SPTREMBL Acc. E9PW03]; Glycosylphosphatidylinositol anchor attachment 1 protein [Uniprot/SPTREMBL Acc. E9QA52]; Glycosylphosphatidylinositol anchor attachment 1 protein [Uniprot/SPTREMBL Acc. F6T7Y8]; Glycosylphosphatidylinositol anchor attachment 1 protein [Uniprot/SPTREMBL Acc. F6YZ21]; Glycosylphosphatidylinositol anchor attachm…
ENSMUSG00000041199	-0.827701	NA	0.0206958	Rpusd1	RNA pseudouridylate synthase domain-containing protein 1 [Uniprot/SWISSPROT Acc. Q8VCZ8]
ENSMUSG00000060279	-0.826373	NA	0.0186418	Ap2a1	AP-2 complex subunit alpha-1 [Uniprot/SPTREMBL Acc. A0A140LHA6]; AP-2 complex subunit alpha-1 [Uniprot/SPTREMBL Acc. A0A140LHG0]; AP-2 complex subunit alpha-1 [Uniprot/SPTREMBL Acc. A0A140LIG7]; AP-2 complex subunit alpha-1 [Uniprot/SWISSPROT Acc. P17426]
ENSMUSG00000028072	-0.82395	NA	0.0222056	Ntrk1	High affinity nerve growth factor receptor [Uniprot/SWISSPROT Acc. Q3UFB7]
ENSMUSG00000020773	-0.82368	NA	0.0189946	Trim47	Tripartite motif-containing protein 47 [Uniprot/SWISSPROT Acc. Q8C0E3]
ENSMUSG00000045176	-0.822966	NA	0.0185102	Borcs6	BLOC-1-related complex subunit 6 [Uniprot/SWISSPROT Acc. Q9D6W8]
ENSMUSG00000003573	-0.822003	NA	0.0247561	Homer3	Homer protein homolog 3 [Uniprot/SWISSPROT Acc. Q99JP6]
ENSMUSG00000029581	-0.821356	NA	0.0144264	Fscn1	Fascin [Uniprot/SPTREMBL Acc. A0A0G2JDU7]; Fascin [Uniprot/SPTREMBL Acc. F7BDR1]; Fascin [Uniprot/SWISSPROT Acc. Q61553]
ENSMUSG00000008140	-0.820245	NA	0.0366083	Emc10	ER membrane protein complex subunit 10 [Uniprot/SPTREMBL Acc. A0A0X1KG67]
ENSMUSG00000052751	-0.820057	NA	0.0215873	Repin1	Replication initiator 1 [Uniprot/SPTREMBL Acc. A0A0R3P9D3]; Replication initiator 1 [Uniprot/SPTREMBL Acc. D3YY67]; Replication initiator 1 [Uniprot/SPTREMBL Acc. E9Q8A0]; Replication initiator 1 [Uniprot/SWISSPROT Acc. Q5U4E2]
ENSMUSG00000024769	-0.820011	NA	0.0222031	Cdc42bpg	Serine/threonine-protein kinase MRCK gamma [Uniprot/SWISSPROT Acc. Q80UW5]
ENSMUSG00000057342	-0.81884	NA	0.0192333	Sphk2	Sphingosine kinase 2 [Uniprot/SPTREMBL Acc. A0A1B0GS43]; Sphingosine kinase 2 [Uniprot/SPTREMBL Acc. Q58E38]; Sphingosine kinase 2 [Uniprot/SWISSPROT Acc. Q9JIA7]
ENSMUSG00000001802	-0.818653	NA	0.0203476	Lrp3	Protein Lrp3 [Uniprot/SPTREMBL Acc. E9Q1T6]; Protein Lrp3 [Uniprot/SPTREMBL Acc. E9Q711]
ENSMUSG00000030602	-0.818505	NA	0.0152903	Pak4	Serine/threonine-protein kinase PAK 4 [Uniprot/SWISSPROT Acc. Q8BTW9]
ENSMUSG00000065353	-0.818268	NA	0.0182163	Snora73b
ENSMUSG00000020695	-0.818193	NA	0.0160454	Mrc2	C-type mannose receptor 2 [Uniprot/SWISSPROT Acc. Q64449]
ENSMUSG00000042289	-0.817778	NA	0.0198351	Hsd3b7	3 beta-hydroxysteroid dehydrogenase type 7 [Uniprot/SPTREMBL Acc. A0A0U1RNL4]; 3 beta-hydroxysteroid dehydrogenase type 7 [Uniprot/SPTREMBL Acc. A0A0U1RP28]; 3 beta-hydroxysteroid dehydrogenase type 7 [Uniprot/SPTREMBL Acc. A0A0U1RQA2]; 3 beta-hydroxysteroid dehydrogenase type 7 [Uniprot/SPTREMBL Acc. D3YU71]; 3 beta-hydroxysteroid dehydrogenase type 7 [Uniprot/SPTREMBL Acc. D3YVB8]; 3 beta-hydro…
ENSMUSG00000051403	-0.817543	NA	0.037023	Ppp1r37	Protein phosphatase 1 regulatory subunit 37 [Uniprot/SWISSPROT Acc. Q8BKR5]
ENSMUSG00000028042	-0.816471	NA	0.023125	Zbtb7b	Zinc finger and BTB domain containing 7B [Uniprot/SPTREMBL Acc. Q5BJ24]; Zinc finger and BTB domain-containing protein 7B [Uniprot/SWISSPROT Acc. Q64321]
ENSMUSG00000045709	-0.816463	NA	0.0197865	Smkr-ps
ENSMUSG00000019433	-0.814512	NA	0.0206109	Gipc1	PDZ domain-containing protein GIPC1 [Uniprot/SWISSPROT Acc. Q9Z0G0]
ENSMUSG00000030790	-0.814395	NA	0.0177235	Adm	ADM [Uniprot/SWISSPROT Acc. P97297]
ENSMUSG00000051169	-0.813939	NA	0.019694	Rpusd3	MCG132976, isoform CRA_b [Uniprot/SPTREMBL Acc. B7ZMQ0]; RNA pseudouridylate synthase domain-containing protein 3 [Uniprot/SPTREMBL Acc. F6UDW0]; RNA pseudouridylate synthase domain-containing protein 3 [Uniprot/SPTREMBL Acc. F6WLR1]; RNA pseudouridylate synthase domain-containing protein 3 [Uniprot/SWISSPROT Acc. Q14AI6]
ENSMUSG00000050373	-0.813429	NA	0.0185564	Snx21	Sorting nexin-21 [Uniprot/SWISSPROT Acc. Q3UR97]
ENSMUSG00000049577	-0.813227	NA	0.0182826	Zfpm1	Zinc finger protein ZFPM1 [Uniprot/SWISSPROT Acc. O35615]
ENSMUSG00000052974	-0.812499	NA	0.0325463	Cyp2f2	Cytochrome P450 2F2 [Uniprot/SPTREMBL Acc. A0A0U1RPL9]; Cytochrome P450 2F2 [Uniprot/SWISSPROT Acc. P33267]
ENSMUSG00000055485	-0.812237	NA	0.016707	Soga1	Protein SOGA1 [Uniprot/SPTREMBL Acc. A2ACV6]
ENSMUSG00000003420	-0.812131	NA	0.0133137	Fcgrt	IgG receptor FcRn large subunit p51 [Uniprot/SWISSPROT Acc. Q61559]; Fcgrt protein [Uniprot/SPTREMBL Acc. Q6PKB0]
ENSMUSG00000008384	-0.81129	NA	0.0158578	Sertad1	SERTA domain-containing protein 1 [Uniprot/SPTREMBL Acc. D3Z2X7]; SERTA domain-containing protein 1 [Uniprot/SWISSPROT Acc. Q9JL10]
ENSMUSG00000039208	-0.811205	NA	0.0273256	Metrnl	Meteorin-like protein [Uniprot/SPTREMBL Acc. A2AAV6]; Meteorin-like protein [Uniprot/SWISSPROT Acc. Q8VE43]
ENSMUSG00000075307	-0.810992	NA	0.0261158	Klhl41	Kelch-like protein 41 [Uniprot/SWISSPROT Acc. A2AUC9]
ENSMUSG00000037499	-0.810822	NA	0.0221516	Nenf	Neudesin [Uniprot/SWISSPROT Acc. Q9CQ45]
ENSMUSG00000029071	-0.810723	NA	0.0178473	Dvl1	Segment polarity protein dishevelled homolog DVL-1 [Uniprot/SWISSPROT Acc. P51141]
ENSMUSG00000036459	-0.809957	NA	0.0196328	Wtip	Wilms tumor protein 1-interacting protein [Uniprot/SPTREMBL Acc. A0A0U1RPS6]; Wilms tumor protein 1-interacting protein [Uniprot/SWISSPROT Acc. Q7TQJ8]
ENSMUSG00000055839	-0.809498	NA	0.010841	Tceb2	Transcription elongation factor B polypeptide 2 [Uniprot/SWISSPROT Acc. P62869]
ENSMUSG00000035885	-0.807664	NA	0.017546	Cox8a	Cytochrome c oxidase subunit 8A, mitochondrial [Uniprot/SWISSPROT Acc. Q64445]
ENSMUSG00000065037	-0.80742	NA	0.0041081	Rn7sk
ENSMUSG00000023009	-0.806437	NA	0.0184274	Nckap5l	Nck-associated protein 5-like [Uniprot/SWISSPROT Acc. Q6GQX2]
ENSMUSG00000037206	-0.804295	NA	0.0176555	Islr	Immunoglobulin superfamily containing leucine-rich repeat, isoform CRA_c [Uniprot/SPTREMBL Acc. A0A146E664]; Immunoglobulin superfamily containing leucine-rich repeat protein [Uniprot/SWISSPROT Acc. Q6GU68]
ENSMUSG00000027546	-0.804158	NA	0.0243016	Atp9a	Phospholipid-transporting ATPase [Uniprot/SPTREMBL Acc. A2AQC3]; Probable phospholipid-transporting ATPase IIA [Uniprot/SPTREMBL Acc. A2AQC9]; Probable phospholipid-transporting ATPase IIA [Uniprot/SPTREMBL Acc. A2AUZ0]; Probable phospholipid-transporting ATPase IIA [Uniprot/SPTREMBL Acc. A2AUZ1]; Probable phospholipid-transporting ATPase IIA [Uniprot/SPTREMBL Acc. B2FDH4]; Probable phospholipid-…
ENSMUSG00000002980	-0.802971	NA	0.0184933	Bcam	Basal cell adhesion molecule [Uniprot/SPTREMBL Acc. D3YTK7]; Basal cell adhesion molecule [Uniprot/SPTREMBL Acc. D6RE44]; Basal cell adhesion molecule [Uniprot/SWISSPROT Acc. Q9R069]
ENSMUSG00000060969	-0.80226	NA	0.0182344	Irx1	Iroquois-class homeodomain protein IRX-1 [Uniprot/SWISSPROT Acc. P81068]
ENSMUSG00000063160	-0.801872	NA	0.0190967	Numbl	Numb-like protein [Uniprot/SWISSPROT Acc. O08919]
ENSMUSG00000055809	-0.801441	NA	0.0188933	Dnaaf3	Dynein assembly factor 3, axonemal [Uniprot/SWISSPROT Acc. Q3UYV8]
ENSMUSG00000002108	-0.800843	NA	0.0167108	Nr1h3	Oxysterols receptor LXR-alpha [Uniprot/SPTREMBL Acc. A2AGR4]; Nr1h3 protein [Uniprot/SPTREMBL Acc. Q91X41]; Oxysterols receptor LXR-alpha [Uniprot/SWISSPROT Acc. Q9Z0Y9]
ENSMUSG00000038181	-0.800833	NA	0.0321686	Chpf2	Protein Chpf2 [Uniprot/SPTREMBL Acc. A0A0G2JFI5]; MCG16489, isoform CRA_a [Uniprot/SPTREMBL Acc. Q3UU43]
ENSMUSG00000039891	-0.800691	NA	0.0189708	Txlnb	Beta-taxilin [Uniprot/SWISSPROT Acc. Q8VBT1]
ENSMUSG00000020440	-0.800565	NA	0.01764	Arf5	ADP-ribosylation factor 5 [Uniprot/SWISSPROT Acc. P84084]
ENSMUSG00000038451	-0.800007	NA	0.0222137	Spsb2	SPRY domain-containing SOCS box protein 2 [Uniprot/SWISSPROT Acc. O88838]
ENSMUSG00000047669	-0.799962	NA	0.0210286	Msl3l2	Protein Msl3l2 [Uniprot/SPTREMBL Acc. G3X992]
ENSMUSG00000018459	-0.798843	NA	0.0170024	Slc13a3	Solute carrier family 13 member 3 [Uniprot/SPTREMBL Acc. A2A4U9]; Solute carrier family 13 (Sodium-dependent dicarboxylate transporter), member 3, isoform CRA_b [Uniprot/SPTREMBL Acc. Q3UUJ6]; Solute carrier family 13 member 3 [Uniprot/SWISSPROT Acc. Q91Y63]
ENSMUSG00000034957	-0.798289	NA	0.00340806	Cebpa	CCAAT/enhancer-binding protein alpha [Uniprot/SPTREMBL Acc. A0A0U1RPE0]; CCAAT/enhancer-binding protein alpha [Uniprot/SWISSPROT Acc. P53566]
ENSMUSG00000039813	-0.797588	NA	0.0196644	Tbc1d2	TBC1 domain family member 2A [Uniprot/SWISSPROT Acc. B1AVH7]
ENSMUSG00000005510	-0.797286	NA	0.0262044	Ndufs3	NADH dehydrogenase [ubiquinone] iron-sulfur protein 3, mitochondrial [Uniprot/SWISSPROT Acc. Q9DCT2]
ENSMUSG00000023020	-0.796324	NA	0.0227207	Cox14	Cytochrome c oxidase assembly protein COX14 [Uniprot/SWISSPROT Acc. Q8BH51]
ENSMUSG00000007833	-0.795422	NA	0.0246482	Aldh16a1	Aldehyde dehydrogenase family 16 member A1 [Uniprot/SPTREMBL Acc. A0A1B0GSU0]; Aldehyde dehydrogenase family 16 member A1 [Uniprot/SPTREMBL Acc. D3Z0B9]
ENSMUSG00000001053	-0.795281	NA	0.0199905	N4bp3	NEDD4-binding protein 3 [Uniprot/SPTREMBL Acc. A2AA65]; NEDD4-binding protein 3 [Uniprot/SPTREMBL Acc. A2AA66]; NEDD4-binding protein 3 [Uniprot/SWISSPROT Acc. Q8C7U1]
ENSMUSG00000023143	-0.795208	NA	0.0238323	Nagpa	N-acetylglucosamine-1-phosphodiester alpha-N-acetylglucosaminidase [Uniprot/SPTREMBL Acc. D3Z6C9]; N-acetylglucosamine-1-phosphodiester alpha-N-acetylglucosaminidase [Uniprot/SWISSPROT Acc. Q8BJ48]
ENSMUSG00000048537	-0.794283	NA	0.0297621	Phldb1	Pleckstrin homology-like domain family B member 1 [Uniprot/SWISSPROT Acc. Q6PDH0]
ENSMUSG00000023495	-0.793825	NA	0.0211573	Pcbp4	Poly(rC)-binding protein 4 [Uniprot/SPTREMBL Acc. A0A087WP16]; Poly(rC)-binding protein 4 [Uniprot/SPTREMBL Acc. A0A087WPG7]; Poly(rC)-binding protein 4 [Uniprot/SPTREMBL Acc. A0A087WQ06]; Poly(rC)-binding protein 4 [Uniprot/SPTREMBL Acc. A0A087WR61]; Poly(rC)-binding protein 4 [Uniprot/SPTREMBL Acc. A0A087WRH3]; Poly(rC)-binding protein 4 [Uniprot/SPTREMBL Acc. A0A087WRJ6]; Poly(rC)-binding prot…
ENSMUSG00000021798	-0.793296	NA	0.0166779	Ldb3	LIM domain-binding protein 3 [Uniprot/SPTREMBL Acc. E9PYJ9]; LIM domain-binding protein 3 [Uniprot/SWISSPROT Acc. Q9JKS4]
ENSMUSG00000036904	-0.793212	NA	0.0195885	Fzd8	Frizzled-8 [Uniprot/SWISSPROT Acc. Q61091]
ENSMUSG00000051671	-0.792324	NA	0.0248896	Coa6	Cytochrome c oxidase assembly factor 6 homolog [Uniprot/SWISSPROT Acc. Q8BGD8]
ENSMUSG00000063382	-0.792188	NA	0.029106	Bcl9l	B-cell CLL/lymphoma 9-like protein [Uniprot/SWISSPROT Acc. Q67FY2]
ENSMUSG00000040883	-0.792088	NA	0.0173482	Tmem205	Transmembrane protein 205 [Uniprot/SWISSPROT Acc. Q91XE8]
ENSMUSG00000040249	-0.791959	NA	2.88658e-15	Lrp1	Low density lipoprotein receptor-related protein 1 [Uniprot/SPTREMBL Acc. A0A0R4J0I9]; Prolow-density lipoprotein receptor-related protein 1 [Uniprot/SPTREMBL Acc. D3Z5M3]; Prolow-density lipoprotein receptor-related protein 1 [Uniprot/SPTREMBL Acc. Q3U5J2]
ENSMUSG00000036887	-0.791894	NA	0.0185211	C1qa	Complement C1q subcomponent subunit A [Uniprot/SWISSPROT Acc. P98086]
ENSMUSG00000025579	-0.791675	NA	0.0117254	Gaa	Lysosomal alpha-glucosidase [Uniprot/SPTREMBL Acc. A2AFL3]; Lysosomal alpha-glucosidase [Uniprot/SPTREMBL Acc. A2AFL5]; Lysosomal alpha-glucosidase [Uniprot/SPTREMBL Acc. F6R5R5]; Lysosomal alpha-glucosidase [Uniprot/SPTREMBL Acc. F6VEG4]; Lysosomal alpha-glucosidase [Uniprot/SWISSPROT Acc. P70699]
ENSMUSG00000031788	-0.79157	NA	0.0158763	Kifc3	Kinesin-like protein [Uniprot/SPTREMBL Acc. A0A0R4J220]; Kinesin-like protein [Uniprot/SPTREMBL Acc. E9PWU7]; Kinesin-like protein KIFC3 [Uniprot/SWISSPROT Acc. O35231]
ENSMUSG00000047822	-0.79116	NA	0.0173973	Angptl8	Rifl [Uniprot/SPTREMBL Acc. A0A0A0R784]; Angiopoietin-like protein 8 [Uniprot/SWISSPROT Acc. Q8R1L8]
ENSMUSG00000013150	-0.790756	NA	0.0201833	Gfod2	Glucose-fructose oxidoreductase domain-containing protein 2 [Uniprot/SPTREMBL Acc. D3Z3T3]; Glucose-fructose oxidoreductase domain-containing protein 2 [Uniprot/SWISSPROT Acc. Q9CYH5]
ENSMUSG00000026837	-0.790751	NA	0.0143954	Col5a1	Collagen alpha-1(V) chain [Uniprot/SPTREMBL Acc. A3KGE7]; Collagen, type V, alpha 1 [Uniprot/SPTREMBL Acc. B1AWB9]; Collagen alpha-1(V) chain [Uniprot/SWISSPROT Acc. O88207]
ENSMUSG00000023990	-0.790744	NA	0.0169564	Tfeb	Transcription factor EB [Uniprot/SPTREMBL Acc. D3YZM7]; Transcription factor EB [Uniprot/SPTREMBL Acc. D3Z1X9]; Transcription factor EB [Uniprot/SPTREMBL Acc. D3Z6Q7]; Transcription factor EB [Uniprot/SPTREMBL Acc. D3Z782]; Transcription factor EB [Uniprot/SPTREMBL Acc. E9PWJ9]; Transcription factor EB [Uniprot/SPTREMBL Acc. E9PXZ1]; Transcription factor EB [Uniprot/SPTREMBL Acc. F6W7D6]; Transcr…
ENSMUSG00000027470	-0.790514	NA	0.0284675	Mylk2	Myosin light chain kinase 2, skeletal/cardiac muscle [Uniprot/SWISSPROT Acc. Q8VCR8]
ENSMUSG00000038695	-0.790227	NA	0.024451	Josd2	Josephin-2 [Uniprot/SPTREMBL Acc. A0A0U1RNI9]; Josephin-2 [Uniprot/SPTREMBL Acc. A0A0U1RP71]; Josephin-2 [Uniprot/SPTREMBL Acc. A0A140LIJ7]; Josephin-2 [Uniprot/SPTREMBL Acc. A0A140LJD5]; Josephin-2 [Uniprot/SPTREMBL Acc. D3YTZ7]; Josephin-2 [Uniprot/SPTREMBL Acc. D6RDE6]; Josd2 protein [Uniprot/SPTREMBL Acc. Q8VCY7]; Josephin-2 [Uniprot/SWISSPROT Acc. Q9CR30]
ENSMUSG00000030406	-0.788951	NA	0.0169709	Gipr	Gastric inhibitory polypeptide receptor [Uniprot/SPTREMBL Acc. A0A0U1RP73]; Gastric inhibitory polypeptide receptor [Uniprot/SWISSPROT Acc. Q0P543]
ENSMUSG00000043251	-0.788857	NA	0.0169271	Exoc3l	Exocyst complex component 3-like protein [Uniprot/SWISSPROT Acc. Q8BI71]
ENSMUSG00000089281	-0.788214	NA	0.019678	Scarna6
ENSMUSG00000032131	-0.787667	NA	0.0210273	Abcg4	Protein Abcg4 [Uniprot/SPTREMBL Acc. E0CY02]; Protein Abcg4 [Uniprot/SPTREMBL Acc. E0CYI8]; Protein Abcg4 [Uniprot/SPTREMBL Acc. F6XWY6]; ATP-binding cassette transporter ABCG4 [Uniprot/SPTREMBL Acc. Q91WA9]
ENSMUSG00000051748	-0.786873	NA	0.0219513	Wfdc21	Protein Wfdc21 [Uniprot/SWISSPROT Acc. Q8BTE6]
ENSMUSG00000039474	-0.786626	NA	0.0247906	Wfs1	Wolframin [Uniprot/SPTREMBL Acc. F7D926]; Wolframin [Uniprot/SWISSPROT Acc. P56695]; Wolfram syndrome 1 homolog (Human) [Uniprot/SPTREMBL Acc. Q3TDI2]; Wolframin [Uniprot/SPTREMBL Acc. Q3UN10]
ENSMUSG00000063146	-0.786179	NA	0.0277516	Clip2	CAP-Gly domain-containing linker protein 2 [Uniprot/SWISSPROT Acc. Q9Z0H8]
ENSMUSG00000070436	-0.78606	NA	0.0324622	Serpinh1	Serpin H1 [Uniprot/SPTREMBL Acc. A0A140LHD6]; Serpin H1 [Uniprot/SPTREMBL Acc. A0A140LHK0]; Serpin H1 [Uniprot/SPTREMBL Acc. A0A140LHR4]; Serpin H1 [Uniprot/SWISSPROT Acc. P19324]
ENSMUSG00000063605	-0.785684	NA	0.0195807	Ccdc102a	Coiled-coil domain containing 102A [Uniprot/SPTREMBL Acc. B2RTE5]; Coiled-coil domain-containing protein 102A [Uniprot/SWISSPROT Acc. Q3TMW1]
ENSMUSG00000030089	-0.785568	NA	0.0210501	Slc41a3	Solute carrier family 41 member 3 [Uniprot/SPTREMBL Acc. G3X937]; Solute carrier family 41 member 3 [Uniprot/SWISSPROT Acc. Q921R8]
ENSMUSG00000015085	-0.785324	NA	0.0163778	Entpd2	Ectonucleoside triphosphate diphosphohydrolase 2 [Uniprot/SWISSPROT Acc. O55026]; Ectonucleoside triphosphate diphosphohydrolase 2 [Uniprot/SPTREMBL Acc. Q921R1]
ENSMUSG00000050234	-0.784845	NA	0.0195349	Gja4	Gap junction alpha-4 protein [Uniprot/SWISSPROT Acc. P28235]; Gap junction protein [Uniprot/SPTREMBL Acc. Q3UPZ2]
ENSMUSG00000017754	-0.783877	NA	0.0155541	Pltp	Phospholipid transfer protein [Uniprot/SPTREMBL Acc. A2A5K2]; Phospholipid transfer protein [Uniprot/SPTREMBL Acc. A2A5K3]; Phospholipid transfer protein [Uniprot/SPTREMBL Acc. A2A5K4]; Phospholipid transfer protein [Uniprot/SWISSPROT Acc. P55065]; Phospholipid transfer protein [Uniprot/SPTREMBL Acc. Q3UFS5]
ENSMUSG00000022546	-0.783226	NA	0.0183192	Gpt	Alanine aminotransferase 1 [Uniprot/SPTREMBL Acc. Q566C3]; Alanine aminotransferase 1 [Uniprot/SWISSPROT Acc. Q8QZR5]
ENSMUSG00000047810	-0.783008	NA	0.0261496	Ccdc88b	Coiled-coil domain-containing protein 88B [Uniprot/SWISSPROT Acc. Q4QRL3]
ENSMUSG00000053329	-0.782128	NA	0.0158204	D10Jhu81e	ES1 protein homolog, mitochondrial [Uniprot/SWISSPROT Acc. Q9D172]
ENSMUSG00000034041	-0.781946	NA	0.0245996	Lyl1	Protein lyl-1 [Uniprot/SWISSPROT Acc. P27792]
ENSMUSG00000071637	-0.781705	NA	0.0184539	Cebpd	CCAAT/enhancer binding protein (C/EBP), delta [Uniprot/SPTREMBL Acc. B9EIA9]; CCAAT/enhancer-binding protein delta [Uniprot/SWISSPROT Acc. Q00322]
ENSMUSG00000029545	-0.781158	NA	0.0297376	Acads	Short-chain specific acyl-CoA dehydrogenase, mitochondrial [Uniprot/SWISSPROT Acc. Q07417]
ENSMUSG00000037966	-0.780849	NA	0.0178226	Ninj1	Ninjurin 1, isoform CRA_a [Uniprot/SPTREMBL Acc. D3YW25]; Ninjurin-1 [Uniprot/SPTREMBL Acc. D6RFN5]; Ninjurin-1 [Uniprot/SWISSPROT Acc. O70131]; Ninjurin 1 [Uniprot/SPTREMBL Acc. Q3TXT8]
ENSMUSG00000040466	-0.780793	NA	0.0176304	Blvrb	Biliverdin reductase B (Flavin reductase (NADPH)) [Uniprot/SPTREMBL Acc. Q3U6G1]; Flavin reductase (NADPH) [Uniprot/SWISSPROT Acc. Q923D2]
ENSMUSG00000013787	-0.78027	NA	0.035135	Ehmt2	Histone-lysine N-methyltransferase EHMT2 [Uniprot/SPTREMBL Acc. A2CG76]; Histone-lysine N-methyltransferase EHMT2 [Uniprot/SWISSPROT Acc. Q9Z148]
ENSMUSG00000010047	-0.779484	NA	0.0148719	Hyal2	Hyaluronidase [Uniprot/SPTREMBL Acc. A0A0A6YX37]; Hyaluronidase [Uniprot/SPTREMBL Acc. A0A0A6YXJ6]; Hyaluronidase [Uniprot/SPTREMBL Acc. A0A0A6YXZ3]; Hyaluronidase-2 [Uniprot/SWISSPROT Acc. O35632]; Hyaluronidase [Uniprot/SPTREMBL Acc. Q3UZE4]; Hyaluronidase [Uniprot/SPTREMBL Acc. Q8C309]
ENSMUSG00000028833	-0.778748	NA	0.0239011	Ncdn	Neurochondrin [Uniprot/SWISSPROT Acc. Q9Z0E0]
ENSMUSG00000030087	-0.778525	NA	0.0198515	Klf15	Krueppel-like factor 15 [Uniprot/SPTREMBL Acc. A0A0N4SVC6]; Krueppel-like factor 15 [Uniprot/SWISSPROT Acc. Q9EPW2]
ENSMUSG00000041697	-0.777662	NA	0.0236912	Cox6a1	Cytochrome c oxidase subunit 6A, mitochondrial [Uniprot/SPTREMBL Acc. Q9DCW5]
ENSMUSG00000042745	-0.776854	NA	0.0151835	Id1	DNA-binding protein inhibitor ID-1 [Uniprot/SPTREMBL Acc. A2AHY3]; DNA-binding protein inhibitor ID-1 [Uniprot/SWISSPROT Acc. P20067]; Idb1 protein [Uniprot/SPTREMBL Acc. Q6GTZ3]
ENSMUSG00000036599	-0.776036	NA	0.0240013	Chst12	Carbohydrate sulfotransferase 12 [Uniprot/SPTREMBL Acc. D3YUY0]; Carbohydrate sulfotransferase 12 [Uniprot/SWISSPROT Acc. Q99LL3]
ENSMUSG00000074577	-0.775338	NA	0.0188853	Fam65c	Protein FAM65C [Uniprot/SWISSPROT Acc. A1L3T7]
ENSMUSG00000003072	-0.772328	NA	0.0178242	Atp5d	ATP synthase subunit delta, mitochondrial [Uniprot/SPTREMBL Acc. D3Z7S4]; ATP synthase, H+ transporting, mitochondrial F1 complex, delta subunit, isoform CRA_c [Uniprot/SPTREMBL Acc. Q4FK74]; ATP synthase subunit delta, mitochondrial [Uniprot/SWISSPROT Acc. Q9D3D9]
ENSMUSG00000053746	-0.770649	NA	0.019288	Ptrh1	Probable peptidyl-tRNA hydrolase [Uniprot/SWISSPROT Acc. Q8BW00]
ENSMUSG00000017737	-0.770127	NA	0.0145296	Mmp9	Matrix metalloproteinase-9 [Uniprot/SPTREMBL Acc. A2A5K8]; Matrix metalloproteinase-9 [Uniprot/SWISSPROT Acc. P41245]
ENSMUSG00000029599	-0.769975	NA	0.0235572	Ddx54	ATP-dependent RNA helicase DDX54 [Uniprot/SWISSPROT Acc. Q8K4L0]
ENSMUSG00000001227	-0.769049	NA	0.0199961	Sema6b	Semaphorin-6B [Uniprot/SWISSPROT Acc. O54951]; Sema domain, transmembrane domain (TM), and cytoplasmic domain, (Semaphorin) 6B [Uniprot/SPTREMBL Acc. Q3UTK5]
ENSMUSG00000022199	-0.768541	NA	0.0224001	Slc22a17	Solute carrier family 22 member 17 [Uniprot/SWISSPROT Acc. Q9D9E0]
ENSMUSG00000086324	-0.76816	NA	0.0186667	Gm15564
ENSMUSG00000002409	-0.766224	NA	0.0195452	Dyrk1b	Dual specificity tyrosine-phosphorylation-regulated kinase 1B [Uniprot/SWISSPROT Acc. Q9Z188]
ENSMUSG00000010660	-0.765838	NA	0.0249822	Plcd1	Phosphoinositide phospholipase C [Uniprot/SPTREMBL Acc. G5DDB7]; Phosphoinositide phospholipase C [Uniprot/SPTREMBL Acc. Q05DG3]; 1-phosphatidylinositol 4,5-bisphosphate phosphodiesterase delta-1 [Uniprot/SWISSPROT Acc. Q8R3B1]
ENSMUSG00000089542	-0.764891	NA	0.017524	Gm25835
ENSMUSG00000015053	-0.764253	NA	0.0196313	Gata2	Endothelial transcription factor GATA-2 [Uniprot/SWISSPROT Acc. O09100]; GATA binding protein 2 [Uniprot/SPTREMBL Acc. Q3U320]
ENSMUSG00000021268	-0.763867	NA	0.0173424	Meg3
ENSMUSG00000032842	-0.763356	NA	0.0208362	Abcc10	Multidrug resistance-associated protein 7 [Uniprot/SPTREMBL Acc. E9PY11]; Multidrug resistance-associated protein 7 [Uniprot/SPTREMBL Acc. E9PZG1]; Multidrug resistance-associated protein 7 [Uniprot/SWISSPROT Acc. Q8R4P9]
ENSMUSG00000028973	-0.762873	NA	0.0175005	Abcb8	ATP-binding cassette sub-family B member 8, mitochondrial [Uniprot/SPTREMBL Acc. F6ZFC5]; ATP-binding cassette sub-family B member 8, mitochondrial [Uniprot/SWISSPROT Acc. Q9CXJ4]
ENSMUSG00000029714	-0.762669	NA	0.020805	Gigyf1	PERQ amino acid-rich with GYF domain-containing protein 1 [Uniprot/SWISSPROT Acc. Q99MR1]
ENSMUSG00000023939	-0.761866	NA	0.0222081	Mrpl14	39S ribosomal protein L14, mitochondrial [Uniprot/SWISSPROT Acc. Q9D1I6]
ENSMUSG00000064080	-0.7613	NA	0.0214282	Fbln2	Fibulin-2 [Uniprot/SPTREMBL Acc. D3Z5B0]; Fibulin-2 [Uniprot/SPTREMBL Acc. D3Z5S2]; Fibulin-2 [Uniprot/SWISSPROT Acc. P37889]; Fibulin 2, isoform CRA_b [Uniprot/SPTREMBL Acc. Q3TGL4]
ENSMUSG00000024773	-0.76128	NA	0.0196158	Atg2a	Autophagy-related protein 2 homolog A [Uniprot/SPTREMBL Acc. F6V3Y9]; Autophagy-related protein 2 homolog A [Uniprot/SWISSPROT Acc. Q6P4T0]
ENSMUSG00000020241	-0.760407	NA	0.0255542	Col6a2	Collagen alpha-2(VI) chain [Uniprot/SPTREMBL Acc. D3Z7D5]; Collagen alpha-2(VI) chain [Uniprot/SWISSPROT Acc. Q02788]
ENSMUSG00000015094	-0.759097	NA	0.0190296	Npdc1	Neural proliferation differentiation and control protein 1 [Uniprot/SPTREMBL Acc. A2AJ19]; Neural proliferation differentiation and control protein 1 [Uniprot/SPTREMBL Acc. A2AJ20]; Neural proliferation differentiation and control protein 1 [Uniprot/SPTREMBL Acc. A2AJ21]; Neural proliferation differentiation and control protein 1 [Uniprot/SPTREMBL Acc. A2AJ23]; Neural proliferation differentiatio…
ENSMUSG00000017740	-0.758823	NA	0.0245354	Slc12a5	KCC2a-S25 variant 1 [Uniprot/SPTREMBL Acc. A0A076FR46]; KCC2a variant 1 [Uniprot/SPTREMBL Acc. A0A076FRG6]; KCC2b variant 2 [Uniprot/SPTREMBL Acc. A0A076FSX1]; Solute carrier family 12 member 5 [Uniprot/SPTREMBL Acc. A0A0J9YU26]; Solute carrier family 12 member 5 [Uniprot/SPTREMBL Acc. A0A0J9YUW1]; Solute carrier family 12 member 5 [Uniprot/SPTREMBL Acc. A0A0J9YV84]; Solute carrier family 12 memb…
ENSMUSG00000094345	-0.758374	NA	0.0251793	Igkv14-126
ENSMUSG00000031827	-0.758295	NA	0.0178488	Cotl1	Cotl1 protein [Uniprot/SPTREMBL Acc. Q544F6]; Coactosin-like protein [Uniprot/SWISSPROT Acc. Q9CQI6]
ENSMUSG00000040563	-0.758099	NA	0.0251739	Plppr2	Phospholipid phosphatase-related protein type 2 [Uniprot/SPTREMBL Acc. A0A087WQF0]; Phospholipid phosphatase-related protein type 2 [Uniprot/SWISSPROT Acc. Q8VCY8]
ENSMUSG00000003477	-0.75807	NA	0.0223918	Inmt	Indolethylamine N-methyltransferase [Uniprot/SWISSPROT Acc. P40936]
ENSMUSG00000066235	-0.756771	NA	0.0199178	Pomgnt2	Protein O-linked-mannose beta-1,4-N-acetylglucosaminyltransferase 2 [Uniprot/SWISSPROT Acc. Q8BW41]
ENSMUSG00000026211	-0.756161	NA	0.01753	Obsl1	Obscurin-like protein 1 [Uniprot/SWISSPROT Acc. D3YYU8]
ENSMUSG00000003868	-0.755647	NA	0.0171957	Ruvbl2	RuvB-like helicase [Uniprot/SPTREMBL Acc. A0A1B0GR89]; RuvB-like helicase [Uniprot/SPTREMBL Acc. A0A1B0GRT1]; RuvB-like helicase [Uniprot/SPTREMBL Acc. A0A1B0GRW3]; RuvB-like helicase [Uniprot/SPTREMBL Acc. A0A1B0GSR4]; RuvB-like helicase [Uniprot/SPTREMBL Acc. A0A1B0GT54]; RuvB-like helicase [Uniprot/SPTREMBL Acc. Q3TXT7]; RuvB-like 2 [Uniprot/SWISSPROT Acc. Q9WTM5]
ENSMUSG00000026883	-0.755645	NA	0.0180679	Dab2ip	Disabled homolog 2-interacting protein [Uniprot/SPTREMBL Acc. A2AUX3]; Disabled homolog 2-interacting protein [Uniprot/SPTREMBL Acc. A2AUX5]; Disabled homolog 2-interacting protein [Uniprot/SPTREMBL Acc. B7ZD29]; Disabled homolog 2-interacting protein [Uniprot/SPTREMBL Acc. D6RDE3]; Disabled homolog 2-interacting protein [Uniprot/SPTREMBL Acc. F6QQP6]; Disabled homolog 2-interacting protein [Unip…
ENSMUSG00000007036	-0.755555	NA	0.0202585	Abhd16a	Protein ABHD16A [Uniprot/SWISSPROT Acc. Q9Z1Q2]
ENSMUSG00000024797	-0.755036	NA	0.0154299	Vps51	Vacuolar protein sorting-associated protein 51 homolog [Uniprot/SWISSPROT Acc. Q3UVL4]
ENSMUSG00000068267	-0.753512	NA	0.00079657	Cenpb	Major centromere autoantigen B [Uniprot/SWISSPROT Acc. P27790]
ENSMUSG00000110580	-0.753346	NA	0.0255456	RP23-212H13.8
ENSMUSG00000020238	-0.753147	NA	0.0242116	Ncln	Nicalin [Uniprot/SPTREMBL Acc. D3YU17]; Nicalin [Uniprot/SPTREMBL Acc. F6S731]; Nicalin [Uniprot/SWISSPROT Acc. Q8VCM8]
ENSMUSG00000027551	-0.752556	NA	0.0175036	Zfp64	Zinc finger protein 64 [Uniprot/SPTREMBL Acc. A2AQR3]; Zinc finger protein 64 [Uniprot/SPTREMBL Acc. A2AQR4]; Zinc finger protein 64 [Uniprot/SWISSPROT Acc. Q99KE8]
ENSMUSG00000019738	-0.751984	NA	0.0238727	Polr2i	DNA-directed RNA polymerase II subunit RPB9 [Uniprot/SPTREMBL Acc. D3YYI2]; DNA-directed RNA polymerase subunit [Uniprot/SPTREMBL Acc. D3YYI3]; DNA-directed RNA polymerase II subunit RPB9 [Uniprot/SPTREMBL Acc. D3Z3Z8]; DNA-directed RNA polymerase II subunit RPB9 [Uniprot/SWISSPROT Acc. P60898]
ENSMUSG00000001473	-0.751786	NA	0.0189178	Tubb6	Tubulin beta chain [Uniprot/SPTREMBL Acc. Q3UMM1]; Tubulin beta-6 chain [Uniprot/SWISSPROT Acc. Q922F4]
ENSMUSG00000024959	-0.751499	NA	0.0154331	Bad	Bcl2-associated agonist of cell death [Uniprot/SPTREMBL Acc. D3YZR8]; Bcl2-associated agonist of cell death [Uniprot/SPTREMBL Acc. F6S493]; Bcl2-associated agonist of cell death [Uniprot/SPTREMBL Acc. F7ABX5]; Bcl-associated death promoter, isoform CRA_a [Uniprot/SPTREMBL Acc. Q3U9H3]; Bcl2-associated agonist of cell death [Uniprot/SWISSPROT Acc. Q61337]
ENSMUSG00000023707	-0.751254	NA	0.0171439	Ogfod2	2-oxoglutarate and iron-dependent oxygenase domain-containing protein 2 [Uniprot/SWISSPROT Acc. Q9CQ04]
ENSMUSG00000093861	-0.751108	NA	0.0190219	Igkv1-110
ENSMUSG00000040428	-0.750789	NA	0.0148491	Plekha4
ENSMUSG00000064945	-0.750505	NA	0.0278202	Rny3
ENSMUSG00000050552	-0.750407	NA	0.0277319	Lamtor4	Ragulator complex protein LAMTOR4 [Uniprot/SWISSPROT Acc. Q8CF66]
ENSMUSG00000027488	-0.750146	NA	0.0244083	Snta1	Alpha-1-syntrophin [Uniprot/SPTREMBL Acc. A2AKD7]; Alpha-1-syntrophin [Uniprot/SWISSPROT Acc. Q61234]
ENSMUSG00000024885	-0.750064	NA	0.0199891	Aldh3b1	Aldehyde dehydrogenase [Uniprot/SPTREMBL Acc. Q3TX25]; Aldehyde dehydrogenase family 3 member B1 [Uniprot/SWISSPROT Acc. Q80VQ0]
ENSMUSG00000005628	-0.749797	NA	0.0270321	Tmod4	Tropomodulin-4 [Uniprot/SPTREMBL Acc. D3Z5Q9]; Tropomodulin 4 [Uniprot/SPTREMBL Acc. Q3UN19]; Tropomodulin-4 [Uniprot/SWISSPROT Acc. Q9JLH8]
ENSMUSG00000022562	-0.749382	NA	0.0176393	Oplah	5-oxoprolinase [Uniprot/SPTREMBL Acc. E9Q484]; 5-oxoprolinase [Uniprot/SWISSPROT Acc. Q8K010]
ENSMUSG00000064326	-0.748541	NA	0.0238737	Siva1	Apoptosis regulatory protein Siva [Uniprot/SWISSPROT Acc. O54926]
ENSMUSG00000036114	-0.748303	NA	0.0222094	Rpp25l	Ribonuclease P protein subunit p25-like protein [Uniprot/SWISSPROT Acc. Q99JH1]
ENSMUSG00000027932	-0.748005	NA	0.019956	Slc27a3	Long-chain fatty acid transport protein 3 [Uniprot/SPTREMBL Acc. F7CPA3]; Long-chain fatty acid transport protein 3 [Uniprot/SPTREMBL Acc. G3X8Y7]
ENSMUSG00000015468	-0.747998	NA	0.0153564	Notch4	Neurogenic locus notch homolog protein 4 [Uniprot/SPTREMBL Acc. A2CG28]; Neurogenic locus notch homolog protein 4 [Uniprot/SPTREMBL Acc. G3UX69]; Neurogenic locus notch homolog protein 4 [Uniprot/SPTREMBL Acc. G3UZH3]
ENSMUSG00000073940	-0.74752	NA	0.022432	Hbb-bt	Beta-globin [Uniprot/SPTREMBL Acc. A8DUK4]
ENSMUSG00000038880	-0.746873	NA	0.017784	Mrps34	28S ribosomal protein S34, mitochondrial [Uniprot/SWISSPROT Acc. Q9JIK9]
ENSMUSG00000022102	-0.746713	NA	0.0170221	Dok2	Docking protein 2 [Uniprot/SWISSPROT Acc. O70469]; Putative uncharacterized protein [Uniprot/SPTREMBL Acc. Q3TX09]
ENSMUSG00000052105	-0.744908	NA	0.0232011	Mtcl1	Microtubule cross-linking factor 1 [Uniprot/SPTREMBL Acc. B8JJI7]; Microtubule cross-linking factor 1 [Uniprot/SPTREMBL Acc. H3BL83]; Microtubule cross-linking factor 1 [Uniprot/SWISSPROT Acc. Q3UHU5]
ENSMUSG00000070699	-0.744613	NA	0.0196477	Sars2	Serine--tRNA ligase, mitochondrial [Uniprot/SPTREMBL Acc. A0A140LIM8]; Serine--tRNA ligase, mitochondrial [Uniprot/SWISSPROT Acc. Q9JJL8]
ENSMUSG00000009563	-0.744016	NA	0.0250721	Tor2a	Prosalusin [Uniprot/SPTREMBL Acc. E9QAU3]; Prosalusin [Uniprot/SPTREMBL Acc. H3BJF8]; Prosalusin [Uniprot/SPTREMBL Acc. H3BK73]; Prosalusin [Uniprot/SPTREMBL Acc. H3BL93]; Torsin-2A [Uniprot/SWISSPROT Acc. Q8R1J9]
ENSMUSG00000042570	-0.743965	NA	0.0145035	Mier2	Mesoderm induction early response protein 2 [Uniprot/SWISSPROT Acc. Q3U3N0]
ENSMUSG00000036820	-0.743542	NA	0.019324	Amdhd2	N-acetylglucosamine-6-phosphate deacetylase [Uniprot/SPTREMBL Acc. F7CUP3]; N-acetylglucosamine-6-phosphate deacetylase [Uniprot/SWISSPROT Acc. Q8JZV7]
ENSMUSG00000035673	-0.742535	NA	0.0169548	Sbno2	Protein strawberry notch homolog 2 [Uniprot/SWISSPROT Acc. Q7TNB8]
ENSMUSG00000030034	-0.742115	NA	0.0203752	Ino80b	INO80 complex subunit B [Uniprot/SPTREMBL Acc. A0A0R4J0C7]; INO80 complex subunit B [Uniprot/SWISSPROT Acc. Q99PT3]
ENSMUSG00000030281	-0.74127	NA	0.0152021	Il17rc	Interleukin-17 receptor C [Uniprot/SPTREMBL Acc. A0A0N4SW88]; Interleukin-17 receptor C [Uniprot/SPTREMBL Acc. F6ZF00]; Interleukin-17 receptor C [Uniprot/SPTREMBL Acc. F7AR97]; Interleukin-17 receptor C [Uniprot/SWISSPROT Acc. Q8K4C2]
ENSMUSG00000037664	-0.739805	NA	0.0209062	Cdkn1c	Cyclin-dependent kinase inhibitor 1C [Uniprot/SPTREMBL Acc. A0A140LJ83]; Cyclin-dependent kinase inhibitor 1C [Uniprot/SPTREMBL Acc. A0A140LJA8]; Cyclin-dependent kinase inhibitor 1C [Uniprot/SWISSPROT Acc. P49919]; Cyclin-dependent kinase inhibitor 1C (P57) [Uniprot/SPTREMBL Acc. Q791X1]
ENSMUSG00000103593	-0.739725	NA	0.0200659	Gm37352
ENSMUSG00000047371	-0.739635	NA	0.0237047	Zfp768	Zinc finger protein 768 [Uniprot/SPTREMBL Acc. A0A0U1RNU4]; Zinc finger protein 768 [Uniprot/SWISSPROT Acc. Q8R0T2]
ENSMUSG00000042831	-0.738726	NA	0.0247601	Alkbh6	Alpha-ketoglutarate-dependent dioxygenase alkB homolog 6 [Uniprot/SPTREMBL Acc. D3Z1T0]; Alpha-ketoglutarate-dependent dioxygenase alkB homolog 6 [Uniprot/SWISSPROT Acc. Q8K2U2]
ENSMUSG00000041506	-0.738378	NA	0.0259121	Rrp9	U3 small nucleolar RNA-interacting protein 2 [Uniprot/SWISSPROT Acc. Q91WM3]
ENSMUSG00000036564	-0.73792	NA	0.0190515	Ndrg4	Protein NDRG4 [Uniprot/SWISSPROT Acc. Q8BTG7]
ENSMUSG00000033882	-0.737767	NA	0.0188146	Rbm46	Probable RNA-binding protein 46 [Uniprot/SWISSPROT Acc. P86049]; Probable RNA-binding protein 46 [Uniprot/SPTREMBL Acc. S4R1Y9]; Probable RNA-binding protein 46 [Uniprot/SPTREMBL Acc. S4R2P5]
ENSMUSG00000007837	-0.73755	NA	0.0156405	Prrg2	Transmembrane gamma-carboxyglutamic acid protein 2 [Uniprot/SPTREMBL Acc. A0A1B0GR55]; Transmembrane gamma-carboxyglutamic acid protein 2 [Uniprot/SPTREMBL Acc. A0A1B0GS92]; Transmembrane gamma-carboxyglutamic acid protein 2 [Uniprot/SPTREMBL Acc. A0A1B0GSK7]; Transmembrane gamma-carboxyglutamic acid protein 2 [Uniprot/SPTREMBL Acc. A0A1B0GSY3]; Transmembrane gamma-carboxyglutamic acid protein 2 …
ENSMUSG00000029482	-0.736904	NA	0.0176651	Aacs	Acetoacetyl-CoA synthetase [Uniprot/SWISSPROT Acc. Q9D2R0]
ENSMUSG00000040809	-0.736663	NA	0.0243876	Chil3	Chitinase-like protein 3 [Uniprot/SPTREMBL Acc. F6RU51]; Chitinase-like protein 3 [Uniprot/SWISSPROT Acc. O35744]
ENSMUSG00000032109	-0.736034	NA	0.0152889	Nlrx1	NLR family member X1 [Uniprot/SWISSPROT Acc. Q3TL44]
ENSMUSG00000024339	-0.736026	NA	0.0107186	Tap2	Antigen peptide transporter 2 [Uniprot/SPTREMBL Acc. A6X8J6]; Antigen peptide transporter 2 [Uniprot/SWISSPROT Acc. P36371]; Antigen processing transporter TAP2 [Uniprot/SPTREMBL Acc. Q792S7]
ENSMUSG00000041429	-0.73592	NA	0.0164597	Nthl1	Endonuclease III-like protein 1 [Uniprot/SWISSPROT Acc. O35980]
ENSMUSG00000002808	-0.735537	NA	0.0225379	Epdr1	Mammalian ependymin-related protein 1 [Uniprot/SWISSPROT Acc. Q99M71]
ENSMUSG00000033735	-0.735225	NA	0.0163105	Spr	Sepiapterin reductase [Uniprot/SPTREMBL Acc. Q91XH5]
ENSMUSG00000025185	-0.735054	NA	0.0203786	Loxl4	Lysyl oxidase homolog 4 [Uniprot/SPTREMBL Acc. E9PY86]; Lysyl oxidase homolog 4 [Uniprot/SPTREMBL Acc. E9Q600]; Lysyl oxidase homolog 4 [Uniprot/SWISSPROT Acc. Q924C6]
ENSMUSG00000022568	-0.734952	NA	0.0184079	Scrib	Protein scribble homolog [Uniprot/SPTREMBL Acc. D3YU97]; Protein scribble homolog [Uniprot/SPTREMBL Acc. D3YVA3]; Protein scribble homolog [Uniprot/SPTREMBL Acc. F6RIN9]; Protein scribble homolog [Uniprot/SWISSPROT Acc. Q80U72]
ENSMUSG00000037362	-0.734914	NA	0.0179217	Nov	Protein NOV homolog [Uniprot/SWISSPROT Acc. Q64299]
ENSMUSG00000039646	-0.733676	NA	0.0169678	Vasn	Vasorin [Uniprot/SWISSPROT Acc. Q9CZT5]
ENSMUSG00000073471	-0.73361	NA	0.0197798	Rsph3a	Radial spoke head protein 3 homolog A [Uniprot/SWISSPROT Acc. Q3UFY4]
ENSMUSG00000054057	-0.733103	NA	0.0252196	A930004D18Rik	MCG147224 [Uniprot/SPTREMBL Acc. Q8C8W7]
ENSMUSG00000066191	-0.732845	NA	0.0239038	Anks6
ENSMUSG00000063856	-0.732785	NA	1.77636e-15	Gpx1	Glutathione peroxidase [Uniprot/SPTREMBL Acc. A0A0A6YVV2]; Glutathione peroxidase [Uniprot/SPTREMBL Acc. A0A0A6YY34]; Glutathione peroxidase 1 [Uniprot/SWISSPROT Acc. P11352]
ENSMUSG00000086058	-0.732629	NA	0.0181722	Unc45bos
ENSMUSG00000031808	-0.732428	NA	0.0272436	Slc27a1	Solute carrier family 27 (Fatty acid transporter), member 1, isoform CRA_a [Uniprot/SPTREMBL Acc. Q544D7]; Long-chain fatty acid transport protein 1 [Uniprot/SWISSPROT Acc. Q60714]
ENSMUSG00000022218	-0.732068	NA	0.0174991	Tgm1	Protein-glutamine gamma-glutamyltransferase K [Uniprot/SPTREMBL Acc. A0A0R4J293]
ENSMUSG00000006611	-0.732054	NA	0.0216401	Hfe	Hereditary hemochromatosis protein homolog [Uniprot/SPTREMBL Acc. F7CW53]; Hereditary hemochromatosis protein homolog [Uniprot/SWISSPROT Acc. P70387]; Hemochromatosis, isoform CRA_a [Uniprot/SPTREMBL Acc. Q5SZ87]; Hereditary hemochromatosis protein homolog [Uniprot/SPTREMBL Acc. Q5SZ91]
ENSMUSG00000020329	-0.731983	NA	0.0241852	Polrmt	DNA-directed RNA polymerase, mitochondrial [Uniprot/SPTREMBL Acc. E0CY15]; DNA-directed RNA polymerase [Uniprot/SPTREMBL Acc. E9PWD9]; DNA-directed RNA polymerase, mitochondrial [Uniprot/SPTREMBL Acc. F6TLB0]; DNA-directed RNA polymerase [Uniprot/SPTREMBL Acc. Q3U3J3]; DNA-directed RNA polymerase, mitochondrial [Uniprot/SWISSPROT Acc. Q8BKF1]
ENSMUSG00000020282	-0.731943	NA	0.0329721	Rhbdf1	Rhomboid-like protein [Uniprot/SPTREMBL Acc. A2AVE4]; Rhomboid-like protein [Uniprot/SPTREMBL Acc. A7M7T5]; Inactive rhomboid protein [Uniprot/SPTREMBL Acc. F2Z3W3]; Inactive rhomboid protein 1 [Uniprot/SWISSPROT Acc. Q6PIX5]
ENSMUSG00000028407	-0.731572	NA	0.0196079	Toporsos
ENSMUSG00000029061	-0.731039	NA	0.0168007	Mmp23	Matrix metalloproteinase-23 [Uniprot/SWISSPROT Acc. O88676]
ENSMUSG00000064994	-0.730963	NA	0.0188788	Gm22422
ENSMUSG00000034796	-0.730613	NA	0.0222227	Cpne7	Copine-7 [Uniprot/SWISSPROT Acc. Q0VE82]
ENSMUSG00000052934	-0.73047	NA	0.0277531	Fbxo31	F-box only protein 31 [Uniprot/SWISSPROT Acc. Q3TQF0]
ENSMUSG00000031833	-0.730288	NA	0.019912	Mast3	Microtubule-associated serine/threonine-protein kinase 3 [Uniprot/SPTREMBL Acc. E9Q8S5]; Microtubule-associated serine/threonine-protein kinase 3 [Uniprot/SWISSPROT Acc. Q3U214]
ENSMUSG00000110980	-0.730105	NA	0.0189531	RP24-175C20.18
ENSMUSG00000020889	-0.729043	NA	0.0121598	Nr1d1	Nuclear receptor subfamily 1 group D member 1 [Uniprot/SWISSPROT Acc. Q3UV55]
ENSMUSG00000034175	-0.728957	NA	0.0184478	Rhbdd3	Rhbdd3 protein [Uniprot/SPTREMBL Acc. B7ZNJ8]; Rhomboid domain-containing protein 3 [Uniprot/SPTREMBL Acc. Q5SUT8]; Rhomboid domain-containing protein 3 [Uniprot/SPTREMBL Acc. Q5SUT9]; Rhomboid domain-containing protein 3 [Uniprot/SPTREMBL Acc. Q5SUU0]; Rhomboid domain-containing protein 3 [Uniprot/SWISSPROT Acc. Q8BP97]; Rhomboid domain-containing protein 3 [Uniprot/SPTREMBL Acc. Z4YMS1]
ENSMUSG00000032120	-0.728485	NA	0.0186145	C2cd2l	C2 domain-containing protein 2-like [Uniprot/SWISSPROT Acc. Q80X80]; Putative uncharacterized protein [Uniprot/SPTREMBL Acc. Q8CAA2]
ENSMUSG00000030741	-0.728145	NA	0.0204208	Spns1	Protein spinster homolog 1 [Uniprot/SPTREMBL Acc. A0A0U1RNZ2]; Protein spinster homolog 1 [Uniprot/SPTREMBL Acc. A0A0U1RPY3]; Protein spinster homolog 1 [Uniprot/SPTREMBL Acc. D3YTR6]; Protein spinster homolog 1 [Uniprot/SPTREMBL Acc. D3YWA9]; Protein spinster homolog 1 [Uniprot/SPTREMBL Acc. D3YWU4]; Protein spinster homolog 1 [Uniprot/SPTREMBL Acc. D6REG2]; Protein spinster homolog 1 [Uniprot/S…
ENSMUSG00000010048	-0.727697	NA	0.0233725	Ifrd2	Protein Ifrd2 [Uniprot/SPTREMBL Acc. A0A0A6YW12]; Protein Ifrd2 [Uniprot/SPTREMBL Acc. A0A0A6YWV7]; Protein Ifrd2 [Uniprot/SPTREMBL Acc. A0A0A6YY02]; Interferon-related developmental regulator 2 [Uniprot/SPTREMBL Acc. Q9D8U0]
[truncated: 4,208 more rows]

## Sheet: Hepatocytes_NOISeq_up
Supplementary Table S2 - NOISeq-based differential gene expression in LEedKO mice
[truncated: 5,095 more rows]

[truncated: 1 more sheets: Hepatocytes_NOISeq_down]
